# Supplementary material for: A bead-based cleavage method for large-scale identification of protease substrates
Source: Sci Rep. 2016 Mar 3;6:22645. doi: 10.1038/srep22645 (PMC4776233; doi:10.1038/srep22645)
Supplement: Supplementary Table S1 [file srep22645-s2.xls]

## Sheet: Table S1
Table S1 List of all the peptide quantified by LC-MS/MS. Raw data were acquired using a linear ion trap-Orbitrap mass spectrometer (LTX-Orbitrap XL, Thermo) and searched using MaxQuant(V1.3.0.05) against the Swiss-Prot human database (20131211downloaded) with 1% false discovery rate (FDR), allowing for precursor-ion mass tolerance, 10 ppm; fragment-ion mass tolerance, 0.5 Da; enzyme, semi-trypsin…
Sequence	Length	Missed cleavages	Mass	Proteins	Leading razor protein	Gene names	Protein names	Unique (Groups)	Unique (Proteins)	Charges	PEP	Score	Ratio H/L	logR
EQLSK.SSLRETTGSE.SDGGD	10		1065.49	Q96B97-2;Q5JPT1;Q5JPT3;Q96B97	Q96B97	SH3KBP1	SH3 domain-containing kinase-binding protein 1	no	no	2	0.030234	107.21	0.017331	-5.8505
MTEK.APEPHVEEDDDDELDSKLNYKPPPQK.SLKEL	26	1	3004.39	P52566;F5H3P3;F5H6Q0;F5H2R5	P52566	ARHGDIB	Rho GDP-dissociation inhibitor 2	yes	no	3	5.53E-06	123.61	0.032043	-4.96385
.MKPPAACAGDMADAASPCSVVNDLR.WDLSA	25	0	2603.16	P52888	P52888	THOP1	Thimet oligopeptidase	yes	yes	3	5.97E-17	176.57	0.052791	-4.24356
ASAAK.QEKPAEKPAETPVATSPTATDSTSGDSSR.SNLFE	29	0	2944.39	P54727;P54727-2;H0Y579	P54727	RAD23B	UV excision repair protein RAD23 homolog B	yes	no	"3,4"	2.03E-16	205.02	0.058793	-4.08821
INEKE.AALTSEEVGADLEQVEVLQK.KFDDF	20		2128.09	Q13813-2;A6NG51;Q13813;Q13813-3	Q13813-2	SPTAN1	"Spectrin alpha chain, brain"	yes	no	3	0.0026927	111.01	0.067386	-3.89141
LRTDY.NASVSVPDSSGPER.ILSIS	14		1400.65	P61978-3;Q5T6W5;Q5T6W2;P61978-2;P61978;Q5T6W1	P61978-2	HNRNPK	Heterogeneous nuclear ribonucleoprotein K	no	no	2	1.11E-06	163.99	0.069306	-3.85088
SIYTR.SVIDPVPAPVGDSHVDGAAK.SLDKQ	20	0	1929.98	Q13177	Q13177	PAK2	Serine/threonine-protein kinase PAK 2;PAK-2p27;PAK-2p34	yes	yes	"2,3"	1.21E-15	188.71	0.072032	-3.79522
LPIFR.SENAVVDGPFLVEK.QKTLP	14	0	1502.76	Q8NBF2;Q8NBF2-2	Q8NBF2	NHLRC2	NHL repeat-containing protein 2	yes	no	2	0.010206	114.63	0.073584	-3.76446
KDNKR.KMDETDASSAVK.VKRAV	12	1	1280.59	Q13148;G3V162;B1AKP7;K7EN94;K7EJM5	Q13148	TARDBP	TAR DNA-binding protein 43	yes	no	2	0.0077509	125.53	0.07545	-3.72834
SLEEK.NESLTEHPRSTEL.PKTHI	13		1511.72	Q99590;F8VXG7;Q99590-2	Q99590	SCAF11	Protein SCAF11	yes	no	2	8.13E-10	165.58	0.078351	-3.6739
FETQR.TPRKSNLDEEVNVIPPHTPVR.TVMNT	21	2	2397.28	P06400	P06400	RB1	Retinoblastoma-associated protein	yes	yes	3	0.051091	81.157	0.083088	-3.58922
EKARR.SSEEVDGQHPAQEEVPESPQTSGPEAENR.CGSPR	29	0	3119.36	Q6JBY9;B7ZKW8	Q6JBY9	RCSD1	CapZ-interacting protein	yes	no	3	1.88E-38	214.81	0.084583	-3.56349
SNFDR.FSEMMNNMGGDEDVDLPEVDGADDDSQDSDDEKMPDLE.	38	1	4205.6	Q15185;B4DHP2;B4DDC6	Q15185	PTGES3	Prostaglandin E synthase 3	yes	no	"3,4"	1.33E-06	76.063	0.1084	-3.20556
SARRR.LADSGDGAGPSPEEKDFLK.TVEGR	19	1	1931.91	Q92917	Q92917	GPKOW	G patch domain and KOW motifs-containing protein	yes	yes	3	0.0027962	99.451	0.13387	-2.9011
FLAPK.DKPSGDTAAVFEEGGDVDDLLDMI.	24	0	2508.12	P13010	P13010	XRCC5	X-ray repair cross-complementing protein 5	yes	yes	3	8.83E-05	112.56	0.1413	-2.82317
NSFRR.ELDALGHELPVLAPQWEGYDELQTDGNR.SSHSR	28	0	3164.51	P55957-2;P55957;P55957-3	P55957-2	BID	BH3-interacting domain death agonist;BH3-interacting domain death agonist p15;BH3-interacting domain death agonist p13;BH3-interacting domain death agonist p11	yes	no	3	1.01E-55	270.95	0.14593	-2.77665
NLEVK.LEGSAPTDVLDSLTTIPELK.DHLRI	20	0	2098.1	Q86UX7;Q86UX7-2	Q86UX7	FERMT3	Fermitin family homolog 3	yes	no	2	0.00059298	183.56	0.14726	-2.76356
TIVVR.GSNKLVIEEAER.SIHDA	12	1	1343.7	P50991;P50991-2;B7Z9L0;B7Z2F4	P50991	CCT4	T-complex protein 1 subunit delta	yes	no	2	0.0016295	124.07	0.15033	-2.7338
NLHEK.TLGETSANAETEQNK.KKADP	15	0	1591.73	Q5UIP0;Q5UIP0-2	Q5UIP0	RIF1	Telomere-associated protein RIF1	yes	no	2	2.48E-18	238.07	0.15221	-2.71586
YHINK.LSQSGEVGEPAGTDPGLDDLDVALSNLEVK.LEGSA	30	0	3024.48	Q86UX7;Q86UX7-2	Q86UX7	FERMT3	Fermitin family homolog 3	yes	no	3	3.10E-07	124.09	0.15616	-2.6789
LGKSR.EGSRTDDEVVQREEEAIQLDGLNASQIR.ELREK	28	2	3156.53	P14625	P14625	HSP90B1	Endoplasmin	yes	yes	3	1.53E-11	150.26	0.15924	-2.65073
KHETR.LVEVDSGR.QIEYE	8	0	873.456	P20700;E9PBF6	P20700	LMNB1	Lamin-B1	yes	no	1	0.06143	91.9	0.17103	-2.54768
PLEFR.NSGPLGTEMNTGFSSEVK.EDLNG	18	0	1853.85	Q9UQ35;Q9UQ35-2	Q9UQ35	SRRM2	Serine/arginine repetitive matrix protein 2	yes	no	2	1.71E-13	213.69	0.18558	-2.42989
KHGLR.ALRETLPAEQDLTTK.NVSIG	15	1	1684.9	P25786-2;P25786;F5GX11	P25786-2	PSMA1	Proteasome subunit alpha type-1	yes	no	"2,3"	1.61E-11	211.57	0.18613	-2.42562
GYVLR.SYLADNDGEIYDDIADGCIYDND.	23	0	2625.03	O15117;O15117-3;O15117-2	O15117	FYB	FYN-binding protein	no	no	2	7.14E-09	147.41	0.18661	-2.4219
ANGSR.DFLDSLGFSTR.EEGDL	11	0	1256.6	P04818;P04818-2	P04818	TYMS	Thymidylate synthase	yes	no	2	0.0057315	140.24	0.19919	-2.32778
LLLAK.KVASHTPSLLR.DVFHT	11	1	1207.7	P55957-2;P55957;P55957-4	P55957-2	BID	BH3-interacting domain death agonist;BH3-interacting domain death agonist p15;BH3-interacting domain death agonist p13;BH3-interacting domain death agonist p11	yes	no	2	0.093234	68.44	0.20242	-2.30458
RFLST.EAISIMRR.LLRRN	8		974.533	Q16513;Q16513-2;Q16513-3;Q16513-4;Q16513-5	Q16513	PKN2	Serine/threonine-protein kinase N2	yes	no	2	0.03259	101.28	0.21418	-2.2231
RNIAR.HLAQVGDSMDR.SIPPG	11	0	1227.57	P55957-2;P55957	P55957-2	BID	BH3-interacting domain death agonist;BH3-interacting domain death agonist p15;BH3-interacting domain death agonist p13;BH3-interacting domain death agonist p11	yes	no	2	0.0017142	130.1	0.22375	-2.16004
APVKK.SIRDTPAK.NAQKS	8	1	886.487	P06748;P06748-3	P06748	NPM1	Nucleophosmin	yes	no	2	0.077622	108.43	0.22796	-2.13315
DDVGK.GAAPNVVYTYTGK.RIALY	13	0	1339.68	Q16630-2;Q16630;F8WJN3;Q16630-3;F8W084	Q16630-2	CPSF6	Cleavage and polyadenylation specificity factor subunit 6	yes	no	2	0.0019903	155.66	0.24761	-2.01386
DSMDR.SIPPGLVNGLALQLR.NTSRS	15	0	1546.92	P55957-2;P55957;P55957-4	P55957-2	BID	BH3-interacting domain death agonist;BH3-interacting domain death agonist p15;BH3-interacting domain death agonist p13;BH3-interacting domain death agonist p11	yes	no	"2,3"	8.57E-08	181.67	0.25076	-1.99562
ELRKA.KKDDQMLK.RRNVS	8		1004.53	P52292;J3KS65;J3QLL0	P52292	KPNA2	Importin subunit alpha-2	yes	no	2	0.036937	134.26	0.25669	-1.9619
CDKEK.NLLHVTDTGVGMTREELVK.NLGTI	19	1	2111.1	P14625	P14625	HSP90B1	Endoplasmin	yes	yes	3	0.022966	77.562	0.25819	-1.95349
RAVSR.EDSQRPGAHLTVKK.IFVGG	14	1	1564.83	P09651;P09651-2;F8W6I7;P09651-3;Q32P51;F8VZ49;F8W646;F8VYN5	P09651	HNRNPA1;HNRNPA1L2	Heterogeneous nuclear ribonucleoprotein A1;Heterogeneous nuclear ribonucleoprotein A1-like 2	yes	no	3	0.0059346	101.32	0.25826	-1.9531
WMAAR.EAFLNTEDKGDSLDSVEALIK.KHEDF	21	1	2293.13	Q13813-2;A6NG51;Q13813;Q13813-3	Q13813-2	SPTAN1	"Spectrin alpha chain, brain"	yes	no	"2,3"	4.56E-72	316.02	0.26422	-1.92019
CLENR.VAVLENQNK.TLIEE	9	0	1013.55	P16220;P16220-2;P16220-3;Q03060-31;Q03060-26;Q03060-32;B4DRF9;Q03060-8;Q03060-24;Q03060-9;Q03060-23;E9PAR2	P16220	CREB1;ATF1;CREM	Cyclic AMP-responsive element-binding protein 1	no	no	2	0.0059697	128.38	0.28212	-1.82562
PSLLR.DVFHTTVNFINQNLR.TYVRS	15	0	1816.92	P55957-2;P55957;P55957-4	P55957-2	BID	BH3-interacting domain death agonist;BH3-interacting domain death agonist p15;BH3-interacting domain death agonist p13;BH3-interacting domain death agonist p11	yes	no	"2,3"	9.08E-12	214.81	0.28213	-1.82557
FHSLR.DSVPSLQGEKA.SRAQI	11		1129.56	P61244;P61244-2;P61244-4;G3V2R5;G3V563;P61244-3;Q6V3B1	P61244	MAX	Protein max	yes	no	2	0.012846	113.69	0.28774	-1.79716
EDRNR.DLATALEQLLQAYPR.DMEKE	15	0	1700.91	P55957-2;P55957;P55957-4	P55957-2	BID	BH3-interacting domain death agonist;BH3-interacting domain death agonist p15;BH3-interacting domain death agonist p13;BH3-interacting domain death agonist p11	yes	no	"2,3"	3.29E-08	187.11	0.28819	-1.79491
PMQYK.AMQAAGQIPATALLPTMTPDGLAVTPTPVPVVGSQMTR.QARRL	38	0	3787.97	P26368;P26368-2;K7ELP8	P26368	U2AF2	Splicing factor U2AF 65 kDa subunit	yes	no	"3,4"	8.84E-12	124.99	0.28904	-1.79066
EKEAK.QKELSEK.QLSQA	7	1	860.46	Q15046-2;Q15046;H3BVA8;H3BQK5;H3BSN6;H3BRC9;Q9UGN5;Q9UGN5-2;G3V167	Q15046-2	KARS;PARP2	Lysine--tRNA ligase;Poly [ADP-ribose] polymerase 2	yes	no	1	0.032043	172.14	0.29033	-1.78423
SGKKR.GFGFVTFDDHDPVDKIVLQK.YHTIN	20	1	2276.15	P22626;P22626-2	P22626	HNRNPA2B1	Heterogeneous nuclear ribonucleoproteins A2/B1	yes	no	"3,4"	0.00031034	177.58	0.29631	-1.75482
KLKIK.QNLQQLNSDISAITTWLK.KTEAE	18	0	2072.09	Q8WXH0-2;Q8WXH0;G3V5X4;Q8WXH0-7;Q8WXH0-3;Q8WXH0-4;Q86YP9;Q8WXH0-5;Q8WXH0-6	Q8WXH0-2	SYNE2	Nesprin-2	yes	no	3	0.0080915	108.18	0.30065	-1.73384
IQACR.GTELDDGIQADSGPINDTDANPR.YKIPV	23	0	2370.06	P55210-3;P55210;Q5SVL2;P55210-4	P55210-3	CASP7	Caspase-7;Caspase-7 subunit p20;Caspase-7 subunit p11	yes	no	3	8.52E-12	160.3	0.30509	-1.71269
LGNLK.ILKNEVNGK.LRMLM	9	1	1013.59	P49792;J3KNE0;A6NKT7;J3KNY6;Q7Z3J3;O14715;F8VYC4;P0DJD1;J3QTV4;P0DJD0;J3KQ37;Q99666	P49792	RANBP2;RGPD3;RGPD4;RGPD8;RGPD1;RGPD2;RGPD5	E3 SUMO-protein ligase RanBP2;Putative peptidyl-prolyl cis-trans isomerase;RanBP2-like and GRIP domain-containing protein 3;RanBP2-like and GRIP domain-containing protein 4;RANBP2-like and GRIP domain-containing protein 8;RANBP2-like and GRIP domain-containing protein 2;RANBP2-like and GRIP domain-containing protein 1;RANBP2-like and GRIP domain-containing protein 5/6	yes	no	2	0.037807	114.4	0.30938	-1.69255
LLAKK.VASHTPSLLR.DVFHT	10	0	1079.61	P55957-2;P55957;P55957-4	P55957-2	BID	BH3-interacting domain death agonist;BH3-interacting domain death agonist p15;BH3-interacting domain death agonist p13;BH3-interacting domain death agonist p11	yes	no	2	0.026665	86.898	0.31512	-1.66603
WMKDK.ALKDKIEK.AVVSQ	8	2	943.57	P14625	P14625	HSP90B1	Endoplasmin	yes	yes	2	0.019615	145.72	0.31879	-1.64932
SSTKR.STTLDAGNIK.LAFNS	10	0	1018.53	O75400;O75400-2;O75400-3	O75400	PRPF40A	Pre-mRNA-processing factor 40 homolog A	yes	no	2	0.020766	115.78	0.32102	-1.63926
MEKEK.TMLVLALLLAK.KVASH	11	0	1184.76	P55957-2;P55957;P55957-4	P55957-2	BID	BH3-interacting domain death agonist;BH3-interacting domain death agonist p15;BH3-interacting domain death agonist p13;BH3-interacting domain death agonist p11	yes	no	2	0.039805	76.143	0.33284	-1.5871
QLLSR.KVESLSQEAER.CKEEA	11	1	1274.65	Q8WUX9	Q8WUX9	CHMP7	Charged multivesicular body protein 7	yes	yes	2	0.0077633	132.59	0.34965	-1.51602
EVFEK.ATFIKVPQNQNGK.SKGYA	13	1	1443.78	P19338;H7BY16	P19338	NCL	Nucleolin	yes	no	2	3.07E-06	173.19	0.35933	-1.47662
KEEQK.NAEQNGPVDGQGDNPGPQAAEQGTDTAVPSDSDKKLPEMDID.	42	2	4306.9	P34932	P34932	HSPA4	Heat shock 70 kDa protein 4	yes	yes	4	4.98E-05	65.345	0.36579	-1.45091
YTNAK.GSTISAFDGGSDSSSESEPEEPQSR.KKLRM	25	0	2542.06	P61244;P61244-2;G3V5L1;G3V302	P61244	MAX	Protein max	yes	no	3	0.0049874	84.107	0.37542	-1.41342
MRFHK.LQNVQIALDYLR.HRQVK	12	0	1444.8	Q15149-2;Q15149-3;Q15149;Q15149-6;Q15149-4;Q15149-5;Q15149-9;Q15149-8;Q15149-7;E9PMV1;E9PKG0;E9PIA2;E9PQ28	Q15149-2	PLEC	Plectin	yes	no	2	0.012239	110.29	0.40399	-1.30761
SCHAR.ATKVPLVAEKPLKEPK.TVNVV	16	2	1747.06	P41250	P41250	GARS	Glycine--tRNA ligase	yes	yes	3	0.019888	100.54	0.42053	-1.24972
RAVAR.EESGKPGAHVTVKK.LFVGG	14	1	1465.79	P22626;P22626-2	P22626	HNRNPA2B1	Heterogeneous nuclear ribonucleoproteins A2/B1	yes	no	"2,3"	5.60E-11	212.11	0.43215	-1.2104
AEGIK.VTDAPTYTTR.DELVA	10	0	1123.55	Q9NXV6;D6RGD2;J3KNE1	Q9NXV6	CDKN2AIP	CDKN2A-interacting protein	yes	no	2	0.040281	99.973	0.43559	-1.19896
EGSVK.LTDFGFCAQITPEQSKR.STMVG	17	1	1996.97	Q13177;O75914-3;O75914-4;O75914;O75914-2;H7C1X3;Q13153-2;B3KNX7;E9PM17;H0YCG5;Q13153	Q13177	PAK2;PAK3;PAK1	Serine/threonine-protein kinase PAK 2;PAK-2p27;PAK-2p34;Serine/threonine-protein kinase PAK 3;Serine/threonine-protein kinase PAK 1	no	no	3	0.046332	77.746	0.44088	-1.18154
QSPPT.KVTEWITRQEEPR.AQSTP	13		1670.87	Q96T58	Q96T58	SPEN	Msx2-interacting protein	yes	yes	2	0.007115	123.67	0.44973	-1.15287
SFVNK.QPTLQAAELIDSEFR.AGMSN	15	0	1716.87	O14981	O14981	BTAF1	TATA-binding protein-associated factor 172	yes	yes	2	0.00027934	151.59	0.45423	-1.13851
NLQKK.HALLEADVAAHQDRID.GITIQ	16		1772.88	Q13813-2;A6NG51;Q13813;Q13813-3	Q13813-2	SPTAN1	"Spectrin alpha chain, brain"	yes	no	"2,3"	2.39E-06	166.04	0.45631	-1.13191
QILQK.NTDVVATLKK.IRRYK	10	1	1087.62	Q7Z4V5-3;K7EQZ6;Q7Z4V5;Q7Z4V5-2;K7EPS6;K7ERN8;K7ERA4	Q7Z4V5-3	HDGFRP2	Hepatoma-derived growth factor-related protein 2	yes	no	2	0.0056052	109.24	0.46183	-1.11457
VLLQR.LKPEIKDVIEQL.NLVTT	12		1423.83	Q06323;Q06323-2;H0YNE3;H0YLU2	Q06323	PSME1	Proteasome activator complex subunit 1	yes	no	2	0.00070802	149.41	0.46271	-1.11182
EQWGK.LTDCVVMRDPASKR.SRGFG	14	2	1646.82	P22626;P22626-2	P22626	HNRNPA2B1	Heterogeneous nuclear ribonucleoproteins A2/B1	yes	no	"2,3"	0.0036405	108.72	0.48118	-1.05535
EVTVE.GPNNNNPQTSAVR.TPTQT	13		1367.65	P78347;P78347-3;P78347-4;P78347-2	P78347	GTF2I	General transcription factor II-I	yes	no	2	2.75E-05	173.06	0.50716	-0.979487
EVQHK.TTEALKSEEK.AMDIS	10	1	1134.58	Q5SW79;Q5SW79-3;Q5SW79-2;H0Y2V6	Q5SW79	CEP170	Centrosomal protein of 170 kDa	yes	no	2	0.028647	108.35	0.50764	-0.978122
KIEVK.TGEEDEEEFFCNR.AKLFR	13	0	1660.63	P49792	P49792	RANBP2	E3 SUMO-protein ligase RanBP2;Putative peptidyl-prolyl cis-trans isomerase	yes	yes	2	0.00024836	190.85	0.51493	-0.957552
GPGGS.GGSGGYGGR.SRY	9		766.336	P22626;P22626-2	P22626	HNRNPA2B1	Heterogeneous nuclear ribonucleoproteins A2/B1	yes	no	1	0.017731	101.28	0.51914	-0.945804
SVGIK.AANGVVLATEKK.QKSIL	12	1	1199.69	P25787	P25787	PSMA2	Proteasome subunit alpha type-2	yes	yes	2	0.00086275	141.37	0.53095	-0.913352
PKSRK.ELIEELIAK.SKQEK	9	0	1056.61	P78316;P78316-2;E9PFK5	P78316	NOP14	Nucleolar protein 14	yes	no	"1,2"	0.032675	136.75	0.53251	-0.909119
GKIHR.SATDADVVNSGWLVVGKDDVD.NSKPG	21		2161.02	Q92538	Q92538	GBF1	Golgi-specific brefeldin A-resistance guanine nucleotide exchange factor 1	yes	yes	2	1.40E-18	206.11	0.53368	-0.905953
ISNAK.NTVQGFKR.FHGRA	8	1	948.514	P34932	P34932	HSPA4	Heat shock 70 kDa protein 4	yes	yes	2	0.054241	95.909	0.53723	-0.896388
EPGSD.SGTTAVVALIR.GKQLI	11		1086.64	O15355	O15355	PPM1G	Protein phosphatase 1G	yes	yes	2	0.012846	113.69	0.54026	-0.888274
AKPDR.SSFVPSLFSK.KKKNV	10	0	1097.58	P55210-3;P55210;Q5SVL2;P55210-2;Q5SVL1	P55210-3	CASP7	Caspase-7;Caspase-7 subunit p20;Caspase-7 subunit p11	yes	no	"1,2"	0.0024281	138.98	0.54355	-0.879515
PAGMG.MEGIGFGINKMGGMEGPFGGGMENMGRFGSGMNMGR.INEIL	36		3697.58	P52272;P52272-2;M0QZM1;M0QYL3	P52272	HNRNPM	Heterogeneous nuclear ribonucleoprotein M	yes	no	4	0.075182	16.754	0.54435	-0.877394
RQPFF.QKRSELIAK.IPNFW	9		1071.64	Q01105;Q01105-2;Q01105-4;Q01105-3	Q01105	SET	Protein SET	yes	no	2	0.048296	83.783	0.5463	-0.872235
REGSR.TDDEVVQREEEAIQLDGLNASQIR.ELREK	24	1	2727.33	P14625	P14625	HSP90B1	Endoplasmin	yes	yes	3	0.022939	79.69	0.55557	-0.847959
VDAGK.STIGGQIMYLTGMVDK.RTLEK	16	0	1712.85	P15170-3;P15170-2;P15170;H3BR35;H3BSV8	P15170-3	GSPT1	Eukaryotic peptide chain release factor GTP-binding subunit ERF3A	yes	no	2	0.00090171	130.27	0.55981	-0.836991
ESVLK.KPVVDCVVSVPCFYTDAERR.SVMDA	20	1	2396.16	P34932	P34932	HSPA4	Heat shock 70 kDa protein 4	yes	yes	3	0.00065902	107.03	0.56903	-0.813423
SYFPK.KISELDAFLKEPALNEA.NLSNL	17		1887	Q06323;Q06323-2;H0YNE3	Q06323	PSME1	Proteasome activator complex subunit 1	yes	no	"2,3"	0.0014501	116.35	0.57056	-0.809549
KMFGR.HFEATDILVSK.ISRQS	11	0	1258.66	O60841	O60841	EIF5B	Eukaryotic translation initiation factor 5B	yes	yes	2	0.0092047	127.17	0.57742	-0.792307
QIAAK.IGGDAATTVNNSTPDFGFGGQKR.QLEDG	23	1	2309.1	Q92945;M0R0I5	Q92945	KHSRP	Far upstream element-binding protein 2	yes	no	3	1.87E-06	194.77	0.58126	-0.782744
IFTGK.KYEDICPSTHNMDVPNIKR.NDFQL	19	2	2316.1	P63241-2;P63241;I3L504;I3L397;Q6IS14;Q9GZV4;C9J4W5;C9J7B5;F8WCJ1	P63241-2	EIF5A;EIF5AL1;EIF5A2	Eukaryotic translation initiation factor 5A-1;Eukaryotic translation initiation factor 5A-1-like;Eukaryotic translation initiation factor 5A-2	yes	no	"2,3,4"	5.86E-07	208.49	0.59287	-0.754212
LEALK.TELEDTLDSTAAQQELR.SKREQ	17	0	1918.91	P35579	P35579	MYH9	Myosin-9	yes	yes	2	0.0011886	133.78	0.59422	-0.750931
DEYDK.AMAPQQGLLDK.IKDEP	11	0	1170.61	Q5VZL5;Q5VZL5-4;Q5VZL5-2;H7C1I7	Q5VZL5	ZMYM4	Zinc finger MYM-type protein 4	yes	no	2	0.0012205	180.19	0.5992	-0.73889
NGILR.DAVSNTTNQLESK.QSAEL	13	0	1405.67	Q86UP2;Q86UP2-2;Q86UP2-3	Q86UP2	KTN1	Kinectin	yes	no	2	8.65E-08	218.11	0.60329	-0.729076
LLQIR.NDVLDSLGISPDLLPEDFVR.YCFSE	20	0	2213.12	Q9UBE0;M0QZS6;B4DY66	Q9UBE0	SAE1	SUMO-activating enzyme subunit 1	yes	no	2	0.000342	184.56	0.61729	-0.69598
APEAK.KQKVEGTEPTTAFNLFVGNLNFNK.SAPEL	24	2	2695.4	P19338	P19338	NCL	Nucleolin	yes	yes	3	3.39E-06	147.06	0.61984	-0.690032
PGSGK.GKVQFQGK.KTKFA	8	1	890.497	P05455	P05455	SSB	Lupus La protein	yes	yes	2	0.041106	103.83	0.62087	-0.687637
QRDYA.KGFGGQYGIQK.DRVDK	11		1181.62	P14317;E7EVW7	P14317	HCLS1	Hematopoietic lineage cell-specific protein	yes	no	2	0.030216	100.48	0.62481	-0.678511
GCELK.ADKDYHFKVDNDENEHQLSLR.TVSLG	21	2	2572.19	P06748;P06748-3;P06748-2	P06748	NPM1	Nucleophosmin	yes	no	3	8.68E-05	197.1	0.62646	-0.674706
GLGQK.HLVMGDIPAAVNAFQEAASLLGKK.YGETA	24	1	2479.33	P49321;P49321-3;P49321-2;E9PI86;E9PPQ8	P49321	NASP	Nuclear autoantigenic sperm protein	yes	no	3	0.00022434	105.38	0.62814	-0.670842
KKSAK.KPQSSSTEPAR.KPGQK	11	0	1186.59	Q7Z4V5-3;K7EQZ6;Q7Z4V5;Q7Z4V5-2;K7EQT0	Q7Z4V5-3	HDGFRP2	Hepatoma-derived growth factor-related protein 2	yes	no	2	0.013789	96.604	0.6372	-0.650182
TLQEK.SQHKEELGAVR.LRHEK	11	1	1252.65	Q4V328;B1B0M1;Q4V328-4;Q4V328-2;Q4V328-3	Q4V328	GRIPAP1	GRIP1-associated protein 1	yes	no	2	0.0023116	164.81	0.64025	-0.643293
VIVTR.KLTPEAMPDLNSSTD.SAASA	15		1617.76	Q14005;Q14005-2;Q14005-3;H3BVH5;H0YLH9	Q14005	IL16	Pro-interleukin-16;Interleukin-16	yes	no	2	0.0058509	115.06	0.64251	-0.638209
PIPQK.QEILVEPEPLFGAPK.RRRPA	15	0	1665.9	O94888;C9JD50	O94888	UBXN7	UBX domain-containing protein 7	yes	no	"2,3"	1.38E-05	197.47	0.64267	-0.63785
EAGFR.RLTPTEVKDYLAAIA.	15	2	1659.92	P25787;C9JCK5	P25787	PSMA2	Proteasome subunit alpha type-2	yes	no	2	0.0057485	101.3	0.64541	-0.631712
EIEAK.IKELTSTCSPIISKPKPK.VEPPK	18	1	2026.15	P34932	P34932	HSPA4	Heat shock 70 kDa protein 4	yes	yes	"3,4"	1.68E-09	171.46	0.64922	-0.623221
ALVAK.SSILLDVKPWDDETDMAKLEECVR.SIQAD	24	1	2848.36	P24534	P24534	EEF1B2	Elongation factor 1-beta	yes	yes	3	9.76E-07	148.06	0.65137	-0.618451
EAEAK.MMVANKPDK.IQQAK	9	0	1032.51	O60749;B4DEK4	O60749	SNX2	Sorting nexin-2	yes	no	2	0.019777	99.688	0.65709	-0.605837
FTGKK.YEDICPSTHNMDVPNIKR.NDFQL	18	1	2188	P63241-2;P63241;I3L504;I3L397;Q6IS14;Q9GZV4;C9J4W5;C9J7B5;F8WCJ1	P63241-2	EIF5A;EIF5AL1;EIF5A2	Eukaryotic translation initiation factor 5A-1;Eukaryotic translation initiation factor 5A-1-like;Eukaryotic translation initiation factor 5A-2	yes	no	3	0.00060806	121.13	0.66718	-0.583852
FSFEA.SGPGNFFFQFG.	11		1203.53	Q99615;Q99615-2;K7EQ73	Q99615	DNAJC7	DnaJ homolog subfamily C member 7	yes	no	2	0.047723	78.653	0.66767	-0.582793
GDDSK.ATGPPSQNSNIGTGR.GSEGD	15	0	1455.71	Q9UKJ3;Q9UKJ3-2	Q9UKJ3	GPATCH8	G patch domain-containing protein 8	yes	no	2	0.066813	87.519	0.67194	-0.573596
DASPR.NISPGLQNGEKEDR.FLTTL	14	1	1555.76	Q9Y2I7	Q9Y2I7	PIKFYVE	1-phosphatidylinositol 3-phosphate 5-kinase	yes	yes	2	1.09E-08	189.86	0.67547	-0.566036
ATVGK.LAQALHQCSR.IDLLS	10	0	1182.59	Q13546;Q13546-2	Q13546	RIPK1	Receptor-interacting serine/threonine-protein kinase 1	yes	no	2	0.0011847	161.67	0.69628	-0.522261
CSGRK.HKENVKDYYQK.WMEEQ	11	2	1450.72	P09234	P09234	SNRPC	U1 small nuclear ribonucleoprotein C	yes	yes	3	0.03759	82.417	0.6979	-0.518908
NPKQK.IAAESSENVDCPENPK.IKLDG	16	0	1758.77	Q32MZ4-3;Q32MZ4-2;Q32MZ4	Q32MZ4-3	LRRFIP1	Leucine-rich repeat flightless-interacting protein 1	yes	no	"2,3"	3.33E-05	183.31	0.70494	-0.504428
MPKPR.LKATVTPSPVK.GKGKV	11	1	1139.69	Q9H1E3;Q9H1E3-2	Q9H1E3	NUCKS1	Nuclear ubiquitous casein and cyclin-dependent kinase substrate 1	yes	no	2	0.0015828	132.17	0.70852	-0.49712
YFEEY.GKIDTIEIITDR.QSGKK	12		1372.76	P22626;P22626-2	P22626	HNRNPA2B1	Heterogeneous nuclear ribonucleoproteins A2/B1	yes	no	2	4.94E-18	242.8	0.71137	-0.491328
GDLVR.NLEGANQHVSK.ELLDL	11	0	1195.59	Q86XP3;Q86XP3-2	Q86XP3	DDX42	ATP-dependent RNA helicase DDX42	yes	no	2	0.0045224	111.79	0.71505	-0.483884
QQEFK.NANAVMEYEK.IAETD	10	0	1167.52	Q99615;Q99615-2;K7EIH8;K7ESP1;K7EPP7;K7ER44;K7EJV7;K7EN19;K7EJL5	Q99615	DNAJC7	DnaJ homolog subfamily C member 7	yes	no	2	0.0020518	118.28	0.71743	-0.47909
LYLTK.VGISPDKLR.FRQHM	9	1	983.576	P41250	P41250	GARS	Glycine--tRNA ligase	yes	yes	2	0.0053947	138.98	0.7225	-0.468931
SAMTE.EAAVAIK.AMAK	7		700.412	P63241-2;P63241;I3L504;Q6IS14	P63241-2	EIF5A;EIF5AL1	Eukaryotic translation initiation factor 5A-1;Eukaryotic translation initiation factor 5A-1-like	yes	no	1	0.057149	126.24	0.72753	-0.458921
DCIEK.AVQFFVQALR.MAPDH	10	0	1177.66	Q99615;Q99615-2;K7EIH8;K7ESP1;K7EPP7	Q99615	DNAJC7	DnaJ homolog subfamily C member 7	yes	no	2	1.12E-06	209.6	0.72877	-0.456465
GMTVR.STGSATSLASQGER.RRRTL	14	0	1350.64	Q5SW79;Q5SW79-3;Q5SW79-2;H0Y2V6	Q5SW79	CEP170	Centrosomal protein of 170 kDa	yes	no	2	0.00042393	179.65	0.73411	-0.445932
GPMKS.GNFGGSR.NMGGP	7		693.319	P22626;P22626-2	P22626	HNRNPA2B1	Heterogeneous nuclear ribonucleoproteins A2/B1	yes	no	1	0.064483	117.16	0.73509	-0.444007
IVQFF.SGLEIVPNGITLPVDPEGK.ITGEA	19		1934.04	P52597	P52597	HNRNPF	"Heterogeneous nuclear ribonucleoprotein F;Heterogeneous nuclear ribonucleoprotein F, N-terminally processed"	yes	yes	"2,3"	0.00018241	171.98	0.73625	-0.441732
RILSI.SADIETIGEILKK.IIPTL	13		1415.79	P61978-3;Q5T6W5;Q5T6W2;P61978-2;P61978;Q5T6W1	P61978-2	HNRNPK	Heterogeneous nuclear ribonucleoprotein K	no	no	"2,3"	1.91E-05	179.93	0.74265	-0.429246
ENLCK.IMKDILEK.KVEKV	8	1	988.563	P07900-2;P07900;Q86U12	P07900-2	HSP90AA1	Heat shock protein HSP 90-alpha	yes	no	2	0.071679	81.972	0.74663	-0.421535
YEKEK.ASLPGVKK.ALGKY	8	1	798.496	P24534;C9JZW3	P24534	EEF1B2	Elongation factor 1-beta	yes	no	2	0.02196	127.02	0.74664	-0.421515
DPKKK.TRYDSGQDLDEEGMNMGDFDPNNIFK.AFFGG	26	1	3007.26	Q99615;Q99615-2	Q99615	DNAJC7	DnaJ homolog subfamily C member 7	yes	no	3	7.17E-10	177.91	0.74767	-0.419526
KIYLD.GAPNKDLTQD.	10		1057.5	Q96K76;E9PM46;Q96K76-2;Q96K76-3	Q96K76	USP47	Ubiquitin carboxyl-terminal hydrolase 47;Ubiquitin carboxyl-terminal hydrolase	yes	no	2	0.0030319	156.83	0.74876	-0.417425
AALKR.TTSDYFLLQVLLK.FRTDK	13	0	1539.85	Q9UBE0;M0QZS6;B4DY66	Q9UBE0	SAE1	SUMO-activating enzyme subunit 1	yes	no	"2,3"	1.89E-05	180.09	0.74897	-0.41702
DGISK.SAGLEQPTDPVARD.GPLSQ	14		1454.7	O75410-2;O75410;G8JLK4;O75410-7;R4GMT7;E5RFM9;O75410-3;E7ET87;E7EVI4;H0YAY0	O75410-2	TACC1	Transforming acidic coiled-coil-containing protein 1	yes	no	2	6.42E-20	237.21	0.76388	-0.388582
AGFRR.LTPTEVKDYLAAIA.	14	1	1503.82	P25787;C9JCK5	P25787	PSMA2	Proteasome subunit alpha type-2	yes	no	2	0.003059	110.92	0.76881	-0.379301
LREER.LAQYESKK.AKKPA	8	1	965.518	P24534	P24534	EEF1B2	Elongation factor 1-beta	yes	yes	2	0.047908	99.442	0.77265	-0.372113
HVTER.TDASSASSFLDSDELER.TGIDL	17	0	1828.8	Q14498-2;Q14498;Q14498-3;E1P5S2;G3XAC6;H0Y4X3	Q14498-2	RBM39	RNA-binding protein 39	yes	no	2	7.20E-27	251.02	0.77827	-0.361657
RGSAK.ELLQHPFLK.LAKPL	9	0	1123.64	Q13177;O75914-3;O75914-4;O75914;O75914-2	Q13177	PAK2;PAK3	Serine/threonine-protein kinase PAK 2;PAK-2p27;PAK-2p34;Serine/threonine-protein kinase PAK 3	yes	no	2	0.005317	147.95	0.77992	-0.358602
EALGK.AKDANNGNLQLR.NKEVT	12	1	1312.68	P05455	P05455	SSB	Lupus La protein	yes	yes	2	0.00026643	184.03	0.78154	-0.355608
FGDSR.GGGGNFGPGPGSNF.RGGSD	14		1220.52	P22626;P22626-2	P22626	HNRNPA2B1	Heterogeneous nuclear ribonucleoproteins A2/B1	yes	no	2	0.005871	101.43	0.78255	-0.353745
YGSGR.GFGDGYNGY.GGGPG	9		948.361	P22626;P22626-2	P22626	HNRNPA2B1	Heterogeneous nuclear ribonucleoproteins A2/B1	yes	no	1	0.011761	110.81	0.78851	-0.342799
NSKLR.KLDDAIEDCTNAVK.LDDTY	14	1	1590.76	Q99615;Q99615-2;K7EJ24	Q99615	DNAJC7	DnaJ homolog subfamily C member 7	yes	no	"2,3"	9.31E-07	165.86	0.78971	-0.340605
QNHLD.TAQNALQDK.QQELN	9		987.499	Q15075	Q15075	EEA1	Early endosome antigen 1	yes	yes	2	0.057898	100.88	0.7938	-0.333153
AYRKR.ALMHHPDR.HSGAS	8	0	975.471	Q99615;Q99615-2	Q99615	DNAJC7	DnaJ homolog subfamily C member 7	yes	no	2	0.020045	136.8	0.79549	-0.330084
PTVSL.GGFEITPPVVLR.LKCGS	12		1283.72	P06748;P06748-3;P06748-2;E5RI98	P06748	NPM1	Nucleophosmin	yes	no	2	0.00077651	138.63	0.80036	-0.321279
HIFNK.HAEKIEEVKK.EVAFF	10	2	1209.67	Q9BXP5;Q9BXP5-3;Q9BXP5-2;Q9BXP5-4;Q9BXP5-5;H7C3A1	Q9BXP5	SRRT	Serrate RNA effector molecule homolog	yes	no	2	0.0010245	155.15	0.80252	-0.317391
EIFLR.ELISNASDALDKIR.YESLT	14	1	1543.82	P08238;Q58FF7;Q5T9W8;Q58FF8;P14625;F8W026;Q58FF6	P08238	HSP90AB1;HSP90AB3P;HSP90AB2P;HSP90B1;HSP90AB4P	Heat shock protein HSP 90-beta;Putative heat shock protein HSP 90-beta-3;Putative heat shock protein HSP 90-beta 2;Endoplasmin;Putative heat shock protein HSP 90-beta 4	no	no	"2,3"	2.26E-90	328.3	0.80659	-0.310093
ERPQR.KAQPAQPADEPAEKADEPMEH.	21	2	2288.04	P25786-2;P25786;F5GX11	P25786-2	PSMA1	Proteasome subunit alpha type-1	yes	no	3	2.10E-05	180.62	0.80708	-0.309216
LYDER.SVHKVEPITK.HIGLV	10	1	1136.66	P25787	P25787	PSMA2	Proteasome subunit alpha type-2	yes	yes	"2,3"	0.0011847	150.46	0.80806	-0.307466
FVLFK.ESESVDKVMDQK.EHKLN	12	1	1393.64	Q14103;Q14103-2;Q14103-3;B4DTC3;Q14103-4;H0Y8G5;H0YA96;D6RAF8;D6RF44;D6RBQ9	Q14103	HNRNPD	Heterogeneous nuclear ribonucleoprotein D0	yes	no	2	0.0090758	100.38	0.8092	-0.305432
VNFEK.SKLTFSCLGGSDNFK.HLNEI	15	1	1659.79	Q15185;B4DHP2;B4DP11;B4DP21	Q15185	PTGES3	Prostaglandin E synthase 3	yes	no	"2,3"	6.44E-28	255.16	0.81043	-0.303241
NLPYK.VTQDELKEVFEDAAEIR.LVSKD	17	1	1990.98	P19338;H7BY16	P19338	NCL	Nucleolin	yes	no	"2,3"	1.06E-27	260.97	0.81095	-0.302315
GASIK.IDEPLEGSEDRIITITGTQDQIQNAQYLLQNSVK.QYADV	34	1	3828.94	P61978-3;Q5T6W5;P61978-2;P61978	P61978-2	HNRNPK	Heterogeneous nuclear ribonucleoprotein K	no	no	"3,4"	2.20E-18	156.08	0.82223	-0.282386
SDILR.MDSTNADALYVR.GLCLY	12	0	1354.62	Q99615;Q99615-2;K7EIH8;K7ESP1;K7EPP7	Q99615	DNAJC7	DnaJ homolog subfamily C member 7	yes	no	2	0.0051532	102.73	0.82848	-0.271461
WGSSK.LVPVGYGIKK.LQIQC	10	1	1072.66	P24534	P24534	EEF1B2	Elongation factor 1-beta	yes	yes	2	0.0013896	135.79	0.83174	-0.265795
VCTKC.GGAGHIASDCK.FQRPG	11		1071.48	Q15637-5;Q15637;Q15637-2;Q15637-3;Q15637-6;Q15637-4;Q15637-7;B4DX42;H7C561	Q15637-5	SF1	Splicing factor 1	yes	no	2	0.010494	99.752	0.84028	-0.251058
LTQFD.SNIAPADPDTAIVHPVPIR.MTPSK	19		1982.06	Q96D71;Q96D71-3;H0YE73	Q96D71	REPS1	RalBP1-associated Eps domain-containing protein 1	yes	no	2	0.0055207	109.03	0.8432	-0.246053
RHCIR.EGGQDVPSNKDVTSLD.WNSEG	16		1659.76	Q9BZK7	Q9BZK7	TBL1XR1	F-box-like/WD repeat-containing protein TBL1XR1	yes	yes	2	6.18E-07	186.05	0.8461	-0.2411
DFGNY.NQQPSNYGPMK.SGNFG	11		1262.57	P22626;P22626-2	P22626	HNRNPA2B1	Heterogeneous nuclear ribonucleoproteins A2/B1	yes	no	2	0.0018839	119.27	0.84772	-0.23834
FNNPK.VQASLAANTFTITGHAETK.QLTEM	19	0	1959.01	P20290;P20290-2;H0Y9Y1;D6RDG3	P20290	BTF3	Transcription factor BTF3	no	no	3	0.00061063	110.77	0.85117	-0.232481
AYYAK.KDYNEAYNYYTK.AIDMC	12	1	1570.69	Q99615;K7EIH8;K7ESP1;K7ELJ8	Q99615	DNAJC7	DnaJ homolog subfamily C member 7	yes	no	2	0.0017167	122.78	0.85258	-0.230093
KTSVR.QGLGPASTTSPSPGPR.SPKAP	16	0	1508.76	P98171-2;P98171;E7EQN5;F5GZW3;E9PCM6	P98171-2	ARHGAP4	Rho GTPase-activating protein 4	yes	no	2	2.99E-05	150.76	0.85612	-0.224115
SAQLR.EAATQAQQTLGSTIDKATGILLYGLASR.LRDTR	28	1	2876.52	P47897;B4DWJ2;B7Z840;C9J165;C9JSG9;F2Z2V6	P47897	QARS	Glutamine--tRNA ligase	yes	no	3	0.0001771	103.92	0.86008	-0.217457
NSSGK.GALALEEKR.RLEAR	9	1	985.556	P35579;P35579-2	P35579	MYH9	Myosin-9	yes	no	2	0.004071	166.07	0.86295	-0.212651
HKAFK.GSIFVVFDSIESAKK.FVETP	15	1	1625.87	P05455;E7ERC4;E9PGX9	P05455	SSB	Lupus La protein	yes	no	2	0.00079699	135.47	0.86531	-0.208711
AAAVD.AGMAMAGQSPVLR.IIVEN	13		1287.64	K7ELW5;P26599-3;P26599-2;P26599;K7EKJ7;K7ES59	P26599-3	PTBP1	Polypyrimidine tract-binding protein 1	no	no	2	0.041207	105.95	0.86739	-0.205247
NQGGY.GGSSSSSSYGSGR.RF	13		1174.49	P09651;P09651-2;F8W6I7;P09651-3;H0YH80	P09651	HNRNPA1	Heterogeneous nuclear ribonucleoprotein A1	yes	no	2	0.00041918	139.78	0.87143	-0.198543
SSLGR.AITDGQAGFGNDTLSK.VPGIS	16	0	1593.76	Q7Z739;R4GN55	Q7Z739	YTHDF3	YTH domain family protein 3	yes	no	3	0.0082461	97.203	0.87264	-0.196541
NKELK.VKLQEMEGTVK.SKYKA	11	1	1260.67	P35579;P35579-2	P35579	MYH9	Myosin-9	yes	no	2	0.0025409	119.74	0.87896	-0.186131
LFPGK.VTVDQVTDR.LVIAD	9	0	1031.52	Q8NBF2	Q8NBF2	NHLRC2	NHL repeat-containing protein 2	yes	yes	2	0.036224	103.26	0.88256	-0.180234
LITVL.SAMTEEAAVAIK.AMAK	12		1219.61	P63241-2;P63241;I3L504;Q6IS14	P63241-2	EIF5A;EIF5AL1	Eukaryotic translation initiation factor 5A-1;Eukaryotic translation initiation factor 5A-1-like	yes	no	"1,2"	0.0001648	185.25	0.88413	-0.17767
EYALA.AVAGGAPSVGIK.AANGV	12		1025.59	P25787;H3BT36;H7C402	P25787	PSMA2	Proteasome subunit alpha type-2	yes	no	2	0.0057486	106.49	0.89315	-0.163026
TDGTD.NPLSGGDQYQNITVHR.HLMLP	16		1797.88	P13010;C9JZ81	P13010	XRCC5	X-ray repair cross-complementing protein 5	yes	no	3	0.022577	97.767	0.89395	-0.161734
TKESR.EAVEKEFEPLLNWMK.DKALK	15	1	1861.93	P14625	P14625	HSP90B1	Endoplasmin	yes	yes	3	8.76E-08	178.15	0.89421	-0.161314
AGSSR.KEAESSPFVER.LLKKG	11	1	1277.63	P14625	P14625	HSP90B1	Endoplasmin	yes	yes	2	0.010758	99.5	0.8965	-0.157625
VPETR.RKVEEAFNCR.CKEEN	10	2	1307.64	P52888;K7EP46	P52888	THOP1	Thimet oligopeptidase	yes	no	2	0.0027951	118.4	0.89673	-0.157254
NFDVK.HTGPGLLSMA.NQGQN	10		982.491	P49792;Q9UNP9-3;Q9UNP9;Q9UNP9-2;E9PEQ6;E9PKY5	P49792	RANBP2;PPIE	E3 SUMO-protein ligase RanBP2;Putative peptidyl-prolyl cis-trans isomerase;Peptidyl-prolyl cis-trans isomerase E;Peptidyl-prolyl cis-trans isomerase	yes	no	"1,2"	0.011199	95.502	0.89925	-0.153206
KPTNK.ASSTSLTSTQPTK.TSGVP	13	0	1307.66	P35658-5;P35658-3;P35658;P35658-4;P35658-2;H0Y837;B7ZAV2;E9PKD2	P35658-5	NUP214	Nuclear pore complex protein Nup214	yes	no	"2,3"	1.07E-05	186.16	0.9003	-0.151522
SDLQK.QMGNLEDAETK.DLLVA	11	0	1234.55	Q8WYP5-2;Q8WYP5-3;Q8WYP5	Q8WYP5-2	AHCTF1	Protein ELYS	yes	no	2	0.005794	129.34	0.90701	-0.14081
DLQVK.MWVQLLIPR.IEDGN	9	0	1154.66	P61289-2;P61289;K7ESG5;B3KQ25;K7EKR3;K7EPX6;K7EMD0	P61289-2	PSME3	Proteasome activator complex subunit 3	yes	no	2	0.010567	105.78	0.91314	-0.131092
ELDHK.NAQAQQEFK.NANAV	9	0	1062.51	Q99615;Q99615-2;K7EIH8;K7EPP7;K7ER44;K7EJV7;K7EN19;K7EJL5	Q99615	DNAJC7	DnaJ homolog subfamily C member 7	yes	no	"1,2"	1.22E-07	219.51	0.91774	-0.123843
HGHAK.VHLVGIDIFTGKK.YEDIC	13	1	1425.83	P63241-2;P63241;I3L504;I3L397;Q6IS14;Q9GZV4;C9J4W5;C9J7B5;F8WCJ1	P63241-2	EIF5A;EIF5AL1;EIF5A2	Eukaryotic translation initiation factor 5A-1;Eukaryotic translation initiation factor 5A-1-like;Eukaryotic translation initiation factor 5A-2	yes	no	"2,3"	0.0019037	115.57	0.92338	-0.115004
AAVCR.ECLQALEFLHANQVIHR.DIKSD	17	0	2077.05	Q13177;H7C1X3	Q13177	PAK2	Serine/threonine-protein kinase PAK 2;PAK-2p27;PAK-2p34	yes	no	3	0.0012898	140.27	0.92572	-0.111352
VLAMR.KQSEGLTK.EYDRL	8	1	889.487	P51572-2;P51572	P51572-2	BCAP31	B-cell receptor-associated protein 31	yes	no	1	0.058852	125.82	0.93375	-0.0988918
EAEPR.TVVSGLVQFVPKEELQDR.LVVVL	18	1	2043.1	P54577	P54577	YARS	"Tyrosine--tRNA ligase, cytoplasmic"	yes	yes	3	0.00033291	137.81	0.94002	-0.0892366
LARQL.METPANEMTPTR.FAEII	12		1376.61	P28838;P28838-2;H0Y9Q1	P28838	LAP3	Cytosol aminopeptidase	yes	no	2	0.024589	86.114	0.94119	-0.0874421
VSFVK.LEAEGVPEVSEKYEISSVPTFLFFK.NSQKI	25	1	2844.45	O76003	O76003	GLRX3	Glutaredoxin-3	yes	yes	3	1.04E-06	155.86	0.9427	-0.0851294
AVTRL.EAQHQALVTLWHQLHVDMK.SLLAW	19		2283.16	Q15149-2;Q15149-3;Q15149;Q15149-6;Q15149-4;Q15149-5;Q15149-9;Q15149-8;Q15149-7	Q15149-2	PLEC	Plectin	yes	no	3	0.014069	83.106	0.94469	-0.0820871
VIEQL.NLVTTWLQLQIPR.IEDGN	13		1580.9	Q06323;Q06323-2;H0YNE3;H0YLU2	Q06323	PSME1	Proteasome activator complex subunit 1	yes	no	2	3.71E-05	162.97	0.94636	-0.079539
PPQLK.KDDVTSSTGPHK.ELSST	12	1	1270.62	Q5T1M5;Q5T1M5-2	Q5T1M5	FKBP15	FK506-binding protein 15	yes	no	2	0.0077246	125.82	0.95094	-0.0725738
DETGK.ELVLALYDYQEK.SPREV	12	0	1482.76	Q13813-2;A6NG51;Q13813;Q13813-3	Q13813-2	SPTAN1	"Spectrin alpha chain, brain"	yes	no	2	0.0040752	149.69	0.95208	-0.0708453
QLDGE.NSYKCSKCK.KMVPA	9		1173.53	Q9H9J4;Q9H9J4-2;C9JPC9;E7EWZ4	Q9H9J4	USP42	Ubiquitin carboxyl-terminal hydrolase 42	yes	no	2	0.042107	85.67	0.95375	-0.0683169
DHSLK.EHELLEQQK.RAAVL	9	0	1152.58	Q13435;E9PJT3;H0YCG1;E9PJ04	Q13435	SF3B2	Splicing factor 3B subunit 2	no	no	2	0.019721	140.16	0.9581	-0.0617519
QAFKR.SRNTDEMVELR.ILLQS	11	1	1348.64	P61978-3;Q5T6W5;Q5T6W2;S4R457;P61978-2;P61978	P61978-2	HNRNPK	Heterogeneous nuclear ribonucleoprotein K	no	no	2	0.00097571	176.18	0.95893	-0.0605026
NFDVK.HTGPGLLSM.ANQGQ	9		911.453	P49792;Q9UNP9-3;Q9UNP9;Q9UNP9-2;E9PEQ6;E9PKY5	P49792	RANBP2;PPIE	E3 SUMO-protein ligase RanBP2;Putative peptidyl-prolyl cis-trans isomerase;Peptidyl-prolyl cis-trans isomerase E;Peptidyl-prolyl cis-trans isomerase	yes	no	1	0.032766	89.55	0.96791	-0.0470552
TRYEK.IGQGASGTVFTATDVALGQEVAIK.QINLQ	24	0	2332.23	Q13177	Q13177	PAK2	Serine/threonine-protein kinase PAK 2;PAK-2p27;PAK-2p34	yes	yes	3	1.02E-06	190.37	0.96859	-0.046042
ATAGK.AGGAAVVITEPEHTKER.VKLEG	17	1	1763.92	Q9P258	Q9P258	RCC2	Protein RCC2	yes	yes	3	0.0013606	117.2	0.97465	-0.0370439
ENSLK.KPVTDCVISVPSFFTDAERR.SVLDA	20	1	2323.16	Q92598;B4DYH1;Q92598-2	Q92598	HSPH1	Heat shock protein 105 kDa	yes	no	3	0.053388	70.942	0.97983	-0.0293966
IYVNK.ITHEVDELTQIIADVSQDPTLPR.TEDHP	23	0	2589.33	P36954;K7EKS1	P36954	POLR2I	DNA-directed RNA polymerase II subunit RPB9	yes	no	3	0.0013836	93.269	0.98052	-0.028381
NHIDK.SGLKDSSVEELK.KRYGG	12	1	1290.67	Q9H6T3;Q9H6T3-2;Q9H6T3-3	Q9H6T3	RPAP3	RNA polymerase II-associated protein 3	yes	no	2	0.0039058	170.95	0.984	-0.0232698
MEPSK.AVPLNASKQD.GPMPK	10		1041.55	Q9P0L0;Q9P0L0-2	Q9P0L0	VAPA	Vesicle-associated membrane protein-associated protein A	yes	no	"1,2"	0.011093	140.14	0.9926	-0.0107156
SRSQK.ELPTEPPYTAYVGNLPFNTVQGDIDAIFK.DLSIR	29	0	3208.6	Q15056;Q15056-2	Q15056	EIF4H	Eukaryotic translation initiation factor 4H	yes	no	"3,4"	3.18E-24	240.96	0.99317	-0.00988741
EALSK.SKAELMEISEDKTK.IRRSP	14	2	1607.81	P05455;E7ERC4;E9PGX9;E9PFL9	P05455	SSB	Lupus La protein	yes	no	"2,3"	3.56E-74	312.78	0.9952	-0.00694161
FAKPR.NQGGYGGSSSSSSY.GSGRR	14		1336.52	P09651;P09651-2;F8W6I7;P09651-3;H0YH80	P09651	HNRNPA1	Heterogeneous nuclear ribonucleoprotein A1	yes	no	2	0.0012325	122.46	1.0012	0.0017302
EQSKR.STMVGTPYWMAPEVVTR.KAYGP	17	0	1923.92	Q13177;O75914-3;O75914-4;O75914;O75914-2;H7C1X3;Q13153-2;B3KNX7;E9PM17;H0YCG5;Q13153	Q13177	PAK2;PAK3;PAK1	Serine/threonine-protein kinase PAK 2;PAK-2p27;PAK-2p34;Serine/threonine-protein kinase PAK 3;Serine/threonine-protein kinase PAK 1	no	no	2	0.00021883	166.77	1.0046	0.00662118
NGQSK.GYAEVVVASENSVHK.LLELL	15	0	1587.79	Q8N684-3;Q8N684;Q8N684-2;F5H669;F5H047;F5H6M0;J3QT54;C9J323;C9J286	Q8N684-3	CPSF7	Cleavage and polyadenylation specificity factor subunit 7	yes	no	2	0.0034951	125.22	1.0049	0.00705194
DPQGK.NTVELLVEDK.GNQVY	10	0	1158.61	O75369-8;O75369;O75369-9;O75369-2;O75369-3;O75369-6;O75369-7;E7EN95;O75369-4;O75369-5	O75369-8	FLNB	Filamin-B	yes	no	"1,2"	0.0013246	146.36	1.0072	0.0103502
GGTGF.AGIDSSSPEVK.GYWAS	11		1088.54	Q15365	Q15365	PCBP1	Poly(rC)-binding protein 1	yes	yes	2	0.0092598	107.85	1.0083	0.0119249
NLVSK.DTEEPLPVK.ESDQT	9	0	1026.52	P18583-9;P18583-5;P18583;P18583-7;P18583-4;P18583-3;P18583-10;P18583-2;P18583-6;H7C1M2	P18583-9	SON	Protein SON	yes	no	2	3.84E-05	201.07	1.0095	0.0136409
SEEEK.KGVAASLLAPLLPEGIKEEEER.WRRKV	22	2	2348.3	Q8N3X1-2;Q8N3X1	Q8N3X1-2	FNBP4	Formin-binding protein 4	yes	no	3	6.42E-18	199.97	1.0102	0.0146409
KEVAK.IIYIVHDEVKDK.AFELE	12	1	1470.81	P25788;P25788-2;G3V4X5	P25788	PSMA3	Proteasome subunit alpha type-3	yes	no	2	6.80E-05	190.53	1.0192	0.0274372
FALAK.EKAPSIIFIDELDAIGTK.RFDSE	18	1	1959.06	P17980;R4GNH3;E9PM69;E9PKD5;E9PMD8;E9PN50	P17980	PSMC3	26S protease regulatory subunit 6A	yes	no	3	0.0013846	132.51	1.02	0.0285692
SELPR.AVNTQALSGAGILR.MVNKA	14	0	1369.77	O60749;B4DEK4	O60749	SNX2	Sorting nexin-2	yes	no	2	4.92E-05	164.15	1.0234	0.0333701
LPAPK.NDFEIVLPENAEKELEER.EIDDT	18	1	2173.05	Q99459	Q99459	CDC5L	Cell division cycle 5-like protein	yes	yes	"2,3"	4.88E-09	165.16	1.0255	0.0363275
CNQCK.APKPDGPGGGPGGSHMGGN.YGDDR	19		1645.73	P35637;P35637-2;H3BPE7	P35637	FUS	RNA-binding protein FUS	yes	no	3	0.00014544	116.13	1.033	0.0468403
ENPLR.ALYLIATNGTPELQNPEK.LSPIF	18	0	1971.03	Q13177;Q13153-2;B3KNX7;E9PM17;H0YCG5;Q13153	Q13177	PAK2;PAK1	Serine/threonine-protein kinase PAK 2;PAK-2p27;PAK-2p34;Serine/threonine-protein kinase PAK 1	no	no	"2,3"	9.67E-18	239.86	1.0341	0.0483757
GSAQK.GLQVDLQSDGAAAEDIVASEQSLGQK.LVIWG	26	0	2628.29	P33991;E5RFJ8	P33991	MCM4	DNA replication licensing factor MCM4	yes	no	3	6.20E-10	109.41	1.0371	0.052555
QSQRK.VKPQPPLSDA.YLSGM	10		1050.57	P46379-3;P46379;B0UX83;P46379-2;P46379-5;H0Y710;P46379-4;H0Y4L1	P46379-3	BAG6;BAT3	Large proline-rich protein BAG6	yes	no	2	0.037501	101.97	1.0382	0.0540844
AQFAK.SLAMLGSSEDNTALSR.ALSQL	16	0	1650.79	Q13596;Q13596-3;A6NKH4;Q13596-2;H0YK42	Q13596	SNX1	Sorting nexin-1	yes	no	2	1.01E-06	173.51	1.044	0.0621217
FDEVD.SGDQPPATSVPAPR.AKFRA	14		1378.68	Q8WXH0-2;Q8WXH0;G3V5X4;Q8WXH0-7;Q8WXH0-3;Q8WXH0-4;Q86YP9;Q8WXH0-5;Q8WXH0-6	Q8WXH0-2	SYNE2	Nesprin-2	yes	no	2	0.042682	94.023	1.0462	0.0651587
LLAGK.LRETLNISGPPLK.AGKTR	13	1	1436.84	P28838;P28838-2;H0Y983	P28838	LAP3	Cytosol aminopeptidase	yes	no	2	0.10722	89.231	1.0492	0.0692897
INGIR.GLVSSDELAKDVTGAEALLER.HQEHR	21	1	2172.13	Q13813-2;A6NG51;Q13813;Q13813-3	Q13813-2	SPTAN1	"Spectrin alpha chain, brain"	yes	no	"2,3"	1.57E-16	236.96	1.0515	0.0724489
KYALA.VRQDVINTLLPK.VLTRI	12		1394.82	O14981	O14981	BTAF1	TATA-binding protein-associated factor 172	yes	yes	3	0.00062714	158.41	1.0518	0.0728604
AKPRN.QGGYGGSSSSSSYGSGR.RF	17		1579.65	P09651;P09651-2;F8W6I7;P09651-3;H0YH80	P09651	HNRNPA1	Heterogeneous nuclear ribonucleoprotein A1	yes	no	2	0.0027939	106.28	1.0526	0.0739573
AKAAK.EAMEDGEIDGNKVTLDWAKPK.GEGGF	21	1	2345.12	P19338;H7BY16	P19338	NCL	Nucleolin	yes	no	3	3.02E-07	212.95	1.0581	0.081476
SSAER.GLGPSPAGDGPSGSGK.HHRQA	16	0	1339.64	Q92934;A8MXU7;F5GYS3	Q92934	BAD	Bcl2 antagonist of cell death	yes	no	2	0.0015676	122.63	1.0703	0.0980152
YIYKR.KSDGIYIINL.KRTWE	10		1134.63	P08865;C9J9K3;A6NE09;C9JQR9	P08865	RPSA;RPSAP58	40S ribosomal protein SA	yes	no	2	0.0033825	115.71	1.0713	0.0993625
LSDVD.ANTAIKHEEQSNEDIPIAEQSSK.DIPVT	23		2538.22	Q12888-2;F8VY86;Q12888;A6NNK5;C9JXV0	Q12888-2	TP53BP1	Tumor suppressor p53-binding protein 1	yes	no	3	1.62E-28	222.91	1.0729	0.101516
NCNEK.IVVLLQR.LKPEI	7	0	839.559	Q06323;Q06323-2;H0YNE3;H0YLU2	Q06323	PSME1	Proteasome activator complex subunit 1	yes	no	"1,2"	0.044112	149.06	1.0772	0.107286
LDDTR.ASREEILAQAK.ENEKK	11	1	1214.66	P35579;P35579-2	P35579	MYH9	Myosin-9	yes	no	2	7.81E-05	194.39	1.0806	0.111833
SYFPK.KISELDAFLKEPALNEANLSNLK.APLDI	23	2	2556.38	Q06323;Q06323-2;H0YNE3	Q06323	PSME1	Proteasome activator complex subunit 1	yes	no	"2,3"	1.41E-06	192.27	1.0832	0.1153
KPLTR.GAKEEHGGLIR.SPRHE	11	1	1165.62	P26368;P26368-2	P26368	U2AF2	Splicing factor U2AF 65 kDa subunit	yes	no	2	0.0011764	153.74	1.0855	0.11836
VGDYR.QLVHELDEAEYR.DIRLM	12	0	1500.72	Q06323;Q06323-2;H0YNE3;H0YKK6	Q06323	PSME1	Proteasome activator complex subunit 1	yes	no	2	0.046653	85.536	1.0857	0.118626
VHRAR.KLAQQYYLVYQEPIPTAQLVQR.VASVM	22	1	2648.43	P25787;C9JCK5;Q6MZI6	P25787	PSMA2;DKFZp686D09174	Proteasome subunit alpha type-2	yes	no	"3,4"	0.00017764	175.39	1.0983	0.135272
EHYTR.QVVDCQLADVNNIGK.YRSAG	15	0	1671.83	P28838;P28838-2	P28838	LAP3	Cytosol aminopeptidase	yes	no	3	5.42E-09	192.14	1.1002	0.137766
LSEER.DQLLSQVKEL.SMVTE	10		1171.64	Q14789-2;Q14789;E7EU81;H0Y867	Q14789-2	GOLGB1	Golgin subfamily B member 1	yes	no	2	0.017878	93.111	1.1071	0.146786
LQIPR.IEDGNNFGVAVQEK.VFELM	14	0	1518.73	Q06323;Q06323-2;H0YNE3;H0YLU2	Q06323	PSME1	Proteasome activator complex subunit 1	yes	no	"2,3"	2.32E-27	255.91	1.1073	0.147046
GRPCK.IVEMSTSK.TGKHG	8	0	893.453	P63241-2;P63241;I3L504;I3L397;Q9GZV4;C9J4W5;C9J7B5;F8WCJ1	P63241-2	EIF5A;EIF5A2	Eukaryotic translation initiation factor 5A-1;Eukaryotic translation initiation factor 5A-2	yes	no	"1,2"	0.02408	122.13	1.1085	0.148609
EKKFK.EVGEAFTILSDPK.KKTRY	13	0	1404.71	Q99615;Q99615-2	Q99615	DNAJC7	DnaJ homolog subfamily C member 7	yes	no	2	0.0095731	97.86	1.1111	0.151989
GINVR.KGGISNILEEL.VVQPL	11		1171.64	P50991;P50991-2;B7Z9L0;B7Z2F4	P50991	CCT4	T-complex protein 1 subunit delta	yes	no	2	0.017502	93.058	1.114	0.155749
QGIVK.SPLAGDFITMQCR.ELFQE	13	0	1494.7	O96019;O96019-2	O96019	ACTL6A	Actin-like protein 6A	yes	no	2	0.0022722	111.83	1.1151	0.157173
GLKSK.THAVLVALKR.AQSEL	10	1	1106.69	P25786-2;P25786;F5GX11;B4DEV8	P25786-2	PSMA1	Proteasome subunit alpha type-1;Proteasome subunit alpha type	yes	no	2	0.0013775	137.98	1.116	0.158337
QFQIK.ECHLNADTVSSK.LQNNN	12	0	1359.61	P63010-2;P63010;K7EJT8;P63010-3	P63010-2	AP2B1	AP-2 complex subunit beta	yes	no	2	0.00024724	197.36	1.1201	0.163628
KEAVR.EGSPANWK.RKEKL	8	0	887.414	O96019;O96019-2	O96019	ACTL6A	Actin-like protein 6A	yes	no	"1,2"	0.030742	113.89	1.123	0.167358
GSKDK.KMDQPPQAK.KAKVK	9	1	1041.53	P34932	P34932	HSPA4	Heat shock 70 kDa protein 4	yes	yes	2	0.051685	82.749	1.127	0.172488
AEIAK.NLILAGVK.GLTML	8	0	826.528	Q9UBE0;B3KNJ4;Q9UBE0-3;Q9UBE0-2;M0QZS6;M0QX65	Q9UBE0	SAE1	SUMO-activating enzyme subunit 1	yes	no	1	0.019664	160.91	1.1274	0.172999
HRDIK.SDNVLLGMEGSVK.LTDFG	13	0	1347.67	Q13177;H7C1X3	Q13177	PAK2	Serine/threonine-protein kinase PAK 2;PAK-2p27;PAK-2p34	yes	no	2	0.00027261	141.34	1.1293	0.175429
MEAVK.QGSATVGLK.SKTHA	9	0	859.476	P25786-2;P25786;F5GX11;B4DEV8;F5H112	P25786-2	PSMA1	Proteasome subunit alpha type-1;Proteasome subunit alpha type	yes	no	"1,2"	0.002047	207.29	1.1314	0.178109
LEQTK.LKKEDIYAVEIVGGATR.IPAVK	17	2	1861.03	P34932	P34932	HSPA4	Heat shock 70 kDa protein 4	yes	yes	3	0.011199	102.64	1.1345	0.182057
REVQR.TMLELLNQLDGFQPNTQVK.VIAAT	19	0	2188.12	P17980;R4GNH3;E9PM69;E9PKD5	P17980	PSMC3	26S protease regulatory subunit 6A	yes	no	3	0.027949	90.385	1.1452	0.1956
FGAER.LKIPEGLFDPSNVK.GLSGN	14	1	1555.86	O96019;O96019-2	O96019	ACTL6A	Actin-like protein 6A	yes	no	"2,3"	5.08E-05	153.7	1.146	0.196607
VIQHR.FESLEPEMNNQASR.VAVVN	14	0	1650.73	Q01082;Q01082-2;Q01082-3	Q01082	SPTBN1	"Spectrin beta chain, brain 1"	no	no	2	2.53E-08	216.54	1.1513	0.203264
GAEAK.GEVPPKETPK.KKKKF	10	1	1080.58	P49006	P49006	MARCKSL1	MARCKS-related protein	yes	yes	2	0.00076829	164.65	1.1559	0.209017
FFLCK.TAVLTAFANGR.STGLI	11	0	1119.6	O96019;O96019-2;O94805	O96019	ACTL6A;ACTL6B	Actin-like protein 6A;Actin-like protein 6B	yes	no	2	0.0048395	110.86	1.1567	0.210015
DCELR.LLIHQSL.AGGII	7		822.496	P61978-3;Q5T6W5;Q5T6W2;P61978-2;P61978;Q5T6W1	P61978-2	HNRNPK	Heterogeneous nuclear ribonucleoprotein K	no	no	2	0.050062	135.87	1.1579	0.211511
PTSPK.YSPTSPTYSPTSPK.YSPTS	14	0	1511.71	P24928	P24928	POLR2A	DNA-directed RNA polymerase II subunit RPB1	yes	no	2	0.00044772	139.48	1.162	0.21661
SRSGR.GGNFGFGDSR.GGGGN	10	0	1012.44	P22626;P22626-2	P22626	HNRNPA2B1	Heterogeneous nuclear ribonucleoproteins A2/B1	yes	no	"1,2"	0.00068736	169.44	1.1625	0.217231
LTTVN.GQSPPEHSAPAK.VVRAA	12		1204.58	Q6PKG0;H0YBM7;H0YAX9	Q6PKG0	LARP1	La-related protein 1	yes	no	3	0.016996	106.67	1.1626	0.217355
LFLKK.SGLSDIILGK.IWDLA	10	0	1001.58	Q9UBC2-2;Q9UBC2;M0R165;Q9UBC2-3;Q9UBC2-4;M0R1V5;M0QX30;M0R330;K7EJR2	Q9UBC2-2	EPS15L1	Epidermal growth factor receptor substrate 15-like 1	yes	no	"1,2"	0.014667	126.71	1.1639	0.218967
NGMLK.SNQQLVDIIEK.VKPEI	11	0	1285.69	P61289-2;P61289;K7ENH2;K7ESG5;B3KQ25;K7EKR3;K7EPX6;K7EMD0	P61289-2	PSME3	Proteasome activator complex subunit 3	yes	no	2	0.00021164	188.29	1.165	0.22033
SVRAR.IVTDRETGSSK.GFGFV	11	1	1191.61	P19338;H7BY16	P19338	NCL	Nucleolin	yes	no	"2,3"	0.00081604	178.71	1.1695	0.225892
VQFGN.ENTKLELR.KVPPE	8		1001.55	Q5T8P6;Q5T8P6-2;Q5T8P6-3;Q5T8P6-4;Q5T8P6-5	Q5T8P6	RBM26	RNA-binding protein 26	yes	no	2	0.0206	129.47	1.1706	0.227248
QLSLR.TVSLGAGAKDELHIVEAEAMNYEGSPIK.VTLAT	28	1	2928.45	P06748;P06748-3;P06748-2	P06748	NPM1	Nucleophosmin	yes	no	"3,4"	4.24E-15	185.45	1.1794	0.238053
PEPSK.IMLVEPPVAK.VLEPS	10	0	1095.64	P18583-9;P18583-5;P18583;P18583-7;P18583-4;P18583-3;P18583-10;P18583-2;P18583-6;P18583-8	P18583-9	SON	Protein SON	yes	no	2	0.061606	85.377	1.1821	0.241352
LAGVK.GLTMLDHEQVTPEDPGAQFLIR.TGSVG	22	0	2466.22	Q9UBE0;B3KNJ4;Q9UBE0-3;Q9UBE0-2;M0QZS6;M0QX65	Q9UBE0	SAE1	SUMO-activating enzyme subunit 1	yes	no	3	1.69E-05	156.73	1.183	0.24245
LSNLK.APLDIPVPDPVKEK.EKEER	14	1	1516.85	Q06323;Q06323-2;H0YNE3	Q06323	PSME1	Proteasome activator complex subunit 1	yes	no	"2,3"	0.00040482	140.31	1.1833	0.242816
SDGLR.LIALLEVLSQKK.MHRKH	12	1	1353.86	P21333;P21333-2;Q5HY54;F8WE98	P21333	FLNA	Filamin-A	yes	no	2	0.016684	92.247	1.1864	0.246591
KPVYR.VAEITGVVETAK.VYQLG	12	0	1215.67	Q92541	Q92541	RTF1	RNA polymerase-associated protein RTF1 homolog	yes	yes	2	0.00082228	142.91	1.1892	0.249991
VSEKY.EISSVPTFLFFK.NSQKI	12		1413.75	O76003	O76003	GLRX3	Glutaredoxin-3	yes	yes	2	0.0016257	124.12	1.1902	0.251204
VRGAK.EGIILFK.EKAKE	7	0	818.49	P05455	P05455	SSB	Lupus La protein	yes	yes	1	0.083975	113.25	1.1904	0.251446
GTNIK.LGVIEDHSNR.TRLAK	10	0	1138.57	P14625;Q58FF3	P14625	HSP90B1;HSP90B2P	Endoplasmin;Putative endoplasmin-like protein	yes	no	2	0.0012495	148.56	1.1907	0.25181
TMMPD.GTLGLTPPTTER.FGQAA	12		1241.66	Q15233;Q15233-2	Q15233	NONO	Non-POU domain-containing octamer-binding protein	yes	no	2	1.97E-11	221.6	1.1946	0.256528
IESAK.KFVETPGQK.YKETD	9	1	1032.56	P05455;E7ERC4	P05455	SSB	Lupus La protein	yes	no	2	0.013698	107.21	1.1953	0.257373
GDKGK.QGGPTYYIDTNALR.VPREN	14	0	1567.76	O96019;O96019-2;H7C5S0;C9JQT2	O96019	ACTL6A	Actin-like protein 6A	yes	no	2	0.0011981	123.29	1.1955	0.257614
PDQAD.KLPQLQGEIER.MEKQI	11		1309.74	Q8WXH0-2;Q8WXH0;G3V5X4;Q8WXH0-7	Q8WXH0-2	SYNE2	Nesprin-2	yes	no	2	0.021048	107.09	1.1974	0.259905
TLFVK.GLSEDTTEETLKESFD.GSVRA	16		1799.79	P19338;H7BY16	P19338	NCL	Nucleolin	yes	no	2	9.31E-10	213.51	1.1983	0.260989
MIASR.KPTDGASSSNCVTDISHLVR.KKRKP	20	0	2143.03	P49321;P49321-3;P49321-4;P49321-2;Q5T624;H0YDS9	P49321	NASP	Nuclear autoantigenic sperm protein	yes	no	"2,3"	2.55E-17	245.82	1.2026	0.266157
DIFAK.LVPMAAHEASSLYSEEK.AKLLR	17	0	1860.89	Q9H3S7;B4DST5	Q9H3S7	PTPN23	Tyrosine-protein phosphatase non-receptor type 23	yes	no	3	0.00068101	128.9	1.203	0.266637
DFGGR.SLSVLSSSTIIANPDIPEAYK.LRGWF	21	0	2204.16	P27694;I3L4R8	P27694	RPA1	Replication protein A 70 kDa DNA-binding subunit	yes	no	3	0.056016	80.585	1.2058	0.269991
VNFEK.SKLTFSCL.GGSDN	8		954.484	Q15185;B4DHP2;B4DP11;B4DP21;B4DDC6	Q15185	PTGES3	Prostaglandin E synthase 3	yes	no	2	0.054241	95.909	1.2073	0.271784
LRASR.VLLVGLK.GLGAE	7	0	740.516	Q9UBE0;B3KNJ4;Q9UBE0-3;Q9UBE0-2;M0QZS6;M0QX65	Q9UBE0	SAE1	SUMO-activating enzyme subunit 1	yes	no	1	0.070902	113.97	1.2075	0.272023
SMRLK.LIANNTTVER.RFSSW	10	0	1129.61	O96019;O96019-2	O96019	ACTL6A	Actin-like protein 6A	yes	no	2	0.0014002	133.89	1.2083	0.272979
VMEIR.NAYAVLYDIILK.NFEKL	12	0	1394.78	Q06323;H0YKK6	Q06323	PSME1	Proteasome activator complex subunit 1	yes	no	"1,2,3"	0.0005961	163.99	1.2097	0.274649
KEALK.KIIEDQQESLNK.WKSKG	12	1	1443.76	P05455	P05455	SSB	Lupus La protein	yes	yes	2	0.00058106	168.76	1.2099	0.274888
EPPLR.SVLEQTK.LKKED	7	0	803.439	P34932;REV__Q9HBM0;REV__F2Z3A6;REV__F8W8C2;REV__Q9HBM0-2	P34932	HSPA4	Heat shock 70 kDa protein 4	yes	no	1	0.035213	154.31	1.2106	0.275722
TYLER.HMSEFMECNLNELVK.HGLRA	15	0	1879.83	P25786-2;P25786;F5GX11	P25786-2	PSMA1	Proteasome subunit alpha type-1	yes	no	2	0.022168	81.346	1.2122	0.277628
ILKAP.GTNVAMASNQAVR.IVKEP	13		1317.65	P49792	P49792	RANBP2	E3 SUMO-protein ligase RanBP2;Putative peptidyl-prolyl cis-trans isomerase	yes	yes	2	5.00E-05	201.06	1.2135	0.279174
GHSCR.GGVDTAAAPAGGAPPAHAPGPGR.DAASA	23	0	1950.97	Q14657;B0S8I7	Q14657	LAGE3	L antigen family member 3	yes	no	3	1.92E-06	150.7	1.2177	0.284159
TIKQR.TSEVQDLQDEVQR.ENTNL	13	0	1545.73	P42566;B1AUU8;P42566-2;H7BYP0	P42566	EPS15	Epidermal growth factor receptor substrate 15	yes	no	2	1.26E-07	216.88	1.219	0.285698
VQIEY.ALAAVAGGAPSVGIK.AANGV	15		1280.75	P25787;H3BT36;H7C402	P25787	PSMA2	Proteasome subunit alpha type-2	yes	no	"2,3"	1.56E-09	200.93	1.2205	0.287472
ERIMK.AQAYQTGK.DISTN	8	0	865.429	P14625;Q58FF3;H0YIV0	P14625	HSP90B1;HSP90B2P	Endoplasmin;Putative endoplasmin-like protein	yes	no	"1,2"	0.013324	182.68	1.2219	0.289126
VTDPR.ADHQPLTEASYVNLPTIAL.CNTDS	19		2052.05	P08865;C9J9K3;A6NE09	P08865	RPSA;RPSAP58	40S ribosomal protein SA	yes	no	2	0.012887	86.005	1.2232	0.29066
VGGKR.KADGYNQPDSK.RRQTN	11	1	1221.56	O60506;O60506-2;O43390;O43390-2;O43390-3;S4R3J4;B4DT28;E7ETM7	O43390	SYNCRIP;HNRNPR;HNRPR	Heterogeneous nuclear ribonucleoprotein Q;Heterogeneous nuclear ribonucleoprotein R	no	no	2	0.03725	82.543	1.2252	0.293017
SALRK.NGFVVLK.GRPCK	7	0	775.459	P63241-2;P63241;I3L504;I3L397;Q6IS14;Q9GZV4;C9J4W5;C9J7B5;F8WCJ1	P63241-2	EIF5A;EIF5AL1;EIF5A2	Eukaryotic translation initiation factor 5A-1;Eukaryotic translation initiation factor 5A-1-like;Eukaryotic translation initiation factor 5A-2	yes	no	1	0.052816	129.16	1.2268	0.2949
HGHAK.VHLVGIDIFTGK.KYEDI	12	0	1297.74	P63241-2;P63241;I3L504;I3L397;Q6IS14;Q9GZV4;C9J4W5;C9J7B5;F8WCJ1	P63241-2	EIF5A;EIF5AL1;EIF5A2	Eukaryotic translation initiation factor 5A-1;Eukaryotic translation initiation factor 5A-1-like;Eukaryotic translation initiation factor 5A-2	yes	no	"1,2,3"	0.00057047	205.83	1.2293	0.297837
TKRSR.GFGFVTYATVEEVDAAMNARPHK.VDGRV	23	0	2509.21	P09651;P09651-2;F8W6I7;P09651-3;F8VZ49;F8W646;F8VYN5	P09651	HNRNPA1	Heterogeneous nuclear ribonucleoprotein A1	yes	no	"2,3,4"	1.69E-06	163.85	1.2308	0.299596
ARRFK.LLEQALVIEEQLR.RAAYL	13	0	1552.88	Q14839-2;Q14839;F5GWX5;Q12873-3;Q12873;Q12873-2;Q8TDI0;Q5TG85;H7C0J3;H7C3H7;I3L229	Q14839-2	CHD4;CHD3;CHD5	Chromodomain-helicase-DNA-binding protein 4;Chromodomain-helicase-DNA-binding protein 3;Chromodomain-helicase-DNA-binding protein 5	yes	no	2	0.015041	109.07	1.2338	0.303109
KMHVK.SEASLHPVLMSEAPWNTR.AKREK	18	0	2023.98	O96019;O96019-2;H7C5S0	O96019	ACTL6A	Actin-like protein 6A	yes	no	3	0.0004826	163.91	1.235	0.304511
NQVAR.QQSHFAMMHGGTGFAGIDSSSPEVK.GYWAS	25	0	2605.17	Q15365	Q15365	PCBP1	Poly(rC)-binding protein 1	yes	yes	3	1.54E-07	155.11	1.2363	0.306029
AVQEK.VFELMTSLHTK.LEGFH	11	0	1304.68	Q06323;Q06323-2;H0YNE3;H0YLU2	Q06323	PSME1	Proteasome activator complex subunit 1	yes	no	3	0.0092111	97.734	1.2364	0.306146
YFDCR.AMSIGAR.SQSAR	7	0	704.364	P25786-2;P25786;F5GX11	P25786-2	PSMA1	Proteasome subunit alpha type-1	yes	no	1	0.02693	159.19	1.2387	0.308827
TNKRR.GFCFITFKEEEPVKK.IMEKK	15	2	1857.93	Q14103;Q14103-2;Q14103-3;B4DTC3;Q14103-4;H0Y8G5;H0YA96;F5H6R6	Q14103	HNRNPD	Heterogeneous nuclear ribonucleoprotein D0	yes	no	3	0.00011572	150.26	1.24	0.31034
LKEKK.LTPITYPQGLAMAK.EIGAV	14	0	1502.82	P63000-2;P63000	P63000-2	RAC1	Ras-related C3 botulinum toxin substrate 1	yes	no	2	0.0084149	91.62	1.241	0.311503
YQGER.AYQHGGVTGLSQY.	13	0	1379.65	Q92900;Q92900-2	Q92900	UPF1	Regulator of nonsense transcripts 1	yes	no	2	0.0020812	180.24	1.2411	0.311619
YHLAR.QGNGPVLVCAPSNIAVDQLTEK.IHQTG	22	0	2309.17	Q92900;Q92900-2	Q92900	UPF1	Regulator of nonsense transcripts 1	yes	no	3	0.00017472	111.62	1.2454	0.316609
HDLER.KYAVLYQPLFDKR.FEIIN	13	2	1639.91	P55209;H0YIV4;F5H4R6;F8W0J6;B3KNT8;F8VY35;B7Z9C2;F8VV59;F8W020;F8W543;F8W118;H0YHC3;H0YH88;F8VVB5;F8VRJ2	P55209	NAP1L1	Nucleosome assembly protein 1-like 1	yes	no	3	0.021436	85.845	1.2476	0.319155
FTSQD.ASTPASSELNK.QEKES	11		1103.55	Q9HAW4;Q9HAW4-3;E7ESG2;Q9HAW4-2	Q9HAW4	CLSPN	Claspin	yes	no	2	0.038252	82.171	1.2487	0.320427
VTDPR.ADHQPLTEASYVNLPTIALC.NTDSP	20		2212.08	P08865;C9J9K3;A6NE09	P08865	RPSA;RPSAP58	40S ribosomal protein SA	yes	no	"2,3"	0.0033963	96.143	1.2489	0.320658
GMEGK.EEPGSDSGTTAVVALIR.GKQLI	17	0	1700.86	O15355	O15355	PPM1G	Protein phosphatase 1G	yes	yes	"2,3"	0.00039186	138.21	1.25	0.321928
PVVCR.HVLDTLIQLAK.VFPSH	11	0	1249.74	Q7Z6Z7;Q7Z6Z7-3;Q7Z6Z7-2;H0Y5W0;H0Y659	Q7Z6Z7	HUWE1	E3 ubiquitin-protein ligase HUWE1	yes	no	2	0.0014707	145.91	1.2514	0.323543
DFFIK.AVPQSPENVAK.ETQIL	11	0	1138.6	Q709C8;Q709C8-3;Q709C8-2;Q709C8-4	Q709C8	VPS13C	Vacuolar protein sorting-associated protein 13C	yes	no	2	0.013789	96.604	1.2517	0.323889
DLERK.YAVLYQPLFDKR.FEIIN	12	1	1511.81	P55209;H0YIV4;F5H4R6;F8W0J6;B3KNT8;F8VY35;B7Z9C2;F8VV59;F8W020;F8W543;F8W118;H0YHC3;H0YH88;F8VVB5;F8VRJ2	P55209	NAP1L1	Nucleosome assembly protein 1-like 1	yes	no	3	0.0013715	127.87	1.2559	0.328722
RSAAD.SISESVPVGPK.VRDGP	11		1098.59	P45974;P45974-2	P45974	USP5	Ubiquitin carboxyl-terminal hydrolase 5	yes	no	2	0.011884	117.25	1.2563	0.329181
PPLLS.VRFRYGGAPQALTLK.LPVTI	15		1675.95	O95782-2;O95782	O95782-2	AP2A1	AP-2 complex subunit alpha-1	yes	no	2	0.025282	84.892	1.2565	0.329411
HVTVK.KLFVGGIKEDTEEHHLR.DYFEE	17	2	2007.05	P22626;P22626-2	P22626	HNRNPA2B1	Heterogeneous nuclear ribonucleoproteins A2/B1	yes	no	3	0.0011727	148.7	1.2589	0.332164
VAVAR.AGGIETIANEYSDR.CTPAC	14	0	1494.7	P34932	P34932	HSPA4	Heat shock 70 kDa protein 4	yes	yes	"1,2"	7.41E-09	194.55	1.2592	0.332507
KRFQK.TLYVEEVVPNVIEPSFGLGR.IMYTV	20	0	2217.17	P41250	P41250	GARS	Glycine--tRNA ligase	yes	yes	2	0.00024352	114.02	1.263	0.336855
AIGIR.CKDGVVFGVEK.LVLSK	11	1	1236.62	P25788;P25788-2	P25788	PSMA3	Proteasome subunit alpha type-3	yes	no	2	0.013654	96.734	1.2637	0.337654
FANGR.STGLILDSGATHTTAIPVHDGYVLQQGIVK.SPLAG	30	0	3090.64	O96019;O96019-2	O96019	ACTL6A	Actin-like protein 6A	yes	no	3	8.02E-31	193.96	1.2652	0.339365
KTKIR.RSPSKPLPEVTDEYKNDVK.NRSVY	19	2	2201.13	P05455;E7ERC4;E9PGX9;E9PFL9	P05455	SSB	Lupus La protein	yes	no	3	0.00021949	121.27	1.2655	0.339708
AVLKF.AAATGATPIAGR.FTPGT	12		1055.57	P08865;C9J9K3;A6NE09	P08865	RPSA;RPSAP58	40S ribosomal protein SA	yes	no	2	0.00089506	140.14	1.2661	0.340391
LPVSR.LVSLIGSK.TQIPT	8	0	815.512	P25786-2;P25786;F5GX11	P25786-2	PSMA1	Proteasome subunit alpha type-1	yes	no	1	0.019549	140.09	1.2703	0.345169
GHVAD.GSATEMGTTK.KAVKP	10		981.444	Q15003;E9PHA2;C9J470;B4E189	Q15003	NCAPH	Condensin complex subunit 2	yes	no	"1,2"	1.25E-25	263.11	1.2704	0.345283
DLSPK.GEGESPPVNGTDEAAGATGDAIEPAPPSQGAEAK.GEVPP	34	0	3176.44	P49006	P49006	MARCKSL1	MARCKS-related protein	yes	yes	"3,4"	2.65E-23	166.03	1.2747	0.350158
LRVPR.ENMEAISPLK.NGMVE	10	0	1130.56	O96019;O96019-2;H7C5S0;C9JQT2	O96019	ACTL6A	Actin-like protein 6A	yes	no	2	0.0015184	130.56	1.2762	0.351854
YIYKR.KSDGIYIINLK.RTWEK	11	1	1262.72	P08865;C9J9K3;A6NE09;C9JQR9	P08865	RPSA;RPSAP58	40S ribosomal protein SA	yes	no	"2,3"	0.0020319	126.12	1.2769	0.352646
GRPTR.TLIEFLLR.FSQDN	8	0	1003.61	P28838;P28838-2	P28838	LAP3	Cytosol aminopeptidase	yes	no	2	0.035045	109.71	1.2769	0.352646
KRNDF.QLIGIQDGYLSLLQDSGEVR.EDLRL	20		2203.15	P63241-2;P63241;I3L504;I3L397	P63241-2	EIF5A	Eukaryotic translation initiation factor 5A-1	yes	no	"2,3"	0.0002956	189.11	1.2836	0.360196
DRLKK.ANLQIDQINTDLNLER.SHAQK	16	0	1868.96	P35579;P35579-2	P35579	MYH9	Myosin-9	yes	no	"2,3"	1.01E-28	254.59	1.2844	0.361095
LCCLR.KGESGQSWPR.LTKER	10	1	1130.55	Q15185;B4DP11;B4DP21;B4DDC6	Q15185	PTGES3	Prostaglandin E synthase 3	yes	no	"1,2"	0.0013731	147.4	1.2854	0.362217
EPITK.HIGLVYSGMGPDYR.VLVHR	14	0	1563.75	P25787	P25787	PSMA2	Proteasome subunit alpha type-2	yes	yes	"2,3"	1.73E-05	157.56	1.2869	0.3639
ENLKK.TLDNVAIVEEEK.MEAVP	12	0	1358.69	Q9C0C9;K7ES11	Q9C0C9	UBE2O	Ubiquitin-conjugating enzyme E2 O	yes	no	2	0.00026319	196.84	1.2869	0.3639
SASSK.TEVHIRPK.SWIEE	8	0	978.561	P28838;P28838-2;H0Y9Q1	P28838	LAP3	Cytosol aminopeptidase	yes	no	2	0.04979	98.392	1.2899	0.367259
KFFGK.ELSTTLNADEAVTR.GCALQ	14	0	1518.75	P34932	P34932	HSPA4	Heat shock 70 kDa protein 4	yes	yes	"2,3"	7.68E-11	209.56	1.2904	0.367818
CLDSR.FVFDRPLPVSR.LVSLI	11	0	1331.73	P25786-2;P25786;F5GX11;B4DEV8	P25786-2	PSMA1	Proteasome subunit alpha type-1;Proteasome subunit alpha type	yes	no	2	0.067635	72.434	1.291	0.368489
VAQQK.SLAQAEAEK.QKEEA	9	0	945.477	Q15149-2;Q15149-3;Q15149;Q15149-6;Q15149-4;Q15149-5;Q15149-9;Q15149-8;Q15149-7	Q15149-2	PLEC	Plectin	yes	no	2	0.034666	117.67	1.2913	0.368824
LVGLK.GLGAEIAK.NLILA	8	0	757.433	Q9UBE0;B3KNJ4;Q9UBE0-3;Q9UBE0-2;M0QZS6;M0QX65	Q9UBE0	SAE1	SUMO-activating enzyme subunit 1	yes	no	"1,2"	0.019795	134.66	1.2947	0.372618
EVFSK.NHAAPFSK.VLTFY	8	0	870.435	Q92598;B4DYH1;Q92598-2;Q92598-3;B4DY72;P34932	P34932	HSPH1;HSPA4	Heat shock protein 105 kDa;Heat shock 70 kDa protein 4	no	no	1	0.012376	155.75	1.298	0.37629
EELIR.LQNSYQPTNK.GRYKV	10	0	1191.59	Q7L014;H0Y9U3	Q7L014	DDX46	Probable ATP-dependent RNA helicase DDX46	yes	no	2	0.012582	132.17	1.2989	0.37729
LSISA.DIETIGEILKK.IIPTL	11		1257.72	P61978-3;Q5T6W5;Q5T6W2;P61978-2;P61978;Q5T6W1	P61978-2	HNRNPK	Heterogeneous nuclear ribonucleoprotein K	no	no	2	1.77E-07	209.85	1.3007	0.379288
IWESK.AQTEVQLQQK.VCDTL	10	0	1171.62	Q14789-2;Q14789	Q14789-2	GOLGB1	Golgin subfamily B member 1	yes	no	2	0.0031773	156.51	1.3013	0.379954
SPDGR.VFQVEYAMK.AVENS	9	0	1113.55	P25788;P25788-2;G3V5N4;G3V3W4	P25788	PSMA3	Proteasome subunit alpha type-3	yes	no	2	0.0029571	166.19	1.3015	0.380175
FREPR.LLVVTDPR.ADHQP	8	0	911.544	P08865;C9J9K3;A6NE09	P08865	RPSA;RPSAP58	40S ribosomal protein SA	yes	no	2	0.034892	109.86	1.3037	0.382612
SQIVR.VLTEDEMGHPEIGDAIAR.LKEVL	18	0	1951.93	P14324;P14324-2	P14324	FDPS	Farnesyl pyrophosphate synthase	yes	no	3	0.026959	78.326	1.3059	0.385044
TSCAK.SIIGVIPYFPYSK.QCKMR	13	0	1482.81	O60256;O60256-2;O60256-3;B4E329;E7EPA1;C9K0K7;C9JJS3;C9JDU5;E7EW35;C9JDH0	O60256	PRPSAP2	Phosphoribosyl pyrophosphate synthase-associated protein 2	yes	no	2	0.005266	105.14	1.3071	0.38637
RRLER.LDHLAEK.FRQKA	7	0	824.439	O43707;O43707-2;P12814-4;P12814-3;P12814;P12814-2;H9KV75	P12814-4	ACTN4;ACTN1	Alpha-actinin-4;Alpha-actinin-1	no	no	1	0.053394	128.57	1.3077	0.387032
CSALR.KNGFVVLK.GRPCK	8	1	903.554	P63241-2;P63241;I3L504;I3L397;Q6IS14;Q9GZV4;C9J4W5;C9J7B5;F8WCJ1	P63241-2	EIF5A;EIF5AL1;EIF5A2	Eukaryotic translation initiation factor 5A-1;Eukaryotic translation initiation factor 5A-1-like;Eukaryotic translation initiation factor 5A-2	yes	no	2	0.075741	86.011	1.308	0.387363
KSTKR.NIPMLFVR.GDGVV	8	0	988.553	P62310	P62310	LSM3	U6 snRNA-associated Sm-like protein LSm3	yes	yes	2	0.071501	80.229	1.3104	0.390007
EEYYK.KIGQQPQQPGAPPQQDYTK.AWEEY	19	1	2108.07	Q92945;M0R0C6;M0QYG1	Q92945	KHSRP	Far upstream element-binding protein 2	yes	no	3	0.00056642	138.91	1.3138	0.393746
YGPMK.SGNFGGSR.NMGGP	8	0	780.351	P22626;P22626-2	P22626	HNRNPA2B1	Heterogeneous nuclear ribonucleoproteins A2/B1	yes	no	"1,2"	0.019585	132.88	1.3158	0.39594
KENQK.HIYYITGETK.DQVAN	10	0	1223.62	P07900-2;P07900;Q86U12;Q58FG0	P07900-2	HSP90AA1;HSP90AA5P	Heat shock protein HSP 90-alpha;Putative heat shock protein HSP 90-alpha A5	yes	no	"1,2"	0.00067382	170.24	1.3163	0.396488
MLFVR.GDGVVLVAPPLR.VG	12	0	1191.7	P62310	P62310	LSM3	U6 snRNA-associated Sm-like protein LSm3	yes	yes	2	0.001943	119.45	1.3163	0.396488
HAETK.QLTEMLPSILNQLGADSLTSLR.RLAEA	22	0	2399.27	P20290;P20290-2;H0Y9Y1;D6RDG3	P20290	BTF3	Transcription factor BTF3	no	no	3	0.023537	72.771	1.3195	0.399991
TEWGQ.IFILDCLANYMPK.DDREA	13		1596.8	Q10567;Q10567-2;Q10567-3;Q10567-4;C9J1E7	Q10567	AP1B1	AP-1 complex subunit beta-1	yes	no	2	0.0059553	99.752	1.3197	0.40021
AEAGR.ALASGTEASSTDPGAPGGPGGAEGPMAK.KHAGE	28	0	2440.12	Q16763	Q16763	UBE2S	Ubiquitin-conjugating enzyme E2 S	yes	yes	"3,4"	8.27E-07	117.43	1.3208	0.401412
EALKK.IIEDQQESLNK.WKSKG	11	0	1315.66	P05455	P05455	SSB	Lupus La protein	yes	yes	"2,3"	1.00E-16	240.85	1.322	0.402722
SLHTK.LEGFHTQISK.YFSER	10	0	1158.6	Q06323;Q06323-2;H0YNE3;H0YLU2;H0YKK6	Q06323	PSME1	Proteasome activator complex subunit 1	yes	no	2	0.00080871	162.26	1.322	0.402722
SDNFK.HLNEIDLFHCID.PNDSK	12		1524.7	Q15185;B4DHP2;B4DP11;B4DP21	Q15185	PTGES3	Prostaglandin E synthase 3	yes	no	2	0.001923	119.74	1.3225	0.403268
DLTTK.NVSIGIVGK.DLEFT	9	0	885.528	P25786-2;P25786;F5GX11	P25786-2	PSMA1	Proteasome subunit alpha type-1	yes	no	"1,2"	0.0052945	132.88	1.3233	0.40414
GKLPF.AAAQIGNSFR.NEISP	10		1033.53	P41250	P41250	GARS	Glycine--tRNA ligase	yes	yes	2	0.0040782	113.69	1.3234	0.404249
SSTPR.SKGQESFKK.QEKTP	9	2	1037.55	P06748;P06748-3	P06748	NPM1	Nucleophosmin	yes	no	2	0.011908	110.53	1.3256	0.406646
KEALR.AGLNCSTENMPIK.INLIA	13	0	1433.66	P05198;G3V4T5;H0YJS4	P05198	EIF2S1	Eukaryotic translation initiation factor 2 subunit 1	yes	no	"2,3"	2.69E-06	194.98	1.3257	0.406754
LVLSK.LYEEGSNKR.LFNVD	9	1	1094.54	P25788;P25788-2	P25788	PSMA3	Proteasome subunit alpha type-3	yes	no	2	0.06016	80.165	1.3263	0.407407
EIFLR.ELISNSSDALDKIR.YESLT	14	1	1559.82	P07900-2;P07900;G3V2J8	P07900-2	HSP90AA1	Heat shock protein HSP 90-alpha	yes	no	2	0.082953	110.84	1.331	0.412511
KEQFR.KLFIGGLSFETTEESLR.NYYEQ	17	1	1926.01	P22626;P22626-2	P22626	HNRNPA2B1	Heterogeneous nuclear ribonucleoproteins A2/B1	yes	no	"2,3"	0.00031793	169.67	1.332	0.413594
TKKIK.EKYIDQEELNK.TKPIW	11	1	1407.69	P07900-2;P07900;Q86U12;Q14568;P08238;Q58FF8	P08238	HSP90AA1;HSP90AA2;HSP90AB1;HSP90AB2P	Heat shock protein HSP 90-alpha;Putative heat shock protein HSP 90-alpha A2;Heat shock protein HSP 90-beta;Putative heat shock protein HSP 90-beta 2	no	no	2	0.0048583	110.8	1.3326	0.414244
RGKLK.VLATAFDTTLGGR.KFDEV	13	0	1320.7	P34932	P34932	HSPA4	Heat shock 70 kDa protein 4	yes	yes	"1,2"	3.28E-09	159.5	1.3338	0.415542
YFPKK.ISELDAFLKEPALNEANLSNLK.APLDI	22	1	2428.28	Q06323;Q06323-2;H0YNE3	Q06323	PSME1	Proteasome activator complex subunit 1	yes	no	"2,3,4"	2.66E-11	226.29	1.3354	0.417272
QKIDR.LDGAHAPELTK.KVQRH	11	0	1150.6	O76003	O76003	GLRX3	Glutaredoxin-3	yes	yes	2	0.0039853	113.38	1.3374	0.419431
QLHNR.QIYPPINVLPSLSR.LMKSA	14	0	1595.9	P21281;P15313;C9JL73	P21281	ATP6V1B2;ATP6V1B1	"V-type proton ATPase subunit B, brain isoform;V-type proton ATPase subunit B, kidney isoform"	yes	no	2	0.013548	88.092	1.3375	0.419539
MEEER.NFTTEQVTAMLLSK.LKETA	14	0	1581.81	P34932	P34932	HSPA4	Heat shock 70 kDa protein 4	yes	yes	2	1.77E-36	268.92	1.3385	0.420617
RRGEK.VVINVPIFK.DKNTP	9	0	1027.64	P48506;H0Y9I7	P48506	GCLC	Glutamate--cysteine ligase catalytic subunit	yes	no	2	0.011637	111.04	1.3396	0.421802
IGKYR.SAGACTAAAFLK.EFVTH	12	0	1166.58	P28838;P28838-2	P28838	LAP3	Cytosol aminopeptidase	yes	no	2	0.0013167	128.68	1.3412	0.423524
NFQIK.QDSSTGSYSINFVQNPNNNR.	20	0	2241	Q99614	Q99614	TTC1	Tetratricopeptide repeat protein 1	yes	yes	3	0.00055558	108.77	1.3425	0.424922
IVLQK.YHTINGHNAEVR.KALSR	12	0	1409.68	P22626;P22626-2	P22626	HNRNPA2B1	Heterogeneous nuclear ribonucleoproteins A2/B1	yes	no	"2,3"	2.88E-05	198.55	1.3442	0.426748
KCDMR.ENLWLNLTDGSILCGR.RYFDG	16	0	1859.92	P45974;P45974-2	P45974	USP5	Ubiquitin carboxyl-terminal hydrolase 5	yes	no	2	0.00014656	163.18	1.3444	0.426962
EESLR.NYYEQWGK.LTDCV	8	0	1086.48	P22626;P22626-2	P22626	HNRNPA2B1	Heterogeneous nuclear ribonucleoproteins A2/B1	yes	no	"1,2"	0.019627	139.88	1.3469	0.429643
VLENK.SLQENEEEEIGNLELAWDMLDLAK.IIFKR	24	0	2788.31	P49321;P49321-3;P49321-4;P49321-2;Q5T624;H0YF33;E9PI86;E9PRH9	P49321	NASP	Nuclear autoantigenic sperm protein	yes	no	3	1.26E-13	174	1.3476	0.430392
ANLSR.NGPALQEAYVR.VVTEK	11	0	1216.62	Q9UJU6;Q9UJU6-3;Q9UJU6-2;B4DDD6;B4DDP6;F8WBG8;F8WFE1;F8WBB2;F8WC20;F2Z3E3;F8WCK3;F8WB73;F2Z2V3	Q9UJU6	DBNL	Drebrin-like protein	yes	no	2	0.028449	85.813	1.3476	0.430392
TYQIR.TAPTSTIAPGVVMASSPALPTQPAEEAAR.KREVR	29	0	2820.43	P16220;P16220-2;C9J896;C9JBT4;H7C1R5	P16220	CREB1	Cyclic AMP-responsive element-binding protein 1	yes	no	3	0.010347	60.472	1.3499	0.432853
RFHGR.AFSDPFVEAEK.SNLAY	11	0	1238.58	P34932	P34932	HSPA4	Heat shock 70 kDa protein 4	yes	yes	2	0.0063177	106.49	1.3504	0.433387
EVTFK.SILFVPTSAPR.GLFDE	11	0	1186.67	P14625	P14625	HSP90B1	Endoplasmin	yes	yes	"1,2"	0.0039853	113.38	1.3522	0.435309
RAVLK.FAAATGATPIAGR.FTPGT	13	0	1202.64	P08865;C9J9K3;A6NE09	P08865	RPSA;RPSAP58	40S ribosomal protein SA	yes	no	"1,2"	3.43E-07	218.6	1.3532	0.436375
VHPGD.LQTQLAVQTK.RVAAQ	10		1128.65	O95782-2;O95782	O95782-2	AP2A1	AP-2 complex subunit alpha-1	yes	no	2	0.029785	85.958	1.3578	0.441271
PLEAY.TIQGQYAIPQPDLTK.LHQLA	15		1671.88	Q15366-3;Q15366-6;Q15366-2;Q15366;Q15366-4;Q15366-5;G3V0E8;B4DXP5;B4DLC0;F8VRH0;H3BSS4	Q15366-3	PCBP2	Poly(rC)-binding protein 2	yes	no	2	0.0011148	130.29	1.3581	0.44159
TLFVK.GLSEDTTEETLKESFDGSVR.ARIVT	20	1	2199.02	P19338;H7BY16	P19338	NCL	Nucleolin	yes	no	"2,3"	9.90E-73	315.2	1.3603	0.443925
TKIRR.SPSKPLPEVTDEYKNDVK.NRSVY	18	1	2045.03	P05455;E7ERC4;E9PGX9;E9PFL9	P05455	SSB	Lupus La protein	yes	no	3	0.00076773	142.45	1.3607	0.444349
SQVDR.LQSEPESIRK.WREEQ	10	1	1185.64	P09496;P09496-3;P09496-4;P09496-2;F8WF69	P09496	CLTA	Clathrin light chain A	yes	no	2	0.0071289	104.79	1.3611	0.444773
KDHMR.EAGDVCYADVQK.DGVGM	12	0	1353.59	Q13242;H0YIB4	Q13242	SRSF9	Serine/arginine-rich splicing factor 9	yes	no	2	0.0012201	130.1	1.3612	0.444879
SPQGR.IHQIEYAMEAVK.QGSAT	12	0	1430.72	P25786-2;P25786;B4DEV8	P25786-2	PSMA1	Proteasome subunit alpha type-1;Proteasome subunit alpha type	yes	no	2	0.0019267	119.69	1.3616	0.445303
EQFRK.LFIGGLSFETTEESLR.NYYEQ	16	0	1797.91	P22626;P22626-2	P22626	HNRNPA2B1	Heterogeneous nuclear ribonucleoproteins A2/B1	yes	no	2	1.78E-05	186.77	1.3635	0.447315
IKQIR.HESGASIKIDEPLEGSEDR.IITIT	19	1	2067.97	P61978-3;Q5T6W5;S4R359;P61978-2;P61978	P61978-2	HNRNPK	Heterogeneous nuclear ribonucleoprotein K	no	no	"2,3"	1.10E-24	248.91	1.3638	0.447632
IFTGK.KYEDICPSTHNMDVPNIK.RNDFQ	18	1	2160	P63241-2;P63241;I3L504;I3L397;Q6IS14;Q9GZV4;C9J4W5;C9J7B5;F8WCJ1	P63241-2	EIF5A;EIF5AL1;EIF5A2	Eukaryotic translation initiation factor 5A-1;Eukaryotic translation initiation factor 5A-1-like;Eukaryotic translation initiation factor 5A-2	yes	no	"2,3,4"	8.45E-08	216.29	1.365	0.448901
TTLER.TEGLSVLSQAMAVIK.EKIEE	15	0	1545.84	P05198;G3V4T5;H0YJS4	P05198	EIF2S1	Eukaryotic translation initiation factor 2 subunit 1	yes	no	"2,3"	0.0006718	138.01	1.3651	0.449007
EFICK.TIGTKPVAHIDQFTADMLGSAELAEEVNLNGSGK.LLKIT	34	0	3512.75	P50991;P50991-2;B7Z9L0;B7Z2F4	P50991	CCT4	T-complex protein 1 subunit delta	yes	no	4	0.019523	53.266	1.3655	0.449429
LNFVK.GVVDSDDLPLNVSR.ETLQQ	14	0	1484.75	P14625	P14625	HSP90B1	Endoplasmin	yes	yes	2	1.42E-14	225.09	1.366	0.449957
GDEQR.TFFSFPAVVAPFK.CSVLP	13	0	1456.78	P41250	P41250	GARS	Glycine--tRNA ligase	yes	yes	"1,2,3"	0.00019035	149.26	1.3666	0.450591
KKPIV.TINTNSISTKCSMCQKNAVIR.HEVNY	21		2425.19	Q5VZL5;Q5VZL5-4;Q5VZL5-2;H7C1I7;Q5VZL5-3	Q5VZL5	ZMYM4	Zinc finger MYM-type protein 4	yes	no	3	0.059446	66.893	1.368	0.452068
SSTPR.SKGQESFK.KQEKT	8	1	909.456	P06748;P06748-3	P06748	NPM1	Nucleophosmin	yes	no	"1,2"	0.019747	147.19	1.3686	0.452701
LTFYR.KEPFTLEAYYSSPQDLPYPDPAIAQFSVQK.VTPQS	30	1	3428.68	P34932	P34932	HSPA4	Heat shock 70 kDa protein 4	yes	yes	"3,4"	0.00051565	96.387	1.3706	0.454808
MPSGK.ANKPGDVVR.AKNGK	9	0	954.525	P28838;P28838-2	P28838	LAP3	Cytosol aminopeptidase	yes	no	2	0.0058671	128.86	1.3713	0.455544
QEQAK.IAVEAQNKYER.ELMLH	11	1	1319.68	P12270	P12270	TPR	Nucleoprotein TPR	yes	yes	2	0.027549	102.4	1.3722	0.456491
KKEER.LKPTNPAAQK.ALTTP	10	0	1066.61	P52948;P52948-5;P52948-2;P52948-6;J3KP29;P52948-3;P52948-4;H0YEN4;H0YCR0	P52948	NUP98	Nuclear pore complex protein Nup98-Nup96;Nuclear pore complex protein Nup98;Nuclear pore complex protein Nup96	yes	no	2	0.0066472	106.2	1.3728	0.457121
MGLLR.VISGVLQLGNIVFKK.ERNTD	15	1	1613.99	P35579;P35579-2	P35579	MYH9	Myosin-9	yes	no	"2,3"	6.83E-05	154.72	1.3731	0.457437
GSSRK.EAESSPFVER.LLKKG	10	0	1149.53	P14625	P14625	HSP90B1	Endoplasmin	yes	yes	2	0.01099	99.568	1.3732	0.457542
DSPLR.YVDIAIPCNNK.GAHSV	11	0	1305.64	P08865;C9J9K3;A6NE09	P08865	RPSA;RPSAP58	40S ribosomal protein SA	yes	no	2	0.0027063	117.67	1.3733	0.457647
LQSSY.QTEIGQTLDLLTAPQGNVDLVR.FTEKR	22		2380.26	P14324;P14324-2	P14324	FDPS	Farnesyl pyrophosphate synthase	yes	no	3	0.019435	73.294	1.3736	0.457962
GCADR.SCYDLSCHAR.ATKVP	10	0	1267.51	P41250	P41250	GARS	Glycine--tRNA ligase	yes	yes	2	0.0013831	136.96	1.3739	0.458277
VEAEK.SNLAYDIVQLPTGLTGIK.VTYME	18	0	1902.05	P34932	P34932	HSPA4	Heat shock 70 kDa protein 4	yes	yes	"2,3"	0.00013059	193.85	1.3748	0.459222
AELAK.ELPQVSFVK.LEAEG	9	0	1045.58	O76003	O76003	GLRX3	Glutaredoxin-3	yes	yes	"1,2"	0.0079517	134.26	1.3753	0.459746
MMGML.ASQQNQSGPSGNNQNQGNMQR.EPNQA	21		2243.97	Q13148;B4DJ45	Q13148	TARDBP	TAR DNA-binding protein 43	yes	no	3	0.00017329	112.01	1.377	0.461529
MAER.GYSFSLTTFSPSGK.LVQIE	14	0	1477.71	P25787;H3BT36	P25787	PSMA2	Proteasome subunit alpha type-2	yes	no	2	4.39E-28	261.41	1.3773	0.461843
FNVDR.HVGMAVAGLLADAR.SLADI	14	0	1379.73	P25788;P25788-2	P25788	PSMA3	Proteasome subunit alpha type-3	yes	no	"2,3"	1.45E-08	186.02	1.3776	0.462157
AGMER.MGAGLGHGMDR.VGSEI	11	0	1100.49	P52272;P52272-2;M0R2T0;M0QZM1	P52272	HNRNPM	Heterogeneous nuclear ribonucleoprotein M	yes	no	2	0.04705	78.903	1.3776	0.462157
TSAPR.GLFDEYGSK.KSDYI	9	0	1014.47	P14625;Q58FF3	P14625	HSP90B1;HSP90B2P	Endoplasmin;Putative endoplasmin-like protein	yes	no	"1,2"	0.0069993	131.06	1.379	0.463622
TRRVR.NINGITQHK.QIVRN	9	0	1023.55	Q9BXP5;Q9BXP5-3;Q9BXP5-2;Q9BXP5-4;Q9BXP5-5;H7C3A1	Q9BXP5	SRRT	Serrate RNA effector molecule homolog	yes	no	2	0.056195	101.97	1.3808	0.465504
LSVAK.GSDEPPVFLEIHYK.GSPNA	14	0	1629.8	P28838;P28838-2;H0Y9Q1	P28838	LAP3	Cytosol aminopeptidase	yes	no	"2,3"	5.46E-09	197.19	1.381	0.465713
DWVLK.HSGPNSADSANDGFVR.LRGLP	16	0	1629.71	P52597	P52597	HNRNPF	"Heterogeneous nuclear ribonucleoprotein F;Heterogeneous nuclear ribonucleoprotein F, N-terminally processed"	yes	yes	2	3.01E-06	193.32	1.3824	0.467175
ENEGK.MIMQDKLEK.ERNDA	9	1	1134.58	E7ES43;O95757;E9PDE8;Q92598;B4DYH1;Q92598-2;Q92598-3;B4DY72;P34932	P34932	HSPA4L;HSPH1;HSPA4	Heat shock 70 kDa protein 4L;Heat shock protein 105 kDa;Heat shock 70 kDa protein 4	no	no	2	0.005191	164.97	1.3832	0.46801
LKEPK.TVNVVQFEPSK.GAIGK	11	0	1246.66	P41250	P41250	GARS	Glycine--tRNA ligase	yes	yes	2	4.58E-05	198.55	1.3833	0.468114
VPSDK.SGFEPASLKEEVGEEAIVELVENGK.KVKVN	25	1	2659.32	P35579;Q5BKV1;B1AH99	P35579	MYH9	Myosin-9	yes	no	3	5.64E-24	198.14	1.3834	0.468218
DAERR.SVMDATQIAGLNCLR.LMNET	15	0	1647.81	P34932	P34932	HSPA4	Heat shock 70 kDa protein 4	yes	yes	"2,3"	2.63E-07	174.59	1.3847	0.469573
DITTK.HMLPTVLR.MAGDP	8	0	965.548	P30153;F5H3X9;B3KQV6;E9PH38	P30153	PPP2R1A	Serine/threonine-protein phosphatase 2A 65 kDa regulatory subunit A alpha isoform	yes	no	2	0.041106	103.83	1.385	0.469886
NHEKK.AGKLDPHLVLDQLR.CNGVL	14	1	1573.89	P35579;P35579-2;P35580-4;P35580-3;F8W6L6;P35580-2;P35580	P35579	MYH9;MYH10	Myosin-9;Myosin-10	no	no	"2,3"	0.0010794	126.16	1.39	0.475085
KPAWK.DGSTATCVLAVDNILYIANLGDSR.AILCR	24	0	2537.24	Q9H0C8;H7C2I8	Q9H0C8	ILKAP	Integrin-linked kinase-associated serine/threonine phosphatase 2C	yes	no	"2,3"	7.76E-07	132.36	1.3904	0.4755
GGKSK.GKLWPFIK.KNKLM	8	1	987.591	Q96RU3;Q96RU3-2;E9PGQ4;Q96RU3-3;Q96RU3-4;H0Y7W6	Q96RU3	FNBP1	Formin-binding protein 1	yes	no	2	0.093777	81.296	1.3916	0.476745
MLLSK.LKETAESVLK.KPVVD	10	1	1116.64	P34932	P34932	HSPA4	Heat shock 70 kDa protein 4	yes	yes	"1,2,3"	0.0018014	145.25	1.3922	0.477366
EKKQK.SILYDER.SVHKV	7	0	894.445	P25787	P25787	PSMA2	Proteasome subunit alpha type-2	yes	yes	2	0.090623	104.45	1.3924	0.477574
SVFYK.DVAGLDTEGSK.QRSAS	11	0	1090.51	O60271;O60271-2;O60271-4;O60271-9;O60271-3;O60271-5	O60271	SPAG9	C-Jun-amino-terminal kinase-interacting protein 4	yes	no	2	0.022547	106.01	1.3942	0.479438
GIYSK.EKEDDVPQFTSAGENFDK.LLAGK	18	1	2054.91	P28838;P28838-2;H0Y983	P28838	LAP3	Cytosol aminopeptidase	yes	no	"2,3"	0.00097477	159.04	1.3948	0.480058
ISSFK.NKEDQYDHLDAADMTK.VEKST	16	1	1892.82	P34932	P34932	HSPA4	Heat shock 70 kDa protein 4	yes	yes	"2,3"	0.00052909	149.86	1.3957	0.480989
SPSGK.LVQIEYALAAVAGGAPSVGIK.AANGV	21	0	2026.15	P25787;H3BT36;H7C402	P25787	PSMA2	Proteasome subunit alpha type-2	yes	no	"2,3"	9.49E-05	122.22	1.3965	0.481816
LVDLK.ATVLNLHQHLK.QEQEG	11	0	1272.73	Q8WXH0-2;Q8WXH0;G3V5X4;Q8WXH0-7	Q8WXH0-2	SYNE2	Nesprin-2	yes	no	2	0.023662	116.03	1.3979	0.483261
MGLER.MGANSLER.MGLER	8	0	876.412	P52272;P52272-2;M0QZM1;M0R2I7;M0QY96	P52272	HNRNPM	Heterogeneous nuclear ribonucleoprotein M	yes	no	1	0.052379	106.36	1.3987	0.484087
KESGR.FQDVGPQAPVGSVYQK.TNAVS	16	0	1718.86	Q9UJU6;Q9UJU6-3;Q9UJU6-2;B4DDD6;H0Y5J4;B4DEM2;C9J7P1	Q9UJU6	DBNL	Drebrin-like protein	yes	no	"2,3"	7.18E-39	271.68	1.4026	0.488104
EYSDR.CTPACISFGPK.NRSIG	11	0	1236.56	P34932	P34932	HSPA4	Heat shock 70 kDa protein 4	yes	yes	2	0.019328	91.313	1.405	0.49057
VALKR.AQSELAAHQK.KILHV	10	0	1081.55	P25786-2;P25786;F5GX11;B4DEV8	P25786-2	PSMA1	Proteasome subunit alpha type-1;Proteasome subunit alpha type	yes	no	"1,2"	0.00017345	186.74	1.4056	0.491186
EAKIK.ELTSTCSPIISKPKPK.VEPPK	16	0	1784.97	P34932	P34932	HSPA4	Heat shock 70 kDa protein 4	yes	yes	3	5.04E-05	179.5	1.406	0.491597
VLRLK.CGSGPVHISGQHLVAVEEDAESEDEEEEDVK.LLSIS	31	0	3379.46	P06748;P06748-3;P06748-2;E5RI98	P06748	NPM1	Nucleophosmin	yes	no	3	3.21E-22	196.02	1.4076	0.493237
VVSQR.LTESPCALVASQYGWSGNMER.IMKAQ	21	0	2355.06	P14625	P14625	HSP90B1	Endoplasmin	yes	yes	"2,3"	0.00010513	192.25	1.4084	0.494057
VRPDR.QTLLFSATFR.KKIEK	10	0	1182.64	Q86XP3;Q86XP3-2	Q86XP3	DDX42	ATP-dependent RNA helicase DDX42	yes	no	2	0.021979	89.266	1.4084	0.494057
YAFCR.VKDPNSGLPK.FVLIN	10	1	1053.58	Q9UJU6;Q9UJU6-3;Q9UJU6-2;B4DDD6;B4DDP6;F8WBG8	Q9UJU6	DBNL	Drebrin-like protein	yes	no	2	0.017894	93.096	1.4114	0.497127
DPEGK.ITGEAFVQFASQELAEK.ALGKH	17	0	1866.94	P52597	P52597	HNRNPF	"Heterogeneous nuclear ribonucleoprotein F;Heterogeneous nuclear ribonucleoprotein F, N-terminally processed"	yes	yes	"2,3"	3.71E-27	256.67	1.4127	0.498455
KGKGK.VGRPTASK.ASKEK	8	0	814.466	Q9H1E3;Q9H1E3-2	Q9H1E3	NUCKS1	Nuclear ubiquitous casein and cyclin-dependent kinase substrate 1	yes	no	2	0.066954	88.819	1.4163	0.502127
DEAIR.AVLCPPPVK.KRKRK	9	0	979.552	P63000-2;P63000;P60763	P63000-2	RAC1;RAC3	Ras-related C3 botulinum toxin substrate 1;Ras-related C3 botulinum toxin substrate 3	yes	no	2	0.023872	96.492	1.4168	0.502636
YFLTK.IFHPNVGANGEICVNVLK.RDWTA	18	0	1980.03	Q16763;K7EPJ1	Q16763	UBE2S	Ubiquitin-conjugating enzyme E2 S	yes	no	3	0.002173	140.27	1.4174	0.503247
AKLLR.FQSSHHPTDITSLDQYVER.MKEKQ	19	0	2259.06	P14625	P14625	HSP90B1	Endoplasmin	yes	yes	"2,3"	1.50E-07	216.3	1.4193	0.50518
EMQSR.KTTQSGQMSGEGK.AGPPG	13	1	1337.62	Q16630-2;Q16630;F8WJN3;Q16630-3	Q16630-2	CPSF6	Cleavage and polyadenylation specificity factor subunit 6	yes	no	2	0.00050641	136.83	1.4196	0.505484
LADAR.SLADIAR.EEASN	7	0	744.413	P25788;P25788-2;G3V4X5	P25788	PSMA3	Proteasome subunit alpha type-3	yes	no	1	0.049338	143.37	1.4198	0.505688
RAVAR.EESGKPGAHVTVK.KLFVG	13	0	1337.69	P22626;P22626-2	P22626	HNRNPA2B1	Heterogeneous nuclear ribonucleoproteins A2/B1	yes	no	"2,3"	1.82E-06	199.8	1.4199	0.505789
KEEEK.MQVDQEEPHVEEQQQQTPAENKAESEEMETSQAGSK.DKKMD	36	1	4085.77	P34932	P34932	HSPA4	Heat shock 70 kDa protein 4	yes	yes	4	1.44E-06	87.749	1.4215	0.507414
ENGKK.VKVNKDDIQK.MNPPK	10	2	1185.67	P35579;Q5BKV1;B1AH99	P35579	MYH9	Myosin-9	yes	no	"2,3"	0.0019232	126.71	1.4246	0.510557
GEYEK.FVSEDDRNSFTLK.LEDTE	13	1	1556.75	P34932	P34932	HSPA4	Heat shock 70 kDa protein 4	yes	yes	2	1.34E-46	288.52	1.4269	0.512884
FLEKR.YNEDLELEDAIHTAILTLK.ESFEG	19	0	2200.13	P25787;C9JCK5	P25787	PSMA2	Proteasome subunit alpha type-2	yes	no	"2,3,4"	5.46E-25	255.82	1.4286	0.514602
LSPLK.GLSLVDKENTPPALSGTR.VLASK	18	1	1853.98	P31350-2;P31350	P31350-2	RRM2	Ribonucleoside-diphosphate reductase subunit M2	yes	no	"2,3"	1.82E-47	289.32	1.4323	0.518334
ENYKK.FYEAFSK.NLKLG	7	0	890.417	P08238	P08238	HSP90AB1	Heat shock protein HSP 90-beta	yes	yes	1	0.039638	158.12	1.4334	0.519441
DAIAR.LKEVLEYNAIGGK.YNRGL	13	1	1432.79	P14324;P14324-2	P14324	FDPS	Farnesyl pyrophosphate synthase	yes	no	"2,3"	1.58E-05	182.35	1.4359	0.521955
TLLHR.VVPHGQSF.QNGYA	8		869.44	P07384;E9PRM1;E9PQB3;E9PSA6;E9PJA6;E9PMC6;E9PLC9;E9PL37	P07384	CAPN1	Calpain-1 catalytic subunit	yes	no	2	0.06143	91.9	1.436	0.522056
LIKKR.ASGELMTVAR.WMREF	10	0	1033.52	P48506	P48506	GCLC	Glutamate--cysteine ligase catalytic subunit	yes	yes	2	0.021626	86.014	1.4373	0.523361
NRMMK.LIINSLYK.NKEIF	8	0	962.58	P14625;F8W026	P14625	HSP90B1	Endoplasmin	yes	no	1	0.017368	155.75	1.4382	0.524264
LFVPR.RAPFDLFENRK.KKNNI	11	2	1391.73	P07900-2;P07900;Q86U12	P07900-2	HSP90AA1	Heat shock protein HSP 90-alpha	yes	no	2	0.014969	95.477	1.4385	0.524565
PILGK.DNTIEHLLPLFL.AQLKD	12		1423.77	P30153;F5H3X9;B3KQV6	P30153	PPP2R1A	Serine/threonine-protein phosphatase 2A 65 kDa regulatory subunit A alpha isoform	yes	no	2	0.059784	72.2	1.4408	0.52687
SNDIR.VAGTGEGGLEEMVEELNSGK.VMYAF	20	0	2004.93	Q9UJU6;Q9UJU6-3;Q9UJU6-2;B4DDD6;B4DDP6;F8WBG8	Q9UJU6	DBNL	Drebrin-like protein	yes	no	"2,3"	3.58E-08	218.28	1.4409	0.52697
VSSAK.DTVATQLSEAVDATR.GAVQS	15	0	1575.77	O60664;O60664-4;O60664-3;K7ERZ3;K7EL96	O60664	PLIN3	Perilipin-3	yes	no	3	0.099354	95.067	1.4422	0.528271
QCLQR.ATPEQYQILK.ENYGQ	10	0	1189.63	P14324;P14324-2	P14324	FDPS	Farnesyl pyrophosphate synthase	yes	no	2	0.034004	84.687	1.4424	0.528471
QKLRR.QLLAQQLGAESADSIGAVLNSKDEQR.EIAET	26	1	2740.4	Q9HCE5	Q9HCE5	METTL14	Methyltransferase-like protein 14	yes	yes	3	1.43E-09	158.74	1.4427	0.528771
GDPKK.MAPPPKEVEEDSEDEEMSEDEEDDSSGEEVVIPQKK.GKKAA	36	2	4061.73	P19338;C9JWL1;C9J1H7;C9JLB1;C9JYW2	P19338	NCL	Nucleolin	yes	no	4	1.14E-05	84.169	1.4443	0.53037
VTDPR.ADHQPLTEASYVNLPTIALCNTDSPLR.YVDIA	27	0	2995.47	P08865;C9J9K3;A6NE09	P08865	RPSA;RPSAP58	40S ribosomal protein SA	yes	no	"2,3"	9.54E-10	139.22	1.4448	0.53087
ERDSK.IVVPPLPGK.ALKRQ	9	0	918.59	Q9UMY4;Q9UMY4-2;Q9UMY4-3	Q9UMY4	SNX12	Sorting nexin-12	yes	no	2	0.021269	98.523	1.4462	0.532267
QKYNK.LRQPFFQK.RSELI	8	1	1062.6	Q01105;Q01105-2;Q01105-4;Q01105-3	Q01105	SET	Protein SET	yes	no	2	0.035768	109.01	1.4471	0.533165
LLAAR.AIVAIENPADVSVISSR.NTGQR	17	0	1739.94	P08865;C9J9K3;A6NE09	P08865	RPSA;RPSAP58	40S ribosomal protein SA	yes	no	"2,3"	8.14E-05	185.28	1.4479	0.533962
SKDKK.MDQPPQAK.KAKVK	8	0	913.433	P34932	P34932	HSPA4	Heat shock 70 kDa protein 4	yes	yes	2	0.019668	133.58	1.4534	0.539432
YEIER.TIVQLENEIYQIK.QQHGE	13	0	1589.87	O75934	O75934	BCAS2	Pre-mRNA-splicing factor SPF27	yes	yes	2	0.00022072	146.96	1.4538	0.539829
DGCGK.AQNSTELAAEEYTLMSIDTIINGK.EGVFP	24	0	2611.27	P48506	P48506	GCLC	Glutamate--cysteine ligase catalytic subunit	yes	yes	3	2.88E-09	151.87	1.4552	0.541217
AFKVR.EFSITDVVPYPISLR.WNSPA	15	0	1734.92	P34932	P34932	HSPA4	Heat shock 70 kDa protein 4	yes	yes	2	8.43E-07	173.03	1.4553	0.541317
ARKMR.LGDAVEQGVINNTVLGYFIGR.IYLYL	21	0	2234.17	P41250	P41250	GARS	Glycine--tRNA ligase	yes	yes	"2,3"	9.87E-05	188.71	1.4553	0.541317
ENMVK.VGGYILGEFGNLIAGDPRSSPPVQFSLLH.SKFHL	29		3039.58	O95782-2;O95782	O95782-2	AP2A1	AP-2 complex subunit alpha-1	yes	no	3	0.046141	55.051	1.4556	0.541614
LTVFK.NVDLLSDMVQEHDEPILK.HLKDI	18	0	2094.03	P55209;H0YIV4;F5H4R6;F8W0J6;B3KNT8;F8VY35;B7Z9C2;F8VV59;F8W020;F8W543;F8VUX1;F8W118;H0YHC3;B3KV44;F8VXI6;H0YH88	P55209	NAP1L1	Nucleosome assembly protein 1-like 1	yes	no	3	0.00055985	119.62	1.4568	0.542803
EKEIK.AQQDKLNTR.WSQFR	9	1	1072.56	Q01082;Q01082-2;Q01082-3	Q01082	SPTBN1	"Spectrin beta chain, brain 1"	no	no	2	0.0052803	156.48	1.4589	0.544881
VPIFK.DKNTPSPFIETFTEDDEASR.ASKPD	20	1	2298.03	P48506	P48506	GCLC	Glutamate--cysteine ligase catalytic subunit	yes	yes	3	0.00051016	127.97	1.4618	0.547746
TATLR.SGYLLPDTK.AYGDR	9	0	992.518	P14625;H0YIV0	P14625	HSP90B1	Endoplasmin	yes	no	2	0.0076361	120.68	1.4629	0.548831
EGPSK.AEITFDDHK.NGSCG	9	0	1074.5	O75369-8;O75369;O75369-9;O75369-2;O75369-3;O75369-6;O75369-7;E7EN95	O75369-8	FLNB	Filamin-B	yes	no	2	0.07648	94.309	1.4675	0.553361
EYYKK.IGQQPQQPGAPPQQDYTK.AWEEY	18	0	1979.97	Q92945;M0R0C6;M0QYG1	Q92945	KHSRP	Far upstream element-binding protein 2	yes	no	3	0.0011138	127.57	1.4675	0.553361
IMEKK.YHNVGLSK.CEIKV	8	0	916.477	Q14103;Q14103-2;Q14103-3;B4DTC3;Q14103-4;H0Y8G5;H0YA96;F5H6R6	Q14103	HNRNPD	Heterogeneous nuclear ribonucleoprotein D0	yes	no	1	0.03725	116.73	1.4706	0.556405
GYNGY.GGGPGGGNFGGSPGYGGGR.GGYGG	19		1563.68	P22626;P22626-2	P22626	HNRNPA2B1	Heterogeneous nuclear ribonucleoproteins A2/B1	yes	no	2	0.002699	168.42	1.4726	0.558366
EGSVK.LTDFGFCAQITPEQSK.RSTMV	16	0	1840.87	Q13177;O75914-3;O75914-4;O75914;O75914-2;H7C1X3;Q13153-2;B3KNX7;E9PM17;H0YCG5;Q13153	Q13177	PAK2;PAK3;PAK1	Serine/threonine-protein kinase PAK 2;PAK-2p27;PAK-2p34;Serine/threonine-protein kinase PAK 3;Serine/threonine-protein kinase PAK 1	no	no	3	0.013245	90.725	1.4727	0.558464
CNQCK.APKPDGPGGGPGGSHMG.GNYGD	17		1474.66	P35637;P35637-2;H3BPE7	P35637	FUS	RNA-binding protein FUS	yes	no	3	0.0052596	97.45	1.4731	0.558855
ELGIR.HVLLTIK.CLLIH	7	0	822.533	Q16763	Q16763	UBE2S	Ubiquitin-conjugating enzyme E2 S	yes	yes	1	0.070461	114.19	1.4732	0.558953
NYNVK.SPITGNDLSPPVSFNLMFK.TFIGP	19	0	2063.04	P41250	P41250	GARS	Glycine--tRNA ligase	yes	yes	"2,3"	0.00040121	148.52	1.4738	0.559541
LLYET.ALLSSGFSLEDPQTHANR.IYRMI	18		1941.95	P07900-2;P07900	P07900-2	HSP90AA1	Heat shock protein HSP 90-alpha	yes	no	"2,3"	8.25E-18	241.08	1.4758	0.561497
KNLVK.KYSQFINFPIYVWSSK.TETVE	16	1	2006.03	P14625	P14625	HSP90B1	Endoplasmin	yes	yes	3	0.00011323	168.41	1.4771	0.562768
RAVQK.TSDLIVLGLPWK.TTEQD	12	0	1340.77	Q13148;G3V162;B1AKP7;K7EN94;K7EJM5	Q13148	TARDBP	TAR DNA-binding protein 43	yes	no	"1,2"	0.00058049	168.94	1.4789	0.564525
VPVPR.HSVGVVIGR.SGEMI	9	0	922.535	Q92945;M0R0I5	Q92945	KHSRP	Far upstream element-binding protein 2	yes	no	2	0.0091313	115.7	1.4792	0.564817
M.GLLSQGSPLSWEETKR.HADHV	16	1	1786.92	P48506;D6RGF8	P48506	GCLC	Glutamate--cysteine ligase catalytic subunit	yes	no	2	3.37E-05	183.23	1.4793	0.564915
LSGEK.VLETLQEK.GERTN	8	0	958.534	P48506;H0Y9I7;D6R959;D6REX4	P48506	GCLC	Glutamate--cysteine ligase catalytic subunit	yes	no	2	0.031821	112.84	1.4811	0.566669
VSKRK.ILQLVATGAVR.DWDDP	11	0	1139.7	P47897;B4DWJ2;H7C0R3	P47897	QARS	Glutamine--tRNA ligase	yes	no	2	0.0018805	128.01	1.4821	0.567643
EDTLR.SKEQAELEAAR.QRQLA	11	1	1230.62	Q15149-2;Q15149-3;Q15149;Q15149-6;Q15149-4;Q15149-5;Q15149-9;Q15149-8;Q15149-7	Q15149-2	PLEC	Plectin	yes	no	2	0.076106	86.288	1.4826	0.568129
HLHVK.FAALMQHQAK.DKGQT	10	0	1143.59	Q9UK59	Q9UK59	DBR1	Lariat debranching enzyme	yes	yes	2	0.00071224	167.97	1.4835	0.569005
NRLNR.LTTDFNVIVEALSK.SKAEL	14	0	1548.84	P05455;E7ERC4;E9PGX9;E9PFL9	P05455	SSB	Lupus La protein	yes	no	"2,3"	0.00020065	144.27	1.4838	0.569297
ASQDR.ILQEAQNLMALTNVDTPLK.GGLNT	19	0	2111.13	Q99459	Q99459	CDC5L	Cell division cycle 5-like protein	yes	yes	3	0.00023238	166.92	1.4858	0.57124
VVEMK.ETIIAFAWEPNGSK.FAVLH	14	0	1561.78	P55884-2;P55884	P55884-2	EIF3B	Eukaryotic translation initiation factor 3 subunit B	yes	no	2	0.0053841	102.28	1.4877	0.573084
LQAGR.LGSTVFVANLDYK.VGWKK	13	0	1425.75	P52272;P52272-2;M0R2T0;M0R019;M0QYQ7	P52272	HNRNPM	Heterogeneous nuclear ribonucleoprotein M	yes	no	2	0.0056866	103.83	1.4881	0.573471
KIMEK.KYHNVGLSK.CEIKV	9	1	1044.57	Q14103;Q14103-2;Q14103-3;B4DTC3;Q14103-4;H0Y8G5;H0YA96;F5H6R6	Q14103	HNRNPD	Heterogeneous nuclear ribonucleoprotein D0	yes	no	2	0.037257	87.149	1.4883	0.573665
LAQLR.GLVSTLQSATEQMAATVAGSVR.AEVQH	22	0	2176.12	Q6P2E9;Q6P2E9-2;I3L2F4	Q6P2E9	EDC4	Enhancer of mRNA-decapping protein 4	yes	no	3	0.057705	65.784	1.4903	0.575603
VERLR.KHGLEVIYMIEPIDEYCVQQLK.EFEGK	22	1	2704.36	P07900-2;P07900;Q86U12	P07900-2	HSP90AA1	Heat shock protein HSP 90-alpha	yes	no	3	1.48E-08	218.37	1.491	0.57628
FGGSR.NMGGPYGGGNYGPGGSGGSGGYGGR.SRY	25	0	2188.9	P22626;P22626-2	P22626	HNRNPA2B1	Heterogeneous nuclear ribonucleoproteins A2/B1	yes	no	"2,3"	2.71E-07	192.57	1.4916	0.576861
DTMVK.AGVSTNISTK.HQCIT	10	0	976.519	P52948;P52948-5;P52948-2;P52948-6;J3KP29;P52948-3;P52948-4	P52948	NUP98	Nuclear pore complex protein Nup98-Nup96;Nuclear pore complex protein Nup98;Nuclear pore complex protein Nup96	yes	no	2	0.0030218	116.77	1.4922	0.577441
LATLK.MSVQPTVSLGGFEITPPVVLR.LKCGS	21	0	2226.21	P06748;P06748-3;P06748-2;E5RI98	P06748	NPM1	Nucleophosmin	yes	no	"2,3"	7.92E-05	167.73	1.4929	0.578118
KSLQK.IGPILDNSTLQSEVKPILEK.LTQDQ	20	0	2193.23	P30153;F5H3X9;B3KQV6;E9PH38	P30153	PPP2R1A	Serine/threonine-protein phosphatase 2A 65 kDa regulatory subunit A alpha isoform	yes	no	2	0.00031705	188.86	1.4929	0.578118
RQYEK.SIVNYKPK.IDQLE	8	0	947.544	P12814-4;P12814-3;P12814;P12814-2;H9KV75;H7C5W8;H0YJW3;H0YJ11	P12814-4	ACTN1	Alpha-actinin-1	yes	no	2	0.019824	140.5	1.4936	0.578794
EIHYK.GSPNANEPPLVFVGK.GITFD	15	0	1524.79	P28838;P28838-2;H0Y9Q1	P28838	LAP3	Cytosol aminopeptidase	yes	no	2	0.00011244	150.57	1.4948	0.579952
KEEQK.NAEQNGPVDGQGDNPGPQAAEQGTDTAVPSDSDK.KLPEM	34	0	3365.45	P34932	P34932	HSPA4	Heat shock 70 kDa protein 4	yes	yes	3	2.23E-05	89.024	1.4953	0.580435
DIKAK.MQASIEK.GGSLP	7	0	805.4	P06748;P06748-3;P06748-2	P06748	NPM1	Nucleophosmin	yes	no	1	0.021078	172.15	1.4962	0.581303
MEESK.AKFENLCK.LMKEI	8	1	1008.51	P08238;Q58FF8	P08238	HSP90AB1;HSP90AB2P	Heat shock protein HSP 90-beta;Putative heat shock protein HSP 90-beta 2	no	no	2	0.0432	102.07	1.4964	0.581496
LDIPK.MLDAEDIVGTARPDEK.AIMTY	16	0	1758.85	P12814-4;P12814-3;P12814;P12814-2;H9KV75;G3V2N5;G3V2W4	P12814-4	ACTN1	Alpha-actinin-1	yes	no	2	0.0096774	90.725	1.4975	0.582556
GDLLR.GVLDVPACQIAIRPEGK.NNRLF	17	0	1821.98	P19174-2;P19174	P19174-2	PLCG1	"1-phosphatidylinositol 4,5-bisphosphate phosphodiesterase gamma-1"	yes	no	"2,3"	0.00049758	160.25	1.4978	0.582845
SPSGR.VTEAEIVPMGK.NSHCV	11	0	1172.61	O75369-8;O75369;O75369-9;O75369-2;O75369-3;O75369-6;O75369-7;E7EN95;H7C5L4	O75369-8	FLNB	Filamin-B	yes	no	2	0.0087144	113.22	1.4984	0.583423
SLDGK.AIKVEQATKPSFESGR.RGPPP	16	1	1746.93	P38159;P38159-2;H3BT71;H0Y6E7	P38159	RBMX	"RNA-binding motif protein, X chromosome;RNA-binding motif protein, X chromosome, N-terminally processed"	yes	no	"2,3"	2.45E-06	195.38	1.4985	0.583519
SDNFK.HLNEIDLFHCIDPNDSK.HKRTD	17	0	2065.95	Q15185;B4DP11;B4DP21	Q15185	PTGES3	Prostaglandin E synthase 3	yes	no	"2,3"	8.16E-27	249.47	1.4998	0.58477
AEYKK.EIEELKELLPEIR.EKIED	13	1	1609.89	P49321;P49321-3;P49321-4;P49321-2;Q5T624;H0YF33;H0YDS9;E9PRH9	P49321	NASP	Nuclear autoantigenic sperm protein	yes	no	3	8.37E-06	187.85	1.5071	0.591775
NSIKK.LSTIALALGVER.TRSEL	12	0	1241.73	P30153;C9J9C1;E9PHZ6;E9PPI5;E9PNM7;P30154-2;P30154;P30154-4;P30154-5	P30153	PPP2R1A;PPP2R1B	Serine/threonine-protein phosphatase 2A 65 kDa regulatory subunit A alpha isoform;Serine/threonine-protein phosphatase 2A 65 kDa regulatory subunit A beta isoform	no	no	"1,2"	0.0043484	118.76	1.508	0.592636
NLHWR.FYYDPPEFQTIIIGDNK.TQYHM	17	0	2058.99	Q9NWY4	Q9NWY4	C4orf27	UPF0609 protein C4orf27	yes	yes	3	0.0071986	97.45	1.5096	0.594166
DMIKK.IADDKYNDTFWK.EFGTN	12	1	1514.7	P14625	P14625	HSP90B1	Endoplasmin	yes	yes	2	0.00067232	153.38	1.5133	0.597698
EEAGR.LLLENYEEYAAR.ARLLT	12	0	1482.74	Q16763;K7EPJ1	Q16763	UBE2S	Ubiquitin-conjugating enzyme E2 S	yes	no	2	0.00060939	160.38	1.5166	0.600841
KRTDR.SILCCLR.KGESG	7	0	920.457	Q15185;B4DP11;B4DP21	Q15185	PTGES3	Prostaglandin E synthase 3	yes	no	"1,2"	0.049879	137.77	1.5205	0.604546
EHTLR.ELDALDANDELTPLGR.ILAKL	16	0	1740.85	Q08211	Q08211	DHX9	ATP-dependent RNA helicase A	yes	yes	2	0.0013974	125.98	1.5229	0.606821
LKNSK.KYAPTEAQLNAVDALIDSMSLAK.KDEKT	23	1	2448.26	P13010	P13010	XRCC5	X-ray repair cross-complementing protein 5	yes	yes	3	6.96E-06	158.44	1.526	0.609755
FFSEK.SAGTVELDDQIQANLPDEQVLSEEEIDENFK.ALFRQ	31	0	3474.62	P07384	P07384	CAPN1	Calpain-1 catalytic subunit	yes	yes	3	2.10E-11	131.62	1.5274	0.611078
KPLQK.SPLHIKDDVLPK.QKLIA	12	1	1360.77	Q5UIP0;Q5UIP0-2	Q5UIP0	RIF1	Telomere-associated protein RIF1	yes	no	2	0.025821	99.941	1.5276	0.611267
LRALR.ETLPAEQDLTTK.NVSIG	12	0	1344.68	P25786-2;P25786;F5GX11	P25786-2	PSMA1	Proteasome subunit alpha type-1	yes	no	2	1.18E-07	210.64	1.5277	0.611361
RNDAK.NAVEEYVYEMR.DKLSG	11	0	1401.62	P34932	P34932	HSPA4	Heat shock 70 kDa protein 4	yes	yes	2	0.0060895	107.17	1.5279	0.61155
NNKLR.RGDIIGVQGNPGK.TKKGE	13	1	1309.71	Q15046-2;Q15046;H3BVA8;H3BPV7;J3KRL2	Q15046-2	KARS	Lysine--tRNA ligase	yes	no	2	0.00066339	131.53	1.5292	0.612777
QIFVR.NLPFDFTWK.MLKDK	9	0	1166.58	P52272;P52272-2;M0R2I7;M0QY96	P52272	HNRNPM	Heterogeneous nuclear ribonucleoprotein M	yes	no	"1,2"	0.033154	84.476	1.5302	0.61372
QTYVD.SLKAENLVLSTNLR.NFQGD	14		1556.89	P49454	P49454	CENPF	Centromere protein F	yes	no	2	0.00037122	140.96	1.5312	0.614663
SFTLK.LEDTENWLYEDGEDQPK.QVYVD	17	0	2079.89	E7ES43;O95757;E9PDE8;P34932	P34932	HSPA4L;HSPA4	Heat shock 70 kDa protein 4L;Heat shock 70 kDa protein 4	no	no	3	0.001523	115.8	1.5322	0.615605
HYFHK.VAGQLLPLAYNLLK.RNLFA	14	0	1511.91	Q9NWY4;A8MVJ9	Q9NWY4	C4orf27	UPF0609 protein C4orf27;Putative UPF0609 protein C4orf27-like	yes	no	"2,3"	0.001234	122.42	1.5323	0.615699
EIPPK.SQPVSLPEELNR.VRLSR	12	0	1367.7	Q92541	Q92541	RTF1	RNA polymerase-associated protein RTF1 homolog	yes	yes	2	0.005936	105.95	1.5352	0.618427
YSAQK.TMDLPFLEASTLR.AGERP	13	0	1492.76	P19174-2;P19174	P19174-2	PLCG1	"1-phosphatidylinositol 4,5-bisphosphate phosphodiesterase gamma-1"	yes	no	2	0.018103	84.297	1.5359	0.619084
SGEVR.EDLRLPEGDLGKEIEQK.YDCGE	17	2	1968.02	P63241-2;P63241;I3L504;I3L397;Q6IS14	P63241-2	EIF5A;EIF5AL1	Eukaryotic translation initiation factor 5A-1;Eukaryotic translation initiation factor 5A-1-like	yes	no	"2,3"	9.44E-13	220.64	1.5365	0.619648
FNQGK.LPFAAAQIGNSFR.NEISP	13	0	1390.74	P41250	P41250	GARS	Glycine--tRNA ligase	yes	yes	2	0.00077992	129.37	1.5375	0.620586
MEKLR.TIVSIGDPKK.KYTRY	10	1	1056.62	Q13177	Q13177	PAK2	Serine/threonine-protein kinase PAK 2;PAK-2p27;PAK-2p34	yes	yes	2	0.077892	72.434	1.5392	0.622181
RRFGR.DMETIGFAVYEVPPELVGQPAVHLK.RDFFL	25	0	2738.4	P07384	P07384	CAPN1	Calpain-1 catalytic subunit	yes	yes	3	1.13E-07	159.75	1.5394	0.622368
EEHER.ILAIGLINEALDEGDAQK.TLQAL	18	0	1882	P46940	P46940	IQGAP1	Ras GTPase-activating-like protein IQGAP1	yes	yes	3	0.00057903	185.67	1.5407	0.623586
EVLNK.HSLSGRPLK.VKEDP	9	0	993.572	P52272;P52272-2;M0R2T0;M0R019;M0R0N3;M0QYQ7	P52272	HNRNPM	Heterogeneous nuclear ribonucleoprotein M	yes	no	2	0.016947	101.9	1.5413	0.624148
DKVTK.LQVELDNVTGLLSQSDSK.SSKLT	18	0	1945	P35579	P35579	MYH9	Myosin-9	yes	yes	"2,3"	8.36E-39	275.99	1.5421	0.624896
VSAAK.LNLPINIIGLAPLCENMPSGK.ANKPG	21	0	2263.21	P28838;P28838-2	P28838	LAP3	Cytosol aminopeptidase	yes	no	"2,3,4"	3.23E-05	171.04	1.5458	0.628354
KERAK.LNWLSVDF.NNWKD	8		992.497	Q15185;B4DHP2;B4DP11;B4DDC6	Q15185	PTGES3	Prostaglandin E synthase 3	yes	no	2	0.079363	85.064	1.5459	0.628447
YMMAK.KHLEINPDHPIVETLR.QKAEA	16	1	1910.04	P08238	P08238	HSP90AB1	Heat shock protein HSP 90-beta	yes	yes	"2,3,4"	2.04E-09	212.92	1.5464	0.628914
VPNIK.RNDFQLIGIQDGYLSLLQDSGEVR.EDLRL	24	1	2735.39	P63241-2;P63241;I3L504;I3L397	P63241-2	EIF5A	Eukaryotic translation initiation factor 5A-1	yes	no	"2,3"	2.09E-06	179.42	1.5466	0.6291
HPFLK.LAKPLSSLTPLIMAAK.EAMKS	16	0	1652.99	Q13177;H7C1X3	Q13177	PAK2	Serine/threonine-protein kinase PAK 2;PAK-2p27;PAK-2p34	yes	no	"2,3"	0.00032975	152.16	1.5466	0.6291
VVTEK.SPTDWALFTYEGNSNDIR.VAGTG	18	0	2084.94	Q9UJU6;Q9UJU6-3;Q9UJU6-2;B4DDD6;B4DDP6;F8WBG8;F8WFE1;F8WBB2;F8WC20	Q9UJU6	DBNL	Drebrin-like protein	yes	no	2	0.00066496	154.39	1.5487	0.631058
GEMIK.KIQNDAGVR.IQFKQ	9	1	999.546	Q92945;M0R0I5;Q96AE4;B4DT31;E9PEB5;Q96AE4-2;Q96I24;Q96I24-2	Q92945	KHSRP;FUBP1;FUBP3	Far upstream element-binding protein 2;Far upstream element-binding protein 1;Far upstream element-binding protein 3	no	no	2	0.037257	87.149	1.5492	0.631523
NLQNK.QSLTMDPVVK.SKEIE	10	0	1116.58	P34932	P34932	HSPA4	Heat shock 70 kDa protein 4	yes	yes	2	0.0025465	132.25	1.5498	0.632082
GDVLK.DRPQEADGIDSVIVVDNVPQVGPDRLEK.LKNVI	28	1	3059.55	P55884-2;P55884;C9JZG1	P55884-2	EIF3B	Eukaryotic translation initiation factor 3 subunit B	yes	no	3	0.013679	63.701	1.55	0.632268
LSYYK.SQDEAPGDPIQQLNLK.GCEVV	16	0	1751.87	Q86UX7;Q86UX7-2	Q86UX7	FERMT3	Fermitin family homolog 3	yes	no	2	5.34E-05	178.85	1.5527	0.634779
VLFER.VLTSGSLPPEK.SGEIW	11	0	1126.62	Q12996	Q12996	CSTF3	Cleavage stimulation factor subunit 3	yes	yes	2	0.010034	124.1	1.5548	0.636729
NFVGK.ILGPQGNTIKR.LQEET	11	1	1195.7	Q07666;Q07666-2	Q07666	KHDRBS1	"KH domain-containing, RNA-binding, signal transduction-associated protein 1"	yes	no	2	0.04146	80.979	1.5586	0.640251
LSYLR.ESSLLAYNTTSHTD.QSSRL	14		1537.69	Q01543;Q01543-3;Q01543-2	Q01543	FLI1	Friend leukemia integration 1 transcription factor	yes	no	2	5.73E-05	194.98	1.5597	0.641269
EELQK.GMGTVEGGDQSNPK.SKKEK	14	0	1375.6	Q13428-3;Q13428-8;E9PHK9;Q13428-4;Q13428;Q13428-2;E7ETY2;Q13428-7;Q13428-6;J3KQ96;H0YA99	Q13428-3	TCOF1	Treacle protein	yes	no	2	9.84E-05	146.96	1.5602	0.641731
AALSL.TGSGTPPTAANYPSSSR.TPQAP	17		1649.76	Q9UQ35	Q9UQ35	SRRM2	Serine/arginine repetitive matrix protein 2	yes	yes	2	0.0088283	109.54	1.5612	0.642655
EDYEK.LASDLLEWIR.RTIPW	10	0	1214.67	O43707;O43707-2;K7EJH8;P12814-4;P12814-3;P12814;P12814-2;H9KV75;G3V2W4	P12814-4	ACTN4;ACTN1	Alpha-actinin-4;Alpha-actinin-1	no	no	2	0.0013734	138.71	1.564	0.645241
EAVTR.GCALQCAILSPAFK.VREFS	14	0	1534.76	E7ES43;O95757;E9PDE8;D6RJ96;Q92598;B4DYH1;Q92598-2;Q92598-3;B4DY72;P34932	P34932	HSPA4L;HSPH1;HSPA4	Heat shock 70 kDa protein 4L;Heat shock protein 105 kDa;Heat shock 70 kDa protein 4	no	no	"1,2,3"	6.58E-11	227.94	1.5643	0.645517
VKPYK.LCNNQEENDAVSSAK.KPKLA	15	0	1677.73	Q49AR2	Q49AR2	C5orf22	UPF0489 protein C5orf22	yes	yes	2	5.43E-15	220.6	1.5656	0.646716
VEGEK.GAEAANVTGPDGVPVEGSR.YAADR	19	0	1781.85	P16989;P16989-3;P16989-2	P16989	CSDA	DNA-binding protein A	yes	no	2	4.69E-06	147.49	1.5714	0.65205
EKKLK.SMEAEMIQLQEELAAAER.AKRQA	18	0	2047.96	P35579;P35579-2	P35579	MYH9	Myosin-9	yes	no	3	0.10814	75.143	1.5722	0.652785
NLVKK.YSQFINFPIYVWSSK.TETVE	15	0	1877.94	P14625	P14625	HSP90B1	Endoplasmin	yes	yes	"2,3"	4.14E-06	162.37	1.5725	0.65306
TPSVK.LCDCPGLIFPSLLPR.QLQVL	15	0	1756.9	P36915;P36915-2	P36915	GNL1	Guanine nucleotide-binding protein-like 1	yes	no	"2,3"	0.0042949	105.65	1.5736	0.654069
EAWQK.GVLFASGQNLAR.QLMET	12	0	1231.67	P28838;P28838-2;H0Y9Q1	P28838	LAP3	Cytosol aminopeptidase	yes	no	2	0.00057749	169.89	1.5752	0.655535
YMAAK.KHLEINPDHSIIETLR.QKAEA	16	1	1914.03	P07900-2;P07900	P07900-2	HSP90AA1	Heat shock protein HSP 90-alpha	yes	no	"2,3,4"	1.72E-14	231.06	1.5783	0.658371
LDKIR.LISLTDENALSGNEELTVK.IKCDK	19	0	2045.05	P14625	P14625	HSP90B1	Endoplasmin	yes	yes	"2,3"	2.89E-73	313.12	1.5783	0.658371
HEQFK.ATLPDADKER.LAILG	10	1	1114.56	P12814-4;P12814-3;P12814;P12814-2;H9KV75;H7C5W8	P12814-4	ACTN1	Alpha-actinin-1	yes	no	2	4.86E-08	218.6	1.5801	0.660016
RKEER.KAHLTNQYMQR.VAGMR	11	1	1388.7	Q13310-3;Q13310;Q13310-2;B1ANR0;H0Y5F5;H0YEU6	Q13310-3	PABPC4	Polyadenylate-binding protein 4	yes	no	2	0.014064	102.4	1.5823	0.662023
TREGR.QSGEAFVELGSEDDVK.MALKK	16	0	1708.78	P52597	P52597	HNRNPF	"Heterogeneous nuclear ribonucleoprotein F;Heterogeneous nuclear ribonucleoprotein F, N-terminally processed"	yes	yes	2	3.14E-14	229.02	1.5826	0.662297
EGFVK.VTDAPNKSEISK.HIEVQ	12	1	1287.67	O60271;O60271-2;O60271-4;O60271-9;O60271-3;O60271-5	O60271	SPAG9	C-Jun-amino-terminal kinase-interacting protein 4	yes	no	2	0.015262	116.03	1.586	0.665393
TYGIK.WKRPTELLSNPQFIVDGATR.TDICQ	20	1	2327.24	P07384;E9PRM1;E9PQB3;E9PSA6;E9PJA6;E9PMC6;E9PLC9;E9PJJ3;E9PLX0	P07384	CAPN1	Calpain-1 catalytic subunit	yes	no	3	0.0058657	89.846	1.5861	0.665484
PGVAR.KACQIFVR.NLPFD	8	1	1020.55	P52272;P52272-2;M0R2I7;M0QY96	P52272	HNRNPM	Heterogeneous nuclear ribonucleoprotein M	yes	no	2	0.034119	98.997	1.5868	0.66612
VQAMK.AVVGEEALTSDDLLYLEFLQK.FERNF	21	0	2352.21	P21281;H0YC45	P21281	ATP6V1B2	"V-type proton ATPase subunit B, brain isoform"	yes	no	3	0.00012491	160.25	1.587	0.666302
CNQCK.APKPDGPGGGPGG.SHMGG	13		1062.51	P35637;P35637-2;H3BPE7	P35637	FUS	RNA-binding protein FUS	yes	no	2	0.0013012	117.86	1.5898	0.668845
PNIKR.NDFQLIGIQDGYLSLLQDSGEVR.EDLRL	23	0	2579.29	P63241-2;P63241;I3L504;I3L397	P63241-2	EIF5A	Eukaryotic translation initiation factor 5A-1	yes	no	"2,3"	1.17E-06	179.41	1.5911	0.670025
QRGLK.TVFDEAIR.AVLCP	8	0	949.487	P63000-2;P63000;P60763;J3QLK0;J3KSC4;P15153;B1AH80;B1AH77	P63000-2	RAC1;RAC3;RAC2	Ras-related C3 botulinum toxin substrate 1;Ras-related C3 botulinum toxin substrate 3;Ras-related C3 botulinum toxin substrate 2	no	no	2	0.06951	87.639	1.5929	0.671656
FYPGK.TTYGGAAAAVR.QSKLR	11	0	1036.53	P49790;F6QR24	P49790	NUP153	Nuclear pore complex protein Nup153	yes	no	2	0.0024333	98.04	1.5949	0.673466
SLSTK.LKQVEDEKNSFR.EQLEE	12	2	1491.77	P35579	P35579	MYH9	Myosin-9	yes	yes	2	1.07E-07	211.38	1.596	0.674461
EKLRK.EFSPFGSITSAK.VMLED	12	0	1269.62	Q13310-3;Q13310;Q13310-2;B1ANR0;H0Y5F5;H0YEU6	Q13310-3	PABPC4	Polyadenylate-binding protein 4	yes	no	2	0.020342	88.338	1.5972	0.675545
WQTMR.FKPPPPNSDIGWR.VEFRP	13	0	1509.77	P48506;H0YAB6	P48506	GCLC	Glutamate--cysteine ligase catalytic subunit	yes	no	2	0.013793	92.247	1.5986	0.676809
GYDNY.GGGNYGSGNYNDFGNYNQQPSNYGPMK.SGNFG	27		2899.19	P22626;P22626-2	P22626	HNRNPA2B1	Heterogeneous nuclear ribonucleoproteins A2/B1	yes	no	3	9.98E-21	244.95	1.599	0.67717
DDFER.ISELGAGNGGVVTK.VQHRP	14	0	1300.7	P36507	P36507	MAP2K2	Dual specificity mitogen-activated protein kinase kinase 2	yes	yes	2	0.013729	110.55	1.5992	0.67735
AQALR.DNSTMGYMAAK.KHLEI	11	0	1187.5	P07900-2;P07900	P07900-2	HSP90AA1	Heat shock protein HSP 90-alpha	yes	no	2	0.00038895	181.31	1.5998	0.677892
MEHIR.VGWEQLLTTIAR.TINEV	12	0	1385.77	O43707;O43707-2;F5GXS2;O43707-3;H7C144;P12814-4;P12814-3;P12814;P12814-2;H9KV75;H7C5W8;H0YJW3;H0YJ11	P12814-4	ACTN4;ACTN1	Alpha-actinin-4;Alpha-actinin-1	no	no	2	0.0010967	132.47	1.6001	0.678162
HKAFK.GSIFVVFDSIESAK.KFVET	14	0	1497.77	P05455;E7ERC4;E9PGX9	P05455	SSB	Lupus La protein	yes	no	2	8.37E-07	166.86	1.6007	0.678703
YAGGR.GSYGDLGGPIITTQVTIPKD.LAGSI	20		2031.05	P61978-3;Q5T6W5;Q5T6W2;S4R359;P61978-2;P61978	P61978-2	HNRNPK	Heterogeneous nuclear ribonucleoprotein K	no	no	2	0.0043244	99.092	1.6015	0.679424
DFGNY.NNQSSNFGPMK.GGNFG	11		1222.54	P09651;P09651-2;F8W6I7;P09651-3;Q32P51;H0YH80	P09651	HNRNPA1;HNRNPA1L2	Heterogeneous nuclear ribonucleoprotein A1;Heterogeneous nuclear ribonucleoprotein A1-like 2	yes	no	2	0.0010091	140.78	1.6025	0.680324
LTDAK.RPALPEIKPAQPPGPAQILPPGLTPGLPYPHQTPQGL.MPYGQ	37		3843.12	Q9BXP5;Q9BXP5-3;Q9BXP5-5;H7C3A1	Q9BXP5	SRRT	Serrate RNA effector molecule homolog	yes	no	4	6.37E-07	91.942	1.6035	0.681224
STVFK.TTIPEEEEEEEEAAGVVVEEELFHQQGTPR.ASNRS	30	0	3410.56	P20700	P20700	LMNB1	Lamin-B1	yes	yes	"3,4"	0.0012068	85.013	1.6038	0.681494
SHLRK.AGTQIENIEEDFRDGLK.LMLLL	17	1	1933.94	P12814-4;P12814-3;P12814;P12814-2;G3V2N5;G3V5M4;G3V380	P12814-4	ACTN1	Alpha-actinin-1	yes	no	3	0.0051172	100.11	1.6041	0.681764
NLVKK.CLELFTELAEDKENYKK.FYEQF	17	2	2129.04	P07900-2;P07900;Q86U12	P07900-2	HSP90AA1	Heat shock protein HSP 90-alpha	yes	no	"2,3,4"	4.02E-48	278.39	1.6046	0.682214
KQKER.AMSTTSISSPQPGK.LRSPF	14	0	1390.68	Q9UJU6;Q9UJU6-3;Q9UJU6-2;B4DDD6;B4DDP6;H0Y5J4;B4DEM2;C9J7P1	Q9UJU6	DBNL	Drebrin-like protein	yes	no	"2,3"	2.19E-08	181.67	1.6052	0.682753
DNLEK.HTQWGIDILEK.YIKFV	11	0	1338.69	Q96RU3;Q96RU3-2;E9PGQ4;Q96RU3-3;Q96RU3-4	Q96RU3	FNBP1	Formin-binding protein 1	yes	no	2	0.0042835	112.5	1.607	0.68437
FTGKK.YEDICPSTHNMDVPNIK.RNDFQ	17	0	2031.9	P63241-2;P63241;I3L504;I3L397;Q6IS14;Q9GZV4;C9J4W5;C9J7B5;F8WCJ1	P63241-2	EIF5A;EIF5AL1;EIF5A2	Eukaryotic translation initiation factor 5A-1;Eukaryotic translation initiation factor 5A-1-like;Eukaryotic translation initiation factor 5A-2	yes	no	"2,3"	0.00084768	139.66	1.6073	0.684639
AAQER.DAEPRPPHGELQYLGQIQHILR.CGVRK	22	0	2566.34	P04818;P04818-2;P04818-3	P04818	TYMS	Thymidylate synthase	yes	no	"3,4"	1.85E-10	162.59	1.6117	0.688583
YGIYK.QDLPALEEKPR.NVVFV	11	0	1294.69	P34932	P34932	HSPA4	Heat shock 70 kDa protein 4	yes	yes	"2,3"	0.0012343	148.18	1.6117	0.688583
MDLMR.ADMGGAATICSAIVSAAK.LNLPI	18	0	1692.82	P28838;P28838-2;H0Y9Q1	P28838	LAP3	Cytosol aminopeptidase	yes	no	2	6.95E-36	274.52	1.6122	0.689031
DKSNK.GTLRPAKSMD.SLSAA	10		1074.55	Q7Z6I6;Q7Z6I6-3;Q7Z6I6-2	Q7Z6I6	ARHGAP30	Rho GTPase-activating protein 30	yes	no	2	0.068994	70.1	1.6157	0.692159
CPEVR.LNIISNLDCVNEVIGIR.QLSQS	17	0	1941.04	P30153;F5H3X9;B3KQV6;P30154-2;P30154;P30154-4;P30154-3;P30154-5;J3KR29;H0YDG7	P30153	PPP2R1A;PPP2R1B	Serine/threonine-protein phosphatase 2A 65 kDa regulatory subunit A alpha isoform;Serine/threonine-protein phosphatase 2A 65 kDa regulatory subunit A beta isoform	no	no	2	0.0012483	137.61	1.6169	0.69323
SVTGK.IGTDIQDNK.CSWLV	9	0	1002.5	P14324;P14324-2	P14324	FDPS	Farnesyl pyrophosphate synthase	yes	no	2	0.013698	107.21	1.617	0.69332
QLEFR.ALLFVPR.RAPFD	7	0	814.507	P07900-2;P07900;Q86U12	P07900-2	HSP90AA1	Heat shock protein HSP 90-alpha	yes	no	2	0.049904	137.5	1.6173	0.693587
SKLTF.SCLGGSDNFK.HLNEI	10		1083.47	Q15185;B4DHP2;B4DP11;B4DP21	Q15185	PTGES3	Prostaglandin E synthase 3	yes	no	2	0.0095928	100.88	1.6223	0.698041
NDRLK.KANLQIDQINTDLNLER.SHAQK	17	1	1997.05	P35579;P35579-2	P35579	MYH9	Myosin-9	yes	no	"2,3"	5.02E-27	254.56	1.6229	0.698574
QIGEK.IFASIAPSIYGHEDIKR.GLALA	17	1	1916.02	P49736;H0Y8E6	P49736	MCM2	DNA replication licensing factor MCM2	yes	no	3	0.0017922	125.73	1.6232	0.698841
EQWGK.LTDCVVMRDPASK.RSRGF	13	1	1490.72	P22626;P22626-2	P22626	HNRNPA2B1	Heterogeneous nuclear ribonucleoproteins A2/B1	yes	no	2	2.81E-08	206.32	1.6242	0.699729
QFNWK.ADVVESWIGEKENSLK.TDDYG	16	1	1802.9	Q13813-2;A6NG51;Q13813;Q13813-3	Q13813-2	SPTAN1	"Spectrin alpha chain, brain"	yes	no	2	9.98E-10	216.01	1.6244	0.699907
QIEAK.FYEEVHDLER.KYAVL	10	0	1335.61	P55209;H0YIV4;F5H4R6;F8W0J6;B3KNT8;F8VY35;B7Z9C2;F8VV59;F8W020;F8W543;F8VUX1;F8W118;H0YHC3;B3KV44;F8VXI6;H0YH88;F8VVB5;F8VRJ2;F5HFY4;Q99733;C9J6D1;E9PNJ7;E9PS34;E9PJJ2;E9PNW0;C9JZI7;E9PKT8;A8MXH2	P55209	NAP1L1;NAP1L4b;NAP1L4	Nucleosome assembly protein 1-like 1;Nucleosome assembly protein 1-like 4	no	no	2	0.0013601	141.1	1.6249	0.700351
EGINR.QVEPLDPPAGSAPGEHVFVK.GYEKG	20	0	2073.05	P54577	P54577	YARS	"Tyrosine--tRNA ligase, cytoplasmic"	yes	yes	3	0.00033326	151.39	1.626	0.701327
PPPQK.SLKELQEMDKDDESLIK.YKKTL	17	2	2020	P52566;F5H3P3;F5H6Q0;H0YGX7;F5H2R5	P52566	ARHGDIB	Rho GDP-dissociation inhibitor 2	yes	no	"2,3"	0.00049084	157.47	1.6266	0.70186
LVSVS.ALTLATETVR.SILKI	10		1073.61	P50991;P50991-2;B7Z9L0;B7Z2F4	P50991	CCT4	T-complex protein 1 subunit delta	yes	no	2	0.0014743	130.98	1.6271	0.702303
CCLRK.GESGQSWPR.LTKER	9	0	1002.45	Q15185;B4DP11;B4DP21;B4DDC6	Q15185	PTGES3	Prostaglandin E synthase 3	yes	no	2	0.0083655	117.31	1.6282	0.703278
QSLFD.SAYGAAAHLPK.ADMTA	11		1084.57	Q01543;E9PKJ7	Q01543	FLI1	Friend leukemia integration 1 transcription factor	yes	no	2	0.0041494	147.74	1.6284	0.703455
TSFPR.LGCPGFTLPEVKPNPVEGGASK.SLFFP	22	0	2253.15	P48506;D6R959	P48506	GCLC	Glutamate--cysteine ligase catalytic subunit	yes	no	3	2.31E-05	118.96	1.6326	0.707171
DPGWK.NLTVILSDASAPGEGEHK.IMDYI	18	0	1836.92	Q9H0D6;B4DZC3;Q9H0D6-2	Q9H0D6	XRN2	5-3 exoribonuclease 2	yes	no	2	1.10E-09	172.6	1.6328	0.707348
IRASK.FAAQNLHQNLIR.KFPKG	12	0	1423.77	Q9H0C8;E9PC05	Q9H0C8	ILKAP	Integrin-linked kinase-associated serine/threonine phosphatase 2C	yes	no	2	0.0028487	114.86	1.6345	0.708849
DKLEK.IFQNAPTDPTQDFSTQVAK.LGHGL	19	0	2107.02	P45974;P45974-2	P45974	USP5	Ubiquitin carboxyl-terminal hydrolase 5	yes	no	"2,3"	3.11E-17	240.13	1.6355	0.709732
KTEMK.QGAPTSFLPPEASQLKPDR.QQFQS	19	0	2038.05	Q9BUJ2;Q9BUJ2-2;Q9BUJ2-3;B7Z4B8;Q9BUJ2-4;M0QYZ0;M0QYI8;M0R0K8;M0QZV6;M0R203	Q9BUJ2	HNRNPUL1	Heterogeneous nuclear ribonucleoprotein U-like protein 1	yes	no	3	0.0039472	97.235	1.6365	0.710614
SSFPD.DATSPLQENR.NNQGT	10		1129.54	P52292;J3KS65;J3QLL0	P52292	KPNA2	Importin subunit alpha-2	yes	no	2	8.39E-13	222.3	1.6368	0.710878
TIIPK.VLAMSGDPNYLHR.MTTLF	13	0	1471.72	P30153;F5H3X9;B3KQV6;E9PH38	P30153	PPP2R1A	Serine/threonine-protein phosphatase 2A 65 kDa regulatory subunit A alpha isoform	yes	no	"2,3"	0.00037276	136.7	1.6383	0.7122
IVIQK.YHTVNGHNCEVR.KALSK	12	0	1484.66	P09651;P09651-2;F8W6I7;P09651-3;F8VZ49;H0YH80;F8VTQ5	P09651	HNRNPA1	Heterogeneous nuclear ribonucleoprotein A1	yes	no	"2,3"	0.00062561	158.58	1.6386	0.712464
CLMFK.HLVHKPSEER.VREII	10	0	1230.65	P31350-2;P31350;C9JXC1	P31350-2	RRM2	Ribonucleoside-diphosphate reductase subunit M2	yes	no	2	0.00516	110.53	1.6397	0.713432
TPNDR.FILLACDGLFK.VFTPE	11	0	1295.69	Q9H0C8;H7C2I8	Q9H0C8	ILKAP	Integrin-linked kinase-associated serine/threonine phosphatase 2C	yes	no	2	0.0016469	130.94	1.6408	0.714399
DGLAV.TPTPVPVVGSQMTR.QARRL	14		1468.77	P26368;P26368-2;K7ELP8	P26368	U2AF2	Splicing factor U2AF 65 kDa subunit	yes	no	3	0.0004588	153.75	1.6411	0.714663
TTIAR.TINEVENQILTR.DAKGI	12	0	1428.76	O43707;O43707-2;F5GXS2;O43707-3;H7C144;P12814-4;P12814-3;P12814;P12814-2;H9KV75;H7C5W8;H0YJW3;H0YJ11	P12814-4	ACTN4;ACTN1	Alpha-actinin-4;Alpha-actinin-1	no	no	2	0.00041281	179.67	1.6413	0.714839
NSLER.MGPAMGPALGAGIER.MGLAM	15	0	1426.71	P52272;P52272-2;M0QZM1;M0R2I7;M0QY96	P52272	HNRNPM	Heterogeneous nuclear ribonucleoprotein M	yes	no	2	0.037177	73.834	1.6415	0.715015
TKNMR.NLNPEDIDQLITISGMVIR.TSQLI	19	0	2140.12	P33991;E5RG31	P33991	MCM4	DNA replication licensing factor MCM4	yes	no	3	0.020028	79.393	1.6417	0.715191
QYFKK.VLGDTLLTKPVEISADGLPSPNQLK.RKILI	25	0	2604.44	P19174-2;P19174	P19174-2	PLCG1	"1-phosphatidylinositol 4,5-bisphosphate phosphodiesterase gamma-1"	yes	no	3	0.0017273	87.208	1.6422	0.71563
EAMLR.QKDYETATLSEIK.ALLKK	13	1	1524.77	P12814-4;P12814-3;P12814;P12814-2;H9KV75;H7C5W8	P12814-4	ACTN1	Alpha-actinin-1	yes	no	2	3.06E-05	169.79	1.6446	0.717737
KNCFR.MTDQEAIQDLWQWR.KSL	14	0	1818.84	P06748;P06748-2	P06748	NPM1	Nucleophosmin	yes	no	2	0.00029917	140.22	1.6471	0.719928
TGETK.DQVANSAFVER.LRKHG	11	0	1234.59	P07900-2;P07900;Q86U12	P07900-2	HSP90AA1	Heat shock protein HSP 90-alpha	yes	no	2	0.021435	89.301	1.6473	0.720103
CGFSK.QMVEILHK.HNIQF	8	0	996.543	O76003	O76003	GLRX3	Glutaredoxin-3	yes	yes	2	0.020085	141.2	1.6476	0.720366
PGKTK.KGELSIIPYEITLL.SPCLH	14		1587.91	Q15046-2;Q15046;H3BVA8;H3BPV7;J3KRL2	Q15046-2	KARS	Lysine--tRNA ligase	yes	no	2	0.011276	92.039	1.6481	0.720804
KVLSK.EFHLNESGDPSSK.STEIK	13	0	1445.64	Q01105;Q01105-2;Q01105-4;Q01105-3	Q01105	SET	Protein SET	yes	no	2	5.52E-06	190.24	1.655	0.726831
NYKPK.IDQLEGDHQLIQEALIFDNK.HTNYT	20	0	2338.18	P12814-4;P12814-3;P12814;P12814-2;H9KV75;H7C5W8;H0YJW3;H0YJ11	P12814-4	ACTN1	Alpha-actinin-1	yes	no	3	0.0003822	188.1	1.6552	0.727006
EYGSR.IGGGIDVPVPR.HSVGV	11	0	1078.61	Q92945;M0R0I5	Q92945	KHSRP	Far upstream element-binding protein 2	yes	no	2	0.0015425	133.89	1.6561	0.72779
QSGKK.RGFGFVTFDDHDPVDK.IVLQK	16	1	1850.86	P22626;P22626-2	P22626	HNRNPA2B1	Heterogeneous nuclear ribonucleoproteins A2/B1	yes	no	3	0.050774	77.562	1.6564	0.728051
KKVCK.ASSVIFGLK.GYVAE	9	0	920.533	Q9H0C8	Q9H0C8	ILKAP	Integrin-linked kinase-associated serine/threonine phosphatase 2C	yes	yes	"1,2"	0.0053084	145.63	1.658	0.729444
ILSYK.LDFLIPLSK.VDENM	9	0	1044.62	P48506;H0YAB6	P48506	GCLC	Glutamate--cysteine ligase catalytic subunit	yes	no	2	0.03113	90.827	1.6584	0.729792
KKLVK.GHAYSVTGAK.QVNYR	10	0	989.493	P07384;E9PL37	P07384	CAPN1	Calpain-1 catalytic subunit	yes	no	1	0.0033596	133.23	1.6585	0.729879
IITPR.LALTTAEFLAYQCEK.HVLVI	15	0	1756.87	P21281;P15313;C9JL73	P21281	ATP6V1B2;ATP6V1B1	"V-type proton ATPase subunit B, brain isoform;V-type proton ATPase subunit B, kidney isoform"	yes	no	"2,3"	1.02E-15	231.13	1.6613	0.732313
VIGIR.QLSQSLLPAIVELAEDAK.WRVRL	18	0	1924.05	P30153;F5H3X9;B3KQV6;P30154-2;P30154;P30154-4;P30154-3;P30154-5;J3KR29;H0YDG7	P30153	PPP2R1A;PPP2R1B	Serine/threonine-protein phosphatase 2A 65 kDa regulatory subunit A alpha isoform;Serine/threonine-protein phosphatase 2A 65 kDa regulatory subunit A beta isoform	no	no	"2,3"	0.00014589	192.6	1.6623	0.733181
EEAQK.LLEQYKEESKK.ALPPE	11	2	1393.75	Q00839;Q00839-2	Q00839	HNRNPU	Heterogeneous nuclear ribonucleoprotein U	yes	no	2	0.0012533	146.36	1.6628	0.733615
SGESK.TLVLSNLSYSATEETLQEVFEK.ATFIK	22	0	2500.26	P19338;H7BY16	P19338	NCL	Nucleolin	yes	no	"2,3"	2.37E-24	254.32	1.6631	0.733875
QWNPK.KTTIENIQLPHTLLSR.FDLIF	16	1	1863.06	P33991	P33991	MCM4	DNA replication licensing factor MCM4	yes	yes	3	0.0014128	125.67	1.6633	0.734048
AGGCR.NYPATFWVNPQFK.IRLDE	13	0	1610.79	P07384	P07384	CAPN1	Calpain-1 catalytic subunit	yes	yes	2	3.16E-05	168.76	1.6636	0.734309
LLFET.ALLSSGFSLEDPQTHSNR.IYRMI	18		1957.95	P08238	P08238	HSP90AB1	Heat shock protein HSP 90-beta	yes	yes	2	1.94E-11	219.68	1.6636	0.734309
IEMER.GNFGGSFAGSFGGAGGHAPGVAR.KACQI	23	0	2033.95	P52272;P52272-2;M0R2I7;M0QY96	P52272	HNRNPM	Heterogeneous nuclear ribonucleoprotein M	yes	no	"2,3"	1.13E-06	198.64	1.6638	0.734482
ETFGR.TLESVDPLGGLNTIDILTAIR.NATGP	21	0	2210.22	O00429-6;J3KPI2;O00429;O00429-2;G8JLD5;O00429-3;O00429-5;O00429-4;B4DGC9	O00429-6	DNM1L	Dynamin-1-like protein	yes	no	2	5.79E-05	144.57	1.664	0.734655
DRYHR.FKELSTLRR.QKLED	9	2	1148.67	Q13813-2;A6NG51;Q13813;Q13813-3	Q13813-2	SPTAN1	"Spectrin alpha chain, brain"	yes	no	2	0.077363	74.92	1.665	0.735522
IEAYK.SGFEPPGDIEFEDYTQPMKR.TVSDN	20	1	2342.05	Q96RU3;Q96RU3-2;E9PGQ4;Q96RU3-3;Q96RU3-4;H0Y7W6	Q96RU3	FNBP1	Formin-binding protein 1	yes	no	3	0.0011556	100.77	1.6659	0.736302
SVGIK.AANGVVLATEK.KQKSI	11	0	1071.59	P25787	P25787	PSMA2	Proteasome subunit alpha type-2	yes	yes	"1,2"	8.67E-05	212.21	1.6674	0.7376
EKLKK.LMSSNSTDLPLNIECFMNDKDVSGK.MNRSQ	25	1	2814.29	Q92598;B4DYH1;Q92598-2;Q92598-3;B4DY72	Q92598	HSPH1	Heat shock protein 105 kDa	yes	no	3	1.10E-07	153.83	1.668	0.738119
LLNEK.GEFTIETEGK.TFQLT	10	0	1109.52	P41250;H7C443	P41250	GARS	Glycine--tRNA ligase	yes	no	2	0.0022585	123.51	1.6699	0.739762
FGDSR.GGGGNFGPGPGSNFR.GGSDG	15	0	1376.62	P22626;P22626-2	P22626	HNRNPA2B1	Heterogeneous nuclear ribonucleoproteins A2/B1	yes	no	2	3.87E-06	166.09	1.6712	0.740884
YSILR.HVAEVLEYTKDEQLESLFQR.TAWVF	20	1	2433.22	P05198;G3V4T5;H0YJS4	P05198	EIF2S1	Eukaryotic translation initiation factor 2 subunit 1	yes	no	3	0.012167	97.081	1.6724	0.74192
EFDGK.SLVSVTK.EGLEL	7	0	732.438	P08238;Q58FF7;Q58FF8	P08238	HSP90AB1;HSP90AB3P;HSP90AB2P	Heat shock protein HSP 90-beta;Putative heat shock protein HSP 90-beta-3;Putative heat shock protein HSP 90-beta 2	no	no	1	0.035141	154.35	1.678	0.746743
CDKEK.NLLHVTDTGVGMTR.EELVK	14	0	1512.77	P14625	P14625	HSP90B1	Endoplasmin	yes	yes	2	0.00080344	125.67	1.6781	0.746829
TEYSR.TLSGMESYCVR.AFADA	11	0	1301.57	P50991;P50991-2;B7Z9L0;B7Z2F4	P50991	CCT4	T-complex protein 1 subunit delta	yes	no	2	0.0018839	119.27	1.6806	0.748976
GALQK.ICEDSAEILDSDVLDRPLNIMIPK.FLQFF	24	0	2755.38	Q92973;Q92973-2;Q92973-3	Q92973	TNPO1	Transportin-1	yes	no	3	0.0011017	89.859	1.6814	0.749663
PPRGK.ISNIVHISNLVRPFTLGQLK.ELLGR	20	0	2248.31	Q9UKV3;E7EQT4;S4R3H4;Q9UKV3-5;Q9UKV3-2;Q9UKV3-3;G3V3B0	Q9UKV3	ACIN1	Apoptotic chromatin condensation inducer in the nucleus	yes	no	3	0.06946	69.188	1.6837	0.751635
KSILR.DALSDLALHFL.NKMKI	11		1213.63	P50991;P50991-2;B7Z9L0;B7Z2F4	P50991	CCT4	T-complex protein 1 subunit delta	yes	no	2	8.25E-05	193.82	1.6841	0.751978
VIENR.MAVLNEQVK.EAEGS	9	0	1030.55	P49321;P49321-3;P49321-4;P49321-2;Q5T624;H0YF33;H0YDS9;E9PRH9	P49321	NASP	Nuclear autoantigenic sperm protein	yes	no	"1,2"	0.0080625	120.15	1.6844	0.752235
NLRLK.KLTHAAPCMLFMK.GTPQE	13	1	1546.78	O76003	O76003	GLRX3	Glutaredoxin-3	yes	yes	2	0.018312	122.39	1.6848	0.752577
PEEPK.VLTPEEQLADKLR.LKKLQ	13	1	1510.84	O75822;B4DUI3;F5H425	O75822	EIF3J	Eukaryotic translation initiation factor 3 subunit J	yes	no	"2,3"	1.63E-05	181.98	1.6869	0.754374
WPICR.DAYELQEVIGSGATAVVQAALCKPR.QERVA	25	0	2645.35	Q9UEW8	Q9UEW8	STK39	STE20/SPS1-related proline-alanine-rich protein kinase	yes	yes	"3,4"	0.0001761	111.66	1.6872	0.754631
GTTIK.FNPPTGTDTMVK.AGVST	12	0	1306.62	P52948;P52948-5;P52948-2;P52948-6;J3KP29;P52948-3;P52948-4	P52948	NUP98	Nuclear pore complex protein Nup98-Nup96;Nuclear pore complex protein Nup98;Nuclear pore complex protein Nup96	yes	no	2	0.037442	73.881	1.6893	0.756426
VEWLR.DPSQELEFIADILNQDAK.NYHAW	18	0	2045	P49354;P49354-2;E9PQP6;B3KVN2;H0YE66;H0YCW1;E9PPM9	P49354	FNTA	Protein farnesyltransferase/geranylgeranyltransferase type-1 subunit alpha	yes	no	"2,3"	0.00092021	166.48	1.6897	0.756767
NQLIR.TSGVVTSCTGVLPQLSMVK.YNCNK	19	0	1963.01	P49736;H0Y8E6	P49736	MCM2	DNA replication licensing factor MCM2	yes	no	3	0.00010697	128.99	1.6959	0.762051
MDLSK.VVLPTFILEPR.SFLDK	11	0	1282.76	Q9BZF1;F8VQX7;Q9BZF1-2;Q9BZF1-3;F8VUA7	Q9BZF1	OSBPL8	Oxysterol-binding protein-related protein 8;Oxysterol-binding protein	yes	no	2	0.033909	97.813	1.6972	0.763157
ISEGR.SAADSISESVPVGPK.VRDGP	15	0	1442.73	P45974;P45974-2	P45974	USP5	Ubiquitin carboxyl-terminal hydrolase 5	yes	no	"2,3"	2.91E-60	296.22	1.6979	0.763751
EPVKK.IFVGGLSPDTPEEK.IREYF	14	0	1487.75	Q14103;Q14103-2;Q14103-3;B4DTC3;Q14103-4;H0Y8G5;H0YA96;D6RAF8;F5H6R6;D6RF44	Q14103	HNRNPD	Heterogeneous nuclear ribonucleoprotein D0	yes	no	"2,3"	1.00E-14	227.56	1.6996	0.765195
FEDAK.EALNSCNKR.EIEGR	9	1	1090.52	P19338;H7BY16	P19338	NCL	Nucleolin	yes	no	2	0.0021047	182.98	1.7001	0.76562
ENYKK.FYEQFSK.NIKLG	7	0	947.439	P07900-2;P07900;Q86U12	P07900-2	HSP90AA1	Heat shock protein HSP 90-alpha	yes	no	"1,2"	0.01113	185.42	1.7009	0.766298
PEQSR.FQSDSSSYPTVDSNSLLGQSR.LETAE	21	0	2274.04	Q9UQ35;Q9UQ35-2	Q9UQ35	SRRM2	Serine/arginine repetitive matrix protein 2	yes	no	3	0.082394	66.777	1.7022	0.767401
MNRGK.FLEMCNDLLAR.VEPPL	11	0	1380.65	P34932	P34932	HSPA4	Heat shock 70 kDa protein 4	yes	yes	2	0.0029119	113.38	1.7028	0.767909
RVRKR.GFEVVYMTEPIDEYCVQQLK.EFDGK	20	0	2447.14	P08238;Q58FF7	P08238	HSP90AB1;HSP90AB3P	Heat shock protein HSP 90-beta;Putative heat shock protein HSP 90-beta-3	yes	no	"2,3"	5.05E-11	222.42	1.706	0.770618
SKNIK.LGIHEDSQNR.KKLSE	10	0	1167.56	P07900-2;P07900;Q86U12	P07900-2	HSP90AA1	Heat shock protein HSP 90-alpha	yes	no	2	0.0013635	140.49	1.7061	0.770702
QEKKK.LTQIQESQVTSHNK.ERRSK	14	0	1611.82	Q92541	Q92541	RTF1	RNA polymerase-associated protein RTF1 homolog	yes	yes	3	0.00097172	128.76	1.7087	0.772899
IEYAL.AAVAGGAPSVGIK.AANGV	13		1096.62	P25787;H3BT36;H7C402	P25787	PSMA2	Proteasome subunit alpha type-2	yes	no	2	0.005354	104.87	1.7101	0.774081
AARAR.LLTEIHGGAGGPSGR.AEAGR	15	0	1420.74	Q16763;K7EPJ1	Q16763	UBE2S	Ubiquitin-conjugating enzyme E2 S	yes	no	"2,3"	3.59E-07	174.59	1.7104	0.774334
DYHFK.VDNDENEHQLSLR.TVSLG	13	0	1567.72	P06748;P06748-3;P06748-2;E5RGW4	P06748	NPM1	Nucleophosmin	yes	no	"2,3"	1.66E-08	211.51	1.7111	0.774924
RWSPK.GTYLATFHQR.GIALW	10	0	1192.6	P55884-2;P55884;C9JQN7	P55884-2	EIF3B	Eukaryotic translation initiation factor 3 subunit B	yes	no	2	0.0011967	150.1	1.7112	0.775008
SKSGK.LKGDDLQAIKK.ELTQI	11	2	1227.72	P07910;G3V2Q1;P07910-2;G3V4C1;B4DY08;G3V4W0;G3V576;P07910-3;G3V2D6;G3V5V7	P07910	HNRNPC	Heterogeneous nuclear ribonucleoproteins C1/C2	yes	no	"2,3"	0.0012428	147.37	1.7117	0.77543
EDVLK.FLAAGTHLGGTNLDFQMEQYIYK.RKSDG	23	0	2616.27	P08865;C9J9K3	P08865	RPSA	40S ribosomal protein SA	yes	no	3	2.11E-08	207.82	1.7142	0.777535
ANLGR.QFLEVELDQAR.EKYVQ	11	0	1346.68	Q14980-2;Q14980;Q14980-4;Q14980-3;H0YFY6;K4DIE0	Q14980-2	NUMA1	Nuclear mitotic apparatus protein 1	yes	no	2	0.021048	107.09	1.7149	0.778124
YAQEK.QDFVQHFSQIVR.VLTED	12	0	1502.76	P14324;P14324-2	P14324	FDPS	Farnesyl pyrophosphate synthase	yes	no	2	5.76E-05	192.65	1.7152	0.778377
RTEKK.LKDVLLQVDDERR.NAEQY	13	2	1597.88	P35579;P35579-2	P35579	MYH9	Myosin-9	yes	no	"2,3"	5.23E-26	258.6	1.718	0.78073
GCELK.ADKDYHFK.VDNDE	8	1	1022.48	P06748;P06748-3;P06748-2	P06748	NPM1	Nucleophosmin	yes	no	"1,2"	0.021093	145.72	1.7183	0.780982
EGKSR.GCAVVEFK.MEESM	8	0	908.443	P52272;P52272-2;M0R2T0;M0R019;M0R0N3;M0QYL3	P52272	HNRNPM	Heterogeneous nuclear ribonucleoprotein M	yes	no	2	0.041384	103.56	1.7191	0.781653
AVSAK.LYGSGDQEAWQK.GVLFA	12	0	1380.63	P28838;P28838-2;H0Y9Q1	P28838	LAP3	Cytosol aminopeptidase	yes	no	2	0.040303	78.903	1.721	0.783247
CALQC.AILSPAFK.VREFS	8		845.501	E7ES43;O95757;E9PDE8;D6RJ96;Q92598;B4DYH1;Q92598-2;Q92598-3;B4DY72;P34932	P34932	HSPA4L;HSPH1;HSPA4	Heat shock 70 kDa protein 4L;Heat shock protein 105 kDa;Heat shock 70 kDa protein 4	no	no	2	0.039764	105.14	1.7249	0.786513
TGESK.EQVANSAFVER.VRKRG	11	0	1248.61	P08238;Q58FF7	P08238	HSP90AB1;HSP90AB3P	Heat shock protein HSP 90-beta;Putative heat shock protein HSP 90-beta-3	yes	no	"1,2"	7.59E-08	235.01	1.7253	0.786847
MIEKR.SKLGESQTLQQFSR.DVDEI	14	1	1607.83	Q13813-2;A6NG51;Q13813;Q13813-3	Q13813-2	SPTAN1	"Spectrin alpha chain, brain"	yes	no	"2,3"	2.09E-36	270.07	1.7256	0.787098
LFIPR.RAPFDLFENKK.KKNNI	11	2	1363.72	P08238;Q58FF7	P08238	HSP90AB1;HSP90AB3P	Heat shock protein HSP 90-beta;Putative heat shock protein HSP 90-beta-3	yes	no	"2,3"	0.0012758	145.28	1.7259	0.787349
ADMTK.GLVLGIYSK.EKEDD	9	0	948.564	P28838;P28838-2;H0Y983	P28838	LAP3	Cytosol aminopeptidase	yes	no	2	0.017267	101.65	1.7265	0.78785
SYCVR.AFADAMEVIPSTLAENAGLNPISTVTELR.NRHAQ	29	0	3029.54	P50991;P50991-2;B7Z9L0;B7Z2F4	P50991	CCT4	T-complex protein 1 subunit delta	yes	no	3	0.0012221	86.18	1.7295	0.790355
LTKLK.ETAENSLKKPVTDCVISVPSFFTDAER.RSVLD	27	1	3039.49	Q92598;B4DYH1;Q92598-2	Q92598	HSPH1	Heat shock protein 105 kDa	yes	no	3	0.0052656	73.389	1.7319	0.792356
MAAKK.HLEINPDHSIIETLR.QKAEA	15	0	1785.94	P07900-2;P07900	P07900-2	HSP90AA1	Heat shock protein HSP 90-alpha	yes	no	3	2.72E-11	206.49	1.7329	0.793188
PIWTR.NPDDITNEEYGEFYK.SLTND	15	0	1832.77	P07900-2;P07900;Q86U12	P07900-2	HSP90AA1	Heat shock protein HSP 90-alpha	yes	no	2	1.04E-27	250.52	1.7332	0.793438
EMNGR.IVGSKPLYVALAQR.KEERK	14	0	1513.9	Q13310-3;Q13310;Q13310-2;B1ANR0;H0Y5F5;H0YEU6	Q13310-3	PABPC4	Polyadenylate-binding protein 4	yes	no	2	0.0010825	126.09	1.734	0.794104
GMLAS.QQNQSGPSGNNQNQGNMQR.EPNQA	19		2085.9	Q13148;B4DJ45	Q13148	TARDBP	TAR DNA-binding protein 43	yes	no	3	0.028456	74.141	1.7343	0.794353
VSRMR.SVLISLK.QAPLV	7	0	758.49	P09496;P09496-3;P09496-4;P09496-2;C9J8P9;P09496-5	P09496	CLTA	Clathrin light chain A	yes	no	1	0.054802	134.66	1.7405	0.799502
ECESF.ENIVEFLK.NTLPD	8		990.539	O60343;O60343-3;O60343-2;O60343-5;O60343-4	O60343	TBC1D4	TBC1 domain family member 4	yes	no	2	0.026584	118.71	1.7407	0.799668
KVNQK.AAESLADPTEYENLFPGLK.EAFVV	19	0	2064.01	P35606;B4DZI8	P35606	COPB2	Coatomer subunit beta	yes	no	"2,3"	0.00083526	185.85	1.7408	0.79975
LQSLR.SGPPGPPGGPGMPPGGR.GRGRG	17	0	1470.7	Q92945	Q92945	KHSRP	Far upstream element-binding protein 2	yes	yes	2	0.0019114	107.61	1.7465	0.804467
TIILR.FAIQDISVEETSAK.EGLLL	14	0	1536.77	O43707;B2RCS5;P35609;Q08043;G3V2X9;G3V2E8;P12814-4;P12814-3;P12814;P12814-2;H9KV75;G3V2N5;G3V2W4;G3V5M4	P12814-4	ACTN4;ACTN2;ACTN3;ACTN1	Alpha-actinin-4;Alpha-actinin-2;Alpha-actinin-3;Alpha-actinin-1	no	no	2	3.24E-09	200.19	1.7498	0.80719
EHAAR.IINDLLQSLR.SGPPG	10	0	1183.69	Q92945	Q92945	KHSRP	Far upstream element-binding protein 2	yes	yes	2	0.023131	88.187	1.7511	0.808261
LYVRR.VFIMDSCDELIPEYLNFIR.GVVDS	19	0	2373.14	P08238	P08238	HSP90AB1	Heat shock protein HSP 90-beta	yes	yes	3	0.021805	78.285	1.7512	0.808344
GRGSY.GDLGGPIITTQVTIPK.DLAGS	16		1608.91	P61978-3;Q5T6W5;Q5T6W2;S4R359;P61978-2;P61978	P61978-2	HNRNPK	Heterogeneous nuclear ribonucleoprotein K	no	no	"2,3"	3.13E-09	209.66	1.7583	0.814181
NFCAR.VGVTVAQTTMEPHLLEACVR.DVLND	20	0	2210.12	P47897;B4DWJ2;H7C0R3	P47897	QARS	Glutamine--tRNA ligase	yes	no	3	0.00028054	185.33	1.7596	0.815248
EDKPD.ETGFITPADSGLITPGGFSSVPAGMETPELIELRK.KKIEE	35		3616.83	Q13435;E9PPJ0;H0YEX5	Q13435	SF3B2	Splicing factor 3B subunit 2	yes	no	"3,4"	2.98E-22	161.51	1.7636	0.818523
YESKK.AKKPALVAK.SSILL	9	1	924.612	E9PRY8;P29692-2;P29692;E9PK01;P29692-3;P29692-4;E9PQZ1;H0YE72;H0YE58;E9PI39;E9PQ49;E9PL71;P24534	P24534	EEF1D;EEF1B2	Elongation factor 1-delta;Elongation factor 1-beta	no	no	2	0.041017	111.74	1.7651	0.81975
KGMDK.MIQDGKGDVTITNDGATILK.QMQVL	20	1	2089.07	P50991;B7Z9L0	P50991	CCT4	T-complex protein 1 subunit delta	yes	no	3	8.93E-05	123.14	1.7682	0.822281
QLEFR.ALLFIPR.RAPFD	7	0	828.522	P08238	P08238	HSP90AB1	Heat shock protein HSP 90-beta	yes	yes	"1,2"	0.062467	119.23	1.7746	0.827494
TVKQK.YLSFTPPEKDGFPSGTPALNAK.GTEAP	22	1	2336.17	Q13177	Q13177	PAK2	Serine/threonine-protein kinase PAK 2;PAK-2p27;PAK-2p34	yes	yes	3	1.84E-05	179.09	1.7761	0.828713
LYEVK.SENLGQGDKPDYFSSVATVVYLR.KENCM	23	0	2544.25	P27694	P27694	RPA1	Replication protein A 70 kDa DNA-binding subunit	yes	yes	3	0.0059075	93.804	1.7793	0.83131
QERLD.GLVETPTGYIESLPR.VVKRR	15		1630.86	P55209;H0YIV4;F5H4R6;F8W0J6;B3KNT8;F8VY35;B7Z9C2;F8VV59;F8W020;F8VUX1;F8W118;H0YHC3;B3KV44;F8VXI6;F8VRJ2	P55209	NAP1L1	Nucleosome assembly protein 1-like 1	yes	no	2	0.00014906	175.66	1.7799	0.831796
LTFLR.RGPFELEAFYSDPQGVPYPEAK.IGRFV	22	1	2496.2	Q92598;B4DYH1;Q92598-2;Q92598-3;B4DY72	Q92598	HSPH1	Heat shock protein 105 kDa	yes	no	3	3.00E-07	209.85	1.7802	0.832039
YKRNK.NLPPEEQMISALPDIK.VLTLT	16	0	1793.92	O15355	O15355	PPM1G	Protein phosphatase 1G	yes	yes	2	0.0066494	96.096	1.781	0.832688
SELLR.YHTSQSGDEMTSLSEYVSR.MKETQ	19	0	2175.94	P08238	P08238	HSP90AB1	Heat shock protein HSP 90-beta	yes	yes	"2,3"	4.39E-18	247	1.782	0.833497
IKHCR.VQQEGQTVMLGNSEFDSLVDLISYYEK.HPLYR	27	0	3091.47	P19174-2;P19174	P19174-2	PLCG1	"1-phosphatidylinositol 4,5-bisphosphate phosphodiesterase gamma-1"	yes	no	3	0.002692	80.031	1.7831	0.834388
NFGGR.SSGPYGGGGQYFAKPR.NQGGY	16	0	1627.77	P09651;P09651-2;F8W6I7;P09651-3;H0YH80	P09651	HNRNPA1	Heterogeneous nuclear ribonucleoprotein A1	yes	no	"2,3"	5.22E-15	232.8	1.7833	0.834549
LNCLR.LMNETTAVALAYGIYK.QDLPA	16	0	1756.91	E7ES43;O95757;E9PDE8;D6RJ96;P34932	P34932	HSPA4L;HSPA4	Heat shock 70 kDa protein 4L;Heat shock 70 kDa protein 4	no	no	"2,3"	1.78E-07	203.53	1.7838	0.834954
ARATK.VPLVAEKPLKEPK.TVNVV	13	1	1446.88	P41250	P41250	GARS	Glycine--tRNA ligase	yes	yes	"2,3"	0.0087596	98.942	1.784	0.835116
KALFR.QLAGEDMEISVK.ELRTI	12	0	1318.64	P07384	P07384	CAPN1	Calpain-1 catalytic subunit	yes	yes	2	0.00075295	134.99	1.7843	0.835358
SGKKR.GFGFVTFDDHDPVDK.IVLQK	15	0	1694.76	P22626;P22626-2	P22626	HNRNPA2B1	Heterogeneous nuclear ribonucleoproteins A2/B1	yes	no	"2,3"	2.66E-37	273.61	1.7847	0.835682
DDERR.NAEQYKDQADK.ASTRL	11	1	1308.59	P35579;P35579-2	P35579	MYH9	Myosin-9	yes	no	2	0.0012754	145.29	1.7866	0.837217
LESLR.VIITNFPAAK.SLDIQ	10	0	1072.63	P47897;B4DWJ2;H7C0R3	P47897	QARS	Glutamine--tRNA ligase	yes	no	2	0.0027627	118.71	1.7867	0.837297
EGFER.DLAALGDKVNSLGETAER.LIQSH	18	1	1857.94	Q13813-2;A6NG51;Q13813;Q13813-3	Q13813-2	SPTAN1	"Spectrin alpha chain, brain"	yes	no	"2,3"	6.71E-111	338.41	1.7869	0.837459
MGYFR.DSPDEFPVYVGINEAK.KNCII	16	0	1778.84	Q9NWY4	Q9NWY4	C4orf27	UPF0609 protein C4orf27	yes	yes	2	0.0004151	153.23	1.7904	0.840282
QIQAR.NTTGVTEEALKEFSMMFK.HFDKD	18	1	2061.98	Q13813-2;A6NG51;Q13813;Q13813-3	Q13813-2	SPTAN1	"Spectrin alpha chain, brain"	yes	no	3	0.01836	80.632	1.7905	0.840363
ERAKR.QAQQERDELADEIANSSGK.GALAL	19	1	2087.97	P35579;P35579-2	P35579	MYH9	Myosin-9	yes	no	3	0.00037701	120.24	1.791	0.840765
KEQIK.LDEGWVPLEIMIK.FNRLN	13	0	1541.82	P05455;E7ERC4;E9PFL9	P05455	SSB	Lupus La protein	yes	no	2	0.00049304	131.32	1.7931	0.842456
DILNK.ALELCEILAK.EKDTI	10	0	1158.63	P49354;P49354-2;B3KVN2	P49354	FNTA	Protein farnesyltransferase/geranylgeranyltransferase type-1 subunit alpha	yes	no	2	0.0022338	123.75	1.7937	0.842939
KAKVK.TSTVDLPIENQLLWQIDR.EMLNL	18	0	2140.12	P34932	P34932	HSPA4	Heat shock 70 kDa protein 4	yes	yes	"2,3"	0.00084581	172.6	1.7962	0.844948
VTVKK.LFVGGIKEDTEEHHLR.DYFEE	16	1	1878.96	P22626;P22626-2	P22626	HNRNPA2B1	Heterogeneous nuclear ribonucleoproteins A2/B1	yes	no	"2,3"	9.26E-110	338.23	1.7967	0.84535
REDLR.LPEGDLGKEIEQK.YDCGE	13	1	1454.76	P63241-2;P63241;I3L504;I3L397;Q6IS14	P63241-2	EIF5A;EIF5AL1	Eukaryotic translation initiation factor 5A-1;Eukaryotic translation initiation factor 5A-1-like	yes	no	2	0.0003168	143.25	1.7977	0.846152
NYFLK.IIQLLDDYPK.CFIVG	10	0	1216.67	P05388;F8VWS0;Q3B7A4;Q8NHW5;F8VU65;G3V210;F8VZS0;F8VRK7;F8VQY6;F8VS58	P05388	RPLP0;RPLP0P6	60S acidic ribosomal protein P0;60S acidic ribosomal protein P0-like	yes	no	2	0.0013885	135.99	1.7984	0.846714
EEKIR.EYFGGFGEVESIELPMDNK.TNKRR	19	0	2159.97	Q14103;Q14103-2;Q14103-3;B4DTC3;Q14103-4;H0Y8G5;H0YA96;D6RAF8;F5H6R6	Q14103	HNRNPD	Heterogeneous nuclear ribonucleoprotein D0	yes	no	"2,3"	0.00013344	132.79	1.799	0.847195
IFKDK.NTPSPFIETFTEDDEASR.ASKPD	18	0	2054.91	P48506	P48506	GCLC	Glutamate--cysteine ligase catalytic subunit	yes	yes	2	0.000745	138.46	1.7992	0.847356
ASLER.AQNLNPMVDVK.VDTED	11	0	1227.63	Q9UBE0;B3KNJ4;Q9UBE0-3;Q9UBE0-2;M0QZS6;M0QX65;M0R054;M0QYM8;M0R286	Q9UBE0	SAE1	SUMO-activating enzyme subunit 1	yes	no	2	0.00047633	181.31	1.7997	0.847756
PKTPK.GPSSVEDIK.AKMQA	9	0	930.466	P06748;P06748-3;P06748-2	P06748	NPM1	Nucleophosmin	yes	no	"1,2"	0.0040472	166.19	1.8001	0.848077
GEFYK.SLTNDWEDHLAVK.HFSVE	13	0	1526.74	P07900-2;P07900;Q86U12;P08238	P08238	HSP90AA1;HSP90AB1	Heat shock protein HSP 90-alpha;Heat shock protein HSP 90-beta	no	no	"2,3"	3.61E-18	239.61	1.8008	0.848638
LFIPR.RAPFDLFENK.KKKNN	10	1	1235.63	P08238;Q58FF7	P08238	HSP90AB1;HSP90AB3P	Heat shock protein HSP 90-beta;Putative heat shock protein HSP 90-beta-3	yes	no	"2,3"	0.0035156	115.33	1.8024	0.849919
HLAVK.HFSVEGQLEFR.ALLFI	11	0	1347.66	P07900-2;P07900;Q86U12;Q14568;Q58FG1;P08238;Q58FF7	P08238	HSP90AA1;HSP90AA2;HSP90AA4P;HSP90AB1;HSP90AB3P	Heat shock protein HSP 90-alpha;Putative heat shock protein HSP 90-alpha A2;Putative heat shock protein HSP 90-alpha A4;Heat shock protein HSP 90-beta;Putative heat shock protein HSP 90-beta-3	no	no	2	0.0033392	115.29	1.8073	0.853836
ESAFR.ALSSEGKPYVTKEELYQNLTR.EQADY	21	1	2425.25	Q13813-2;A6NG51;Q13813;Q13813-3	Q13813-2	SPTAN1	"Spectrin alpha chain, brain"	yes	no	3	6.44E-05	199.01	1.8075	0.853996
PEITK.TDLVPAFQNLMK.DCEAE	12	0	1375.72	P30153;F5H3X9;B3KQV6;C9J9C1	P30153	PPP2R1A	Serine/threonine-protein phosphatase 2A 65 kDa regulatory subunit A alpha isoform	yes	no	2	0.011153	98.156	1.8088	0.855033
TLGGR.KFDEVLVNHFCEEFGK.KYKLD	16	1	1996.94	P34932	P34932	HSPA4	Heat shock 70 kDa protein 4	yes	yes	"2,3"	7.84E-05	173.87	1.8088	0.855033
SDFEK.GTKPFKPLEQL.MGVFP	11		1256.71	Q9H0D6;B4DZC3;Q9H0D6-2	Q9H0D6	XRN2	5-3 exoribonuclease 2	yes	no	2	0.035801	83.081	1.8091	0.855272
EQYGK.IEVIEIMTDR.GSGKK	10	0	1217.63	P09651;P09651-2;F8W6I7;P09651-3;Q32P51;F8VZ49;H0YH80;F8VTQ5;F8VYN5	P09651	HNRNPA1;HNRNPA1L2	Heterogeneous nuclear ribonucleoprotein A1;Heterogeneous nuclear ribonucleoprotein A1-like 2	yes	no	2	0.0036939	110.84	1.8131	0.858458
SPFYR.GYVSDIDCR.WGVIS	9	0	1083.47	P48506	P48506	GCLC	Glutamate--cysteine ligase catalytic subunit	yes	yes	2	0.015583	103.7	1.8138	0.859015
TVVSP.ELYRTRFCEAMDK.YFLMV	13		1717.79	Q9Y2I7	Q9Y2I7	PIKFYVE	1-phosphatidylinositol 3-phosphate 5-kinase	yes	yes	2	0.030262	76.588	1.8148	0.859811
LFIIR.GSPQQIDHAK.QLIEE	10	0	1079.54	Q92945;M0R3J3	Q92945	KHSRP	Far upstream element-binding protein 2	yes	no	2	0.0013359	145.46	1.8153	0.860208
RKDDR.TGTGTLSVFGMQAR.YSLRD	14	0	1424.71	P04818;P04818-2;P04818-3	P04818	TYMS	Thymidylate synthase	yes	no	2	0.00021754	142.38	1.816	0.860764
IGHAK.AINFNFGYAK.ANNGI	10	0	1143.57	P47897;B4DWJ2	P47897	QARS	Glutamine--tRNA ligase	yes	no	2	0.0020007	125.97	1.8186	0.862828
ASDCK.FQRPGDPQSAQDK.ARMDK	13	0	1472.7	Q15637-5;Q15637;Q15637-2;Q15637-3;Q15637-6;Q15637-4;Q15637-7;B4DX42;H7C561	Q15637-5	SF1	Splicing factor 1	yes	no	2	0.0020503	115.12	1.8195	0.863542
TVCTK.CGGAGHIASDCK.FQRPG	12	0	1231.51	Q15637-5;Q15637;Q15637-2;Q15637-3;Q15637-6;Q15637-4;Q15637-7;B4DX42;H7C561	Q15637-5	SF1	Splicing factor 1	yes	no	2	0.00089237	140.24	1.8198	0.86378
DIYER.LASALAPSIYEHEDIKK.GILLQ	17	1	1884	P33991;E5RG31	P33991	MCM4	DNA replication licensing factor MCM4	yes	no	3	0.0011839	133.48	1.8199	0.863859
AQALR.DNSTMGYMMAK.KHLEI	11	0	1247.5	P08238;Q58FF7	P08238	HSP90AB1;HSP90AB3P	Heat shock protein HSP 90-beta;Putative heat shock protein HSP 90-beta-3	yes	no	2	6.16E-08	215.08	1.8203	0.864176
KETQK.SIYYITGESK.EQVAN	10	0	1159.58	P08238;Q58FF8	P08238	HSP90AB1;HSP90AB2P	Heat shock protein HSP 90-beta;Putative heat shock protein HSP 90-beta 2	no	no	"1,2"	0.00030887	183	1.8224	0.86584
IQEFK.LWDNELQYVDQLLK.EDVRN	14	0	1775.91	P49354;P49354-2;E9PQP6;B3KVN2;H0YE66	P49354	FNTA	Protein farnesyltransferase/geranylgeranyltransferase type-1 subunit alpha	yes	no	2	0.00096349	128.96	1.8224	0.86584
NLVER.FSQEVQITEAR.CFYGF	11	0	1306.65	P31350-2;P31350;C9JXC1	P31350-2	RRM2	Ribonucleoside-diphosphate reductase subunit M2	yes	no	2	0.0070789	104.24	1.8256	0.868371
TDTRD.DISILATGCK.GREET	10		1076.55	Q12888-2;F8VY86;Q12888;A6NNK5;C9JXV0	Q12888-2	TP53BP1	Tumor suppressor p53-binding protein 1	yes	no	2	0.011435	135.86	1.8258	0.868529
YALPR.KCNTDQAGRPK.CPLDP	11	1	1273.62	P33992;B1AHB1;B1AHB2	P33992	MCM5	DNA replication licensing factor MCM5	yes	no	"2,3"	0.0019277	127.42	1.8274	0.869792
PEEPK.VLTPEEQLADK.LRLKK	11	0	1241.65	O75822;B4DUI3;F5H425	O75822	EIF3J	Eukaryotic translation initiation factor 3 subunit J	yes	no	2	0.0027635	174.42	1.8279	0.870187
ELALK.ATLVESSTSGFTPGGGGSSVSMIASR.KPTDG	26	0	2442.17	P49321;P49321-3;P49321-4;P49321-2;Q5T624;H0YDS9	P49321	NASP	Nuclear autoantigenic sperm protein	yes	no	"2,3"	1.54E-09	135.62	1.8301	0.871922
KIKEK.YIDQEELNK.TKPIW	9	0	1150.55	P07900-2;P07900;Q86U12;Q14568;P08238;Q58FF8	P08238	HSP90AA1;HSP90AA2;HSP90AB1;HSP90AB2P	Heat shock protein HSP 90-alpha;Putative heat shock protein HSP 90-alpha A2;Heat shock protein HSP 90-beta;Putative heat shock protein HSP 90-beta 2	no	no	2	0.015583	134.25	1.8306	0.872317
LQKNR.KHPSSPECLVSAQK.VLEGS	14	1	1566.78	Q14980-2;Q14980;Q14980-4;Q14980-3;Q9BTE9;F5H4J1;F5H6Y5;F5H763;F5H0Z7;F5H3L6;F5H2F3;F5GZW1;F5H1L0;F8W6T3	Q14980-2	NUMA1	Nuclear mitotic apparatus protein 1	yes	no	3	0.031044	80.905	1.8322	0.873577
GEALK.FHKPGENYK.TPGYV	9	0	1118.55	P47897;B4DWJ2;C9J165	P47897	QARS	Glutamine--tRNA ligase	yes	no	2	0.013038	108.43	1.8341	0.875072
YMLQR.TQDQDENVALEACEFWLTLAEQPICK.DVLVR	26	0	3107.42	Q92973;Q92973-2;Q92973-3	Q92973	TNPO1	Transportin-1	yes	no	3	0.0022955	85.881	1.8344	0.875308
LNFIR.GVVDSEDLPLNISR.EMLQQ	14	0	1512.78	P07900-2;P07900;Q86U12;P08238;Q58FF7	P08238	HSP90AA1;HSP90AB1;HSP90AB3P	Heat shock protein HSP 90-alpha;Heat shock protein HSP 90-beta;Putative heat shock protein HSP 90-beta-3	no	no	"1,2,3"	6.13E-15	229.9	1.8382	0.878294
AKIGR.FVVQNVSAQK.DGEKS	10	0	1118.61	Q92598;B4DYH1;Q92598-2;Q92598-3;B4DY72	Q92598	HSPH1	Heat shock protein 105 kDa	yes	no	"1,2"	0.0013359	145.46	1.839	0.878921
HVLLR.YEDAYQYQNIFGPLVK.LEADY	16	0	1946.94	Q92900;Q92900-2	Q92900	UPF1	Regulator of nonsense transcripts 1	yes	no	2	0.0005912	148.03	1.8395	0.879314
ERVKK.TWTVVDAK.TLKKE	8	0	918.481	P13010	P13010	XRCC5	X-ray repair cross-complementing protein 5	yes	yes	"1,2"	0.03725	116.73	1.841	0.88049
MAFPR.VKPAPDETSFSEALLKR.NQDLA	17	1	1887.01	Q12905	Q12905	ILF2	Interleukin enhancer-binding factor 2	yes	yes	3	0.0008602	154.46	1.842	0.881273
FEKSK.LTFSCLGGSDNFK.HLNEI	13	0	1444.67	Q15185;B4DHP2;B4DP11;B4DP21	Q15185	PTGES3	Prostaglandin E synthase 3	yes	no	"1,2"	7.21E-35	275.57	1.8429	0.881978
FENLR.IKGPNAVQLVK.TTPLK	11	1	1165.72	Q7Z6Z7;Q7Z6Z7-3;Q7Z6Z7-2;H0Y5W0	Q7Z6Z7	HUWE1	E3 ubiquitin-protein ligase HUWE1	yes	no	2	0.018045	92.538	1.8475	0.885574
TYRMR.SEPDDSDPFSFDGPEIMGCTGCQIDWK.KGKNV	27	0	3089.24	P55209;H0YIV4;F5H4R6;F8W0J6;B3KNT8;F8VY35;B7Z9C2;F8VV59;F8W543;F8VUX1;B3KV44;B7Z4K9;F8VUC3	P55209	NAP1L1	Nucleosome assembly protein 1-like 1	yes	no	3	1.45E-06	124.4	1.8487	0.886511
FRFFK.TLDTDLDGVVTFDLFK.WLQLT	16	0	1797.9	P07384	P07384	CAPN1	Calpain-1 catalytic subunit	yes	yes	2	6.60E-05	176.04	1.85	0.887525
NSKNK.TLVTQNSGVEALIHAILR.AGDKD	18	0	1934.09	P14923	P14923	JUP	Junction plakoglobin	yes	yes	3	1.26E-11	224.55	1.8523	0.889318
DDLKR.QNALLEQQVR.ALEKA	10	0	1197.65	P61244;P61244-2;G3V5L1;G3V570	P61244	MAX	Protein max	yes	no	2	0.0007271	167.09	1.8536	0.89033
LVKKR.ALIAGGGAPEIELALR.LTEYS	16	0	1549.88	P50991;P50991-2;B7Z9L0;B7Z2F4	P50991	CCT4	T-complex protein 1 subunit delta	yes	no	2	0.00099049	135.47	1.8543	0.890875
GDPYK.VQQACEMVMDILR.ERDQG	13	0	1591.75	Q92945;M0R0I5;M0QYH3	Q92945	KHSRP	Far upstream element-binding protein 2	yes	no	2	0.0068756	95.264	1.8556	0.891886
KSGYR.IDFYFDENPYFENK.VLSKE	14	0	1839.8	Q01105;Q01105-2;Q01105-4;Q01105-3	Q01105	SET	Protein SET	yes	no	"2,3"	1.11E-21	247.93	1.8616	0.896543
MFHTR.FKQEGVLNSK.VGMDY	10	1	1148.62	P52888;K7EP46;K7EL02;B3KSE2;K7EL32;K7EIK4	P52888	THOP1	Thimet oligopeptidase	yes	no	2	0.00059102	162.26	1.8626	0.897318
VELSK.AQDIEAGDGTTSVVIIAGSLLDSCTK.LLQKG	26	0	2620.29	P50991;P50991-2;B7Z9L0	P50991	CCT4	T-complex protein 1 subunit delta	yes	no	"2,3"	1.30E-09	141.69	1.8628	0.897473
KFFGK.DISTTLNADEAVAR.GCALQ	14	0	1474.73	E7ES43;O95757;E9PDE8;D6RJ96;Q92598;B4DYH1;Q92598-2;Q92598-3;B4DY72	Q92598	HSPA4L;HSPH1	Heat shock 70 kDa protein 4L;Heat shock protein 105 kDa	no	no	2	1.93E-27	257.04	1.8628	0.897473
HYLTR.VEVTEFEDIK.SGYRI	10	0	1207.6	Q01105;Q01105-2;Q01105-4;Q01105-3	Q01105	SET	Protein SET	yes	no	"1,2"	0.00078033	149.96	1.863	0.897628
KSKYK.ASITALEAK.IAQLE	9	0	902.507	P35579;P35579-2	P35579	MYH9	Myosin-9	yes	no	"1,2"	0.00075038	199.29	1.8644	0.898711
ERLFK.VLLSPDYLPAMR.RRRSS	12	0	1373.74	Q7Z6Z7;Q7Z6Z7-3;Q7Z6Z7-2;Q5H962	Q7Z6Z7	HUWE1	E3 ubiquitin-protein ligase HUWE1	yes	no	2	0.0081491	98.156	1.8656	0.89964
EESQK.HAALSLSK.EHNPT	8	0	825.471	Q9H0C8;H7C2I8	Q9H0C8	ILKAP	Integrin-linked kinase-associated serine/threonine phosphatase 2C	yes	no	2	0.054241	95.909	1.8659	0.899872
DYFSK.FGEVVDCTLK.LDPIT	10	0	1166.56	Q14103;Q14103-2;Q14103-3;B4DTC3;Q14103-4;H0Y8G5;H0YA96;D6RAF8;D6RF44;D6RBQ9;D6RD83	Q14103	HNRNPD	Heterogeneous nuclear ribonucleoprotein D0	yes	no	"1,2"	0.00044029	179.37	1.8666	0.900413
EIKTK.IKELNNTCEPVVTQPKPK.IESPK	18	1	2094.11	Q92598;B4DYH1;Q92598-2;Q92598-3;B4DY72;Q5TBM3	Q92598	HSPH1	Heat shock protein 105 kDa	yes	no	"2,3,4"	9.33E-08	216.01	1.8685	0.901881
FAKPR.NQGGYGGSSSSSSYGSGR.RF	18	0	1693.69	P09651;P09651-2;F8W6I7;P09651-3;H0YH80	P09651	HNRNPA1	Heterogeneous nuclear ribonucleoprotein A1	yes	no	2	0.0012679	168.08	1.8689	0.902189
FHDGR.KAQQHIETCWK.QLESS	11	1	1427.7	Q96RU3;Q96RU3-2;E9PGQ4;Q96RU3-3;Q96RU3-4;H0Y7W6	Q96RU3	FNBP1	Formin-binding protein 1	yes	no	2	0.023456	87.667	1.87	0.903038
LLKKR.NVPQEESLEDSDVDADFK.AQNVT	18	0	2035.89	O00505	O00505	KPNA3	Importin subunit alpha-3	yes	yes	"2,3"	0.00013309	193.64	1.8703	0.90327
DFKKK.DIPVLVATDVAAR.GLDIP	13	0	1338.75	Q86XP3;Q86XP3-2	Q86XP3	DDX42	ATP-dependent RNA helicase DDX42	yes	no	2	0.0025779	177.42	1.8707	0.903578
LIFLK.FVQAVIPTIEYDYTR.HFTM	15	0	1813.93	Q9NT62	Q9NT62	ATG3	Ubiquitin-like-conjugating enzyme ATG3	yes	yes	2	0.012204	92.265	1.8715	0.904195
PELVR.AQVPFSSCLEAYGAPEQVDDFWSTALQAK.SVAVK	29	0	3214.49	P45974;P45974-2	P45974	USP5	Ubiquitin carboxyl-terminal hydrolase 5	yes	no	3	7.14E-15	148.09	1.8724	0.904889
PSVPD.TLPTASAGASTSASEDIDFDDLSR.RFEEL	24		2426.11	P53990-5;P53990-4;P53990;P53990-2;J3QLU7;J3KR23	P53990-5	IST1	IST1 homolog	yes	no	2	4.93E-09	145.13	1.8737	0.90589
KEDPK.GIPEFWLTVFK.NVDLL	11	0	1335.72	P55209;H0YIV4;F5H4R6;F8W0J6;B3KNT8;F8VY35;B7Z9C2;F8VV59;F8W020;F8W543;F8VUX1;F8W118;H0YHC3;B3KV44;F8VXI6;H0YH88	P55209	NAP1L1	Nucleosome assembly protein 1-like 1	yes	no	2	0.0026079	118.9	1.8747	0.90666
RKVEK.IDDFKAEDFQIEGYNPHPTIK.MEMAV	21	1	2476.19	P04818;P04818-2;P04818-3	P04818	TYMS	Thymidylate synthase	yes	no	3	0.00039425	135.38	1.8752	0.907044
KPRLK.ATVTPSPVK.GKGKV	9	0	898.512	Q9H1E3;Q9H1E3-2	Q9H1E3	NUCKS1	Nuclear ubiquitous casein and cyclin-dependent kinase substrate 1	yes	no	"1,2"	5.03E-05	211.45	1.8763	0.907891
KESQR.SGNVAELALK.ATLVE	10	0	1000.56	P49321;P49321-3;P49321-4;P49321-2;Q5T624;H0YF33;H0YDS9;E9PRH9	P49321	NASP	Nuclear autoantigenic sperm protein	yes	no	"1,2"	0.00030779	209.6	1.8789	0.909888
EILHK.HNIQFSSFDIFSDEEVR.QGLKA	17	0	2068.95	O76003	O76003	GLRX3	Glutaredoxin-3	yes	yes	2	0.0011556	149.34	1.8802	0.910886
GRGTK.VILHLKEDQTEYLEER.RVKEV	16	1	2014.04	P07900-2;P07900;Q86U12;G3V2J8;P08238;Q58FF7;Q5T9W8;Q58FF6	P08238	HSP90AA1;HSP90AB1;HSP90AB3P;HSP90AB4P	Heat shock protein HSP 90-alpha;Heat shock protein HSP 90-beta;Putative heat shock protein HSP 90-beta-3;Putative heat shock protein HSP 90-beta 4	no	no	"2,3"	3.02E-62	297.49	1.8804	0.91104
QDEID.VVPESPLSDVGSEDVGTGPK.NDNKL	20		1967.97	Q86W56;Q86W56-2;Q86W56-3	Q86W56	PARG	Poly(ADP-ribose) glycohydrolase	yes	no	"2,3"	6.05E-17	196.22	1.8822	0.91242
QHVVK.GPSGCVESLEVTCR.RADAG	14	0	1549.69	P47897;B4DWJ2;H7C0R3	P47897	QARS	Glutamine--tRNA ligase	yes	no	2	8.97E-11	207.97	1.8829	0.912956
WIKEK.EQLMASDDFGRDLASVQALLR.KHEGL	21	1	2334.16	Q13813-2;A6NG51;Q13813;Q13813-3	Q13813-2	SPTAN1	"Spectrin alpha chain, brain"	yes	no	3	0.0027528	91.317	1.8872	0.916247
EPVSR.HLCELLAQQF.	10	0	1257.62	O95782-2;O95782	O95782-2	AP2A1	AP-2 complex subunit alpha-1	yes	no	2	0.00057326	169.09	1.8873	0.916324
KNFSK.NIFAILQSVK.AREEG	10	0	1131.67	Q6P1J9	Q6P1J9	CDC73	Parafibromin	yes	yes	2	0.019946	117.25	1.8892	0.917775
TLNAR.TSILAAANPISGHYDR.SKSLK	16	0	1684.85	Q14566	Q14566	MCM6	DNA replication licensing factor MCM6	yes	yes	"2,3"	0.00086862	139.34	1.8896	0.918081
DLIIK.GISVHISNAEPK.HNSNR	12	0	1250.66	Q13148;G3V162;B1AKP7;B4DJ45;K7EL26	Q13148	TARDBP	TAR DNA-binding protein 43	yes	no	2	0.00055353	175.48	1.8907	0.91892
ASNFR.SNFGYNIPLK.HLADR	10	0	1151.6	P25788;P25788-2;G3V4X5	P25788	PSMA3	Proteasome subunit alpha type-3	yes	no	2	0.0003348	182.28	1.8919	0.919836
HISSK.VEELSQALSQK.ELEIT	11	0	1230.65	Q14789-2;Q14789;E7EU81;H0Y867	Q14789-2	GOLGB1	Golgin subfamily B member 1	yes	no	2	0.011448	118.87	1.8936	0.921132
QIADR.AAHDESPGNNVVD.ISVPP	13		1323.57	Q15907	Q15907	RAB11B	Ras-related protein Rab-11B	yes	yes	2	0.0050906	131.69	1.8937	0.921208
PIWTR.NPDDITQEEYGEFYK.SLTND	15	0	1846.79	P08238	P08238	HSP90AB1	Heat shock protein HSP 90-beta	yes	yes	2	3.07E-21	246.03	1.8946	0.921893
EIEQK.YDCGEEILITVLSAMTEEAAVAIK.AMAK	24	0	2625.29	P63241-2;P63241;Q6IS14	P63241-2	EIF5A;EIF5AL1	Eukaryotic translation initiation factor 5A-1;Eukaryotic translation initiation factor 5A-1-like	yes	no	3	1.25E-41	182.15	1.8959	0.922883
TEWQK.AGAPPPSGSAVSTAPQQKPIGK.ISKNK	22	0	2045.09	P78362-2;P78362	P78362-2	SRPK2	SRSF protein kinase 2;SRSF protein kinase 2 N-terminal;SRSF protein kinase 2 C-terminal	yes	no	3	0.0003503	105.89	1.9	0.925999
IPMPD.SPSPLSAAFSESEKDTLPYEELQGLK.VASEA	26		2822.39	Q8TD19	Q8TD19	NEK9	Serine/threonine-protein kinase Nek9	yes	yes	3	5.75E-16	171.13	1.9023	0.927745
DESQR.VPATLQVLQTLPEENYQVLR.FLTAF	20	0	2310.26	Q07960;H0YE29	Q07960	ARHGAP1	Rho GTPase-activating protein 1	yes	no	2	0.0006267	163.45	1.9025	0.927896
SDDSK.SSSPELVTHLK.WDDPY	11	0	1196.64	Q07960;H0YE29;E9PNR6	Q07960	ARHGAP1	Rho GTPase-activating protein 1	yes	no	2	0.0026079	118.9	1.9047	0.929564
RHEEK.VAAYDKLEK.TKTRL	9	1	1035.56	P35579	P35579	MYH9	Myosin-9	yes	yes	"1,2"	0.0022596	175.93	1.9066	0.931002
GPDGR.VTGEADVEFATHEEAVAAMSK.DRANM	21	0	2191.01	P52597	P52597	HNRNPF	"Heterogeneous nuclear ribonucleoprotein F;Heterogeneous nuclear ribonucleoprotein F, N-terminally processed"	yes	yes	3	0.0039579	87.352	1.9073	0.931532
SPVNR.DSENLASPSEYPENGER.FSFLS	17	0	1892.8	P52948;P52948-5;P52948-2;P52948-6;J3KP29;P52948-3;P52948-4	P52948	NUP98	Nuclear pore complex protein Nup98-Nup96;Nuclear pore complex protein Nup98;Nuclear pore complex protein Nup96	yes	no	2	0.0012501	137.73	1.908	0.932061
ADMKK.KMEDSVGCLETAEEVKR.KLQKD	17	2	1979.93	P35579	P35579	MYH9	Myosin-9	yes	yes	3	0.0013146	141.86	1.9115	0.934705
EIEAK.IKELTSTCSPIISKPK.PKVEP	16		1801	P34932	P34932	HSPA4	Heat shock 70 kDa protein 4	yes	yes	3	0.00099049	135.47	1.9123	0.935309
PDGRY.LASGSFDK.CVHIW	8	0	823.408	Q9BZK7;O60907;O60907-2;Q9BQ87;Q96J01;Q6NZ53;D6RGZ2	Q9BZK7	TBL1XR1;TBL1X;TBL1Y;THOC3	F-box-like/WD repeat-containing protein TBL1XR1;F-box-like/WD repeat-containing protein TBL1X;F-box-like/WD repeat-containing protein TBL1Y;THO complex subunit 3	no	no	1	0.03093	113.71	1.9149	0.937269
PSLRK.SGVGNVFIK.NLDKS	9	0	919.513	Q13310-3;Q13310;Q13310-2;B1ANR0;B1ANR1;H0YEQ8	Q13310-3	PABPC4	Polyadenylate-binding protein 4	no	no	2	0.012577	109.29	1.9155	0.937721
NNAER.VLLTTQGVDMISK.MLKMQ	13	0	1403.77	Q14204	Q14204	DYNC1H1	Cytoplasmic dynein 1 heavy chain 1	yes	yes	"2,3"	4.53E-05	201.48	1.9187	0.940129
YGKLR.KDDPLTNLNTAFDVAEK.YLDIP	17	1	1889.94	P12814-4;P12814-3;P12814;P12814-2;H9KV75;G3V2N5;G3V2W4	P12814-4	ACTN1	Alpha-actinin-1	yes	no	3	0.014344	88.311	1.9202	0.941257
GPPDR.CQHAAEIITDLLR.SVQAG	13	0	1538.79	Q96AE4;B4DT31;E9PEB5;Q96AE4-2	Q96AE4-2	FUBP1	Far upstream element-binding protein 1	no	no	2	0.0013643	118.51	1.9221	0.942683
RAGVK.MILIQDGSQNTNVDKPLR.IIGDP	18	0	2041.06	Q92945;M0R0I5;M0QYH3	Q92945	KHSRP	Far upstream element-binding protein 2	yes	no	3	0.024997	79.337	1.9229	0.943284
SADGR.ATPSENLVPSSAR.VDKPP	13	0	1327.67	Q8N684-3;Q8N684;Q8N684-2;F5H669;F5H047;F5H6M0;J3QT54	Q8N684-3	CPSF7	Cleavage and polyadenylation specificity factor subunit 7	yes	no	2	0.0059207	127.76	1.924	0.944109
NGQSK.GFALVGVGSEASSK.KLMDL	14	0	1307.67	Q16630-2;Q16630;F8WJN3;Q16630-3	Q16630-2	CPSF6	Cleavage and polyadenylation specificity factor subunit 6	yes	no	2	4.49E-08	175.28	1.9246	0.944559
PIAGR.FTPGTFTNQIQAAFR.EPRLL	15	0	1697.85	P08865;C9J9K3	P08865	RPSA	40S ribosomal protein SA	yes	no	"2,3"	2.00E-06	169.3	1.9333	0.951066
IAVAR.AGGIETIANEFSDR.CTPSV	14	0	1478.7	Q92598;Q92598-2;Q92598-3;R4GN69	Q92598	HSPH1	Heat shock protein 105 kDa	yes	no	2	0.00051429	138.19	1.9344	0.951886
GKLLK.ITGCASPGK.TVTIV	9	0	889.433	P50991;P50991-2;B7Z9L0;B7Z2F4	P50991	CCT4	T-complex protein 1 subunit delta	yes	no	"1,2"	0.013698	120.46	1.9345	0.951961
NVLKR.DWTAELGIR.HVLLT	9	0	1059.53	Q16763;K7EPJ1	Q16763	UBE2S	Ubiquitin-conjugating enzyme E2 S	yes	no	2	0.0054054	153.24	1.9368	0.953675
DSGCK.VQISPDSGGLPER.SVSLT	13	0	1353.69	Q92945;M0QYH3;M0QXW7	Q92945	KHSRP	Far upstream element-binding protein 2	yes	no	2	0.010622	96.464	1.9376	0.954271
TGSAA.SISLAQYLINVR.LSSET	12		1375.78	Q15366-3;Q15366-6;Q15366-2;Q15366;Q15366-4;Q15366-5;G3V0E8;B4DXP5;F8VZX2;H3BRU6;H3BSS4	Q15366-3	PCBP2	Poly(rC)-binding protein 2	yes	no	2	1.51E-08	200.82	1.9385	0.954941
NTQPR.GPPASSPAPAPK.FSPVT	12	0	1075.57	Q15942;H0Y2Y8;B4DQR8;B4DQX7;H7C3D3	Q15942	ZYX	Zyxin	yes	no	2	0.0019216	119.76	1.9397	0.955834
RIKKK.LSLLCIDFNK.NLNED	10	0	1221.64	P52888;K7EP46;K7EKB6	P52888	THOP1	Thimet oligopeptidase	yes	no	2	0.017935	93.058	1.9414	0.957097
RQETK.EAQLYAAQAHLK.LGEVS	12	0	1341.7	P49321;P49321-3;P49321-4;P49321-2;Q5T624;H0YF33;E9PI86;E9PRH9	P49321	NASP	Nuclear autoantigenic sperm protein	yes	no	"1,2,3"	3.00E-05	198.32	1.9419	0.957469
ESGDR.TSIFWNDVKDPVSIEER.ARWTE	17	1	2034.01	P55884-2;P55884;C9JZG1;C9JQN7	P55884-2	EIF3B	Eukaryotic translation initiation factor 3 subunit B	yes	no	"2,3"	0.00022023	175.51	1.942	0.957543
NQHVK.SALASVIMGLSPILGK.DNTIE	16	0	1555.9	P30153;F5H3X9;B3KQV6	P30153	PPP2R1A	Serine/threonine-protein phosphatase 2A 65 kDa regulatory subunit A alpha isoform	yes	no	"2,3"	5.90E-07	182.1	1.9439	0.958954
GMQAR.YSLRDEFPLLTTK.RVFWK	13	1	1581.84	P04818;P04818-2	P04818	TYMS	Thymidylate synthase	yes	no	"2,3"	9.18E-07	202.13	1.9441	0.959102
KVASK.IVGPSGAAVPCKVEPGLGADNSVVR.FLPRE	25	1	2448.28	P21333;P21333-2;Q5HY54	P21333	FLNA	Filamin-A	yes	no	3	2.78E-06	127.1	1.9465	0.960882
LREER.AYILNLVK.QIKKT	8	0	932.569	P50991;P50991-2;B7Z9L0;B7Z2F4	P50991	CCT4	T-complex protein 1 subunit delta	yes	no	"1,2"	0.022157	126.67	1.951	0.964214
GDAQK.TLQALQIPAAK.LEGVL	11	0	1152.69	P46940	P46940	IQGAP1	Ras GTPase-activating-like protein IQGAP1	yes	yes	2	0.0026579	118.28	1.9511	0.964288
EIEAK.IKELTSTCSPIISK.PKPKV	14		1575.85	P34932	P34932	HSPA4	Heat shock 70 kDa protein 4	yes	yes	"2,3"	2.21E-11	216.27	1.9514	0.96451
LGKAK.DANNGNLQLR.NKEVT	10	0	1113.55	P05455	P05455	SSB	Lupus La protein	yes	yes	2	0.0036641	114.89	1.9531	0.965766
LAVNR.AANNIASLLTK.SQIKE	11	0	1114.63	Q9BV44;H7C0R6	Q9BV44	THUMPD3	THUMP domain-containing protein 3	yes	no	2	0.0058183	107.97	1.9577	0.96916
WQLGK.DLLNMYIETEGK.MIMQD	12	0	1424.69	Q92598;B4DYH1;Q92598-2;Q92598-3;B4DY72	Q92598	HSPH1	Heat shock protein 105 kDa	yes	no	2	0.035821	80.96	1.9605	0.971222
VEVTK.QPAIISQLDPVNER.MLNMI	14	0	1578.84	Q08211;Q08211-2	Q08211	DHX9	ATP-dependent RNA helicase A	yes	no	2	0.010967	92.575	1.9649	0.974456
AQFSK.SIEVIENR.MAVLN	8	0	958.508	P49321;P49321-3;P49321-4;P49321-2;Q5T624;H0YF33;H0YDS9;E9PRH9	P49321	NASP	Nuclear autoantigenic sperm protein	yes	no	"1,2"	0.019501	161.11	1.965	0.974529
VLKMK.GNFTLPEVAECFDEITYVELQKEEAQK.LLEQY	27	1	3186.51	Q00839;Q00839-2	Q00839	HNRNPU	Heterogeneous nuclear ribonucleoprotein U	yes	no	3	0.0021305	86.557	1.965	0.974529
DAGVR.IQFKPDDGTTPER.IAQIT	13	0	1502.74	Q96AE4;B4DT31;E9PEB5;Q96AE4-2	Q96AE4-2	FUBP1	Far upstream element-binding protein 1	no	no	2	2.38E-08	208.28	1.966	0.975263
WYELR.KAPSDLYQIILK.ALERG	12	1	1387.81	P07384;E9PL37	P07384	CAPN1	Calpain-1 catalytic subunit	yes	no	2	0.0010884	132.79	1.9679	0.976657
FPAAK.SLDIQVPNFPADETK.GFHQV	15	0	1672.83	P47897;B4DWJ2;H7C0R3	P47897	QARS	Glutamine--tRNA ligase	yes	no	"2,3"	1.45E-06	171.08	1.9691	0.977536
NVYIK.NFGEEVDDESLKELFSQFGK.TLSVK	20	1	2317.07	Q13310-3;Q13310;Q13310-2;B1ANR0;H0Y5F5;H0YCC8	Q13310-3	PABPC4	Polyadenylate-binding protein 4	yes	no	3	0.00044914	110.56	1.9735	0.980757
ASASD.GSVCVLDLR.K	9		1017.53	Q9BZK7;O60907;O60907-2	Q9BZK7	TBL1XR1;TBL1X	F-box-like/WD repeat-containing protein TBL1XR1;F-box-like/WD repeat-containing protein TBL1X	yes	no	2	0.028832	123.75	1.9739	0.981049
TITGS.AASISLAQYLINVR.LSSET	14		1517.86	Q15366-3;Q15366-6;Q15366-2;Q15366;Q15366-4;Q15366-5;G3V0E8;B4DXP5;F8VZX2;H3BRU6;H3BSS4	Q15366-3	PCBP2	Poly(rC)-binding protein 2	yes	no	2	4.11E-08	176.89	1.9752	0.981999
IPAAK.LEGVLAEVAQHYQDTLIR.AKREK	18	0	2054.08	P46940	P46940	IQGAP1	Ras GTPase-activating-like protein IQGAP1	yes	yes	3	0.00081653	120.77	1.976	0.982583
VRDGR.VLGVLEVSR.SIGDG	9	0	970.581	Q9H0C8;H7C2I8	Q9H0C8	ILKAP	Integrin-linked kinase-associated serine/threonine phosphatase 2C	yes	no	1	0.075855	75.38	1.9767	0.983094
ATSSK.KPAFNLSAFGTLSPSLGNSSILK.TSQLG	23	0	2348.27	P49790;F6QR24	P49790	NUP153	Nuclear pore complex protein Nup153	yes	no	3	5.39E-06	128.74	1.9773	0.983532
LLLGK.DFPASPPK.GYFLT	8	0	857.428	Q16763;K7EPJ1	Q16763	UBE2S	Ubiquitin-conjugating enzyme E2 S	yes	no	2	0.027315	117.4	1.9805	0.985865
DLIWK.NQNSWGTGEDVK.VILKN	12	0	1333.59	P20700	P20700	LMNB1	Lamin-B1	yes	yes	2	0.00019503	186.16	1.9832	0.98783
DEVKR.GVLLMLFGGVPK.TTGEG	12	0	1229.72	Q14566	Q14566	MCM6	DNA replication licensing factor MCM6	yes	yes	2	0.00079542	132.78	1.9851	0.989212
QLAGR.FREQAAAAK.ETPAS	9	1	990.525	Q6JBY9;B7ZKW8;F6T4W9	Q6JBY9	RCSD1	CapZ-interacting protein	yes	no	2	0.0054131	153.05	1.9867	0.990374
LLTIK.CLLIHPNPESALNEEAGR.LLLEN	18	0	2018.98	Q16763;K7EPJ1	Q16763	UBE2S	Ubiquitin-conjugating enzyme E2 S	yes	no	3	0.00071956	130.21	1.9872	0.990737
LALMK.TPVLFDIYEIK.EAIKG	11	0	1336.73	P50995;B4DVE7	P50995	ANXA11	Annexin A11;Annexin	yes	no	2	0.019328	91.313	1.9873	0.99081
PDSGK.QLVHYTAQPLFLLDPGSVD.TGSND	19		2112.09	Q00613	Q00613	HSF1	Heat shock factor protein 1	yes	yes	2	0.0086002	105.06	1.9874	0.990882
EVEGK.DLPEHAVLK.MKGNF	9	0	1020.56	Q00839;Q00839-2	Q00839	HNRNPU	Heterogeneous nuclear ribonucleoprotein U	yes	no	2	0.07586	75.378	1.9877	0.9911
LIEQY.AAPLPPAVFLGLAR.KIYKR	14		1391.83	P14324;P14324-2	P14324	FDPS	Farnesyl pyrophosphate synthase	yes	no	3	0.0012304	122.51	1.99	0.992768
EDYGK.DLASVNNLLKK.HQLLE	11	1	1213.7	Q13813-2;A6NG51;Q13813;Q13813-3	Q13813-2	SPTAN1	"Spectrin alpha chain, brain"	yes	no	2	0.001817	128.81	1.9901	0.992841
RAVSR.EDSQRPGAHLTVK.KIFVG	13	0	1436.74	P09651;P09651-2;F8W6I7;P09651-3;Q32P51;F8VZ49;F8W646;F8VYN5	P09651	HNRNPA1;HNRNPA1L2	Heterogeneous nuclear ribonucleoprotein A1;Heterogeneous nuclear ribonucleoprotein A1-like 2	yes	no	"2,3"	1.37E-05	183.89	1.9921	0.99429
MMAKK.HLEINPDHPIVETLR.QKAEA	15	0	1781.94	P08238	P08238	HSP90AB1	Heat shock protein HSP 90-beta	yes	yes	"2,3"	1.02E-15	231.13	1.9922	0.994362
IMESL.AWLSDSPLFDLIK.QSKDR	13		1503.8	P06400	P06400	RB1	Retinoblastoma-associated protein	yes	yes	2	0.00025591	145.31	1.9943	0.995882
RKNSR.VTFSEDDEIINPEDVDPSVGR.FRNMV	21	0	2332.07	Q12972;Q12972-2	Q12972	PPP1R8	Nuclear inhibitor of protein phosphatase 1;Activator of RNA decay	yes	no	3	0.00035642	109.28	1.9947	0.996172
GRAIR.LELQGPR.GSPNA	7	0	811.455	P19338;H7BY16	P19338	NCL	Nucleolin	yes	no	1	0.064483	124.37	1.9948	0.996244
ELQDR.LVVVLCNLKPQK.MRGVE	12	0	1409.84	P54577	P54577	YARS	"Tyrosine--tRNA ligase, cytoplasmic"	yes	yes	2	0.0019376	119.53	1.9968	0.99769
SKVFR.VENPFDFMENISLEGK.TNFFE	16	0	1867.87	P31350-2;P31350	P31350-2	RRM2	Ribonucleoside-diphosphate reductase subunit M2	yes	no	"2,3"	6.44E-05	176.4	1.998	0.998557
AGLDA.SAQTTSHELTIPNDLIGCIIGR.QGAKI	22		2395.22	Q15366-3;Q15366-6;Q15366-2;Q15366;Q15366-4;Q15366-5;G3V0E8;B4DXP5;F8VZX2;H3BRU6;F8VRH0;H3BSS4	Q15366-3	PCBP2	Poly(rC)-binding protein 2	yes	no	3	0.057665	77.899	1.9995	0.999639
DALDK.IRYESLTDPSKLDSGK.ELKID	16	2	1807.93	P07900-2;P07900;G3V2J8;P08238;Q58FF7;Q5T9W8;Q58FF8	P08238	HSP90AA1;HSP90AB1;HSP90AB3P;HSP90AB2P	Heat shock protein HSP 90-alpha;Heat shock protein HSP 90-beta;Putative heat shock protein HSP 90-beta-3;Putative heat shock protein HSP 90-beta 2	no	no	"2,3"	0.0026381	112.16	2.0019	1.00137
KDETD.ESSKEETEPQVLK.FRVTC	13		1502.75	Q9BV44;H7C3J3;H7C0R6	Q9BV44	THUMPD3	THUMP domain-containing protein 3	yes	no	2	2.66E-05	203.87	2.0034	1.00245
REKER.ILQEHEQIK.KKTVR	9	0	1136.62	Q14152;F5H335	Q14152	EIF3A	Eukaryotic translation initiation factor 3 subunit A	yes	no	2	0.015822	114.97	2.0074	1.00533
ADETK.GFHQVPFAPIVFIER.TDFKE	15	0	1755.95	P47897;B4DWJ2;H7C0R3	P47897	QARS	Glutamine--tRNA ligase	yes	no	3	0.0017053	121.45	2.0095	1.00684
MSK.SESPKEPEQLRK.LFIGG	12	2	1426.74	P09651;P09651-2;F8W6I7;P09651-3;F8W646;F8VTQ5	P09651	HNRNPA1	Heterogeneous nuclear ribonucleoprotein A1	yes	no	"2,3"	0.0004746	177.83	2.0123	1.00885
TKRYR.AFITNIPFDVK.WQSLK	11	0	1263.69	P52272;P52272-2;M0R2T0;M0R019;M0R0N3;M0QYQ7;M0R0Y6	P52272	HNRNPM	Heterogeneous nuclear ribonucleoprotein M	yes	no	"1,2"	0.0010724	167.18	2.0136	1.00978
PNVGK.SSLINGLVGR.KVVSV	10	0	1014.58	P36915;P36915-2	P36915	GNL1	Guanine nucleotide-binding protein-like 1	yes	no	2	0.0087737	101.65	2.0159	1.01142
SGKKR.GFAFVTFDDHDSVDK.IVIQK	15	0	1698.75	P09651;P09651-2;F8W6I7;P09651-3;Q32P51;F8VZ49;H0YH80;F8VTQ5	P09651	HNRNPA1;HNRNPA1L2	Heterogeneous nuclear ribonucleoprotein A1;Heterogeneous nuclear ribonucleoprotein A1-like 2	yes	no	"2,3"	1.73E-108	344.54	2.016	1.0115
VHLKR.DFFLANASR.ARSEQ	9	0	1039.51	P07384	P07384	CAPN1	Calpain-1 catalytic subunit	yes	yes	2	0.010672	112.83	2.0162	1.01164
LFVPR.RAPFDLFENR.KKKNN	10	1	1263.64	P07900-2;P07900;Q86U12	P07900-2	HSP90AA1	Heat shock protein HSP 90-alpha	yes	no	"2,3"	0.0013985	134.2	2.0168	1.01207
FRIQK.EALGGQALYPHVLVK.NCAVE	15	0	1593.89	Q9BUJ2;Q9BUJ2-2;Q9BUJ2-3;B7Z4B8;Q9BUJ2-4;M0R3F1;M0QYZ0	Q9BUJ2	HNRNPUL1	Heterogeneous nuclear ribonucleoprotein U-like protein 1	yes	no	"2,3"	0.00014448	147.56	2.0176	1.01264
EERTR.ELIEQTKR.VYDQV	8	1	1015.57	P52888;K7EKB6	P52888	THOP1	Thimet oligopeptidase	yes	no	2	0.051147	97.635	2.0186	1.01336
YDLSK.VVLAGGVAPALFR.GMPAH	13	0	1268.76	Q86UX7;Q86UX7-2;F5H1C6	Q86UX7	FERMT3	Fermitin family homolog 3	yes	no	2	0.0025304	113.63	2.0199	1.01428
DAQVR.LYKEELEQTYHAK.LENAR	13	1	1650.83	P20700;E9PBF6	P20700	LMNB1	Lamin-B1	yes	no	"2,3"	1.37E-12	227.63	2.0206	1.01478
DHVKK.TVTIENHPHLPPPPMCSVHPCR.HAEVM	22	0	2575.22	Q9NT62;Q9NT62-2	Q9NT62	ATG3	Ubiquitin-like-conjugating enzyme ATG3	yes	no	3	0.00080682	99.092	2.0209	1.015
YGIKK.LQIQCVVEDDK.VGTDM	11	0	1345.65	E9PRY8;P29692-2;P29692;E9PK01;P29692-3;P29692-4;E9PQZ1;H0YE72;H0YE58;P24534	P24534	EEF1D;EEF1B2	Elongation factor 1-delta;Elongation factor 1-beta	no	no	2	0.030826	100.04	2.0276	1.01977
SVTLR.VTGESHIGGVLLK.IVEQI	13	0	1308.74	Q86UX7;Q86UX7-2;F5H1C6	Q86UX7	FERMT3	Fermitin family homolog 3	yes	no	2	0.001317	119.39	2.0284	1.02034
AEAQR.ENLSAAFSR.QLNVN	9	0	993.488	P15170-3;P15170-2	P15170-3			yes	no	2	0.011987	110.39	2.0288	1.02063
TPGQK.YKETDLLILFK.DDYFA	11	1	1381.79	P05455	P05455	SSB	Lupus La protein	yes	yes	2	0.029232	85.522	2.0335	1.02396
AAFSR.QLNVNAKPFVPNVHAAEFVPSFLR.GPAAP	24	0	2693.44	P15170-3;P15170-2	P15170-3			yes	no	3	2.06E-08	204.47	2.0337	1.02411
GSLSK.YAEDIFGELFTQANTFASR.VSSLA	19	0	2179.02	Q9Y6W5;Q9Y6W5-2	Q9Y6W5	WASF2	Wiskott-Aldrich syndrome protein family member 2	yes	no	3	0.0080393	89.358	2.0338	1.02418
EAFGK.IVAERPGTNSTGPAPMAPPR.APGPL	20	0	2018.04	Q13263;Q13263-2;M0R0K9	Q13263	TRIM28	Transcription intermediary factor 1-beta	yes	no	3	7.40E-05	161.14	2.035	1.02503
KSILR.DALSDLALHFLNK.MKIMV	13	0	1455.77	P50991;P50991-2;B7Z9L0;B7Z2F4	P50991	CCT4	T-complex protein 1 subunit delta	yes	no	"2,3"	4.21E-18	238.2	2.0358	1.0256
DNTQR.FLQEEAEK.MKQVA	8	0	992.481	Q15149-2;Q15149-3;Q15149;Q15149-6;Q15149-4;Q15149-5;Q15149-9;Q15149-8;Q15149-7	Q15149-2	PLEC	Plectin	yes	no	2	0.073219	86.67	2.0361	1.02581
MSVTK.VVVHQETEIADE.	12	0	1367.66	P11171;P11171-2;P11171-5;P11171-3;P11171-6;P11171-4;E9PEW9	P11171	EPB41	Protein 4.1	yes	no	2	0.050907	90.614	2.0366	1.02616
NAIKR.TSPSDGAMANYESTEVMGDGESAHD.SPRDE	25		2556.99	Q14C86-6;Q14C86-2;Q14C86-4;Q14C86-3;F8W9S7	Q14C86-6	GAPVD1		yes	no	"2,3"	1.59E-27	220.1	2.0382	1.0273
VSRGR.GGPPGQFHDNANGGQNGTVQEIMIPAGK.AGLVI	28	0	2790.31	Q92945;M0R0I5;M0QYH3;M0QXW7	Q92945	KHSRP	Far upstream element-binding protein 2	yes	no	3	0.0027515	81.553	2.0441	1.03147
PFIQK.EKENLSYDLVPLK.NGGVG	13	1	1546.82	Q92598;B4DYH1;Q92598-2;Q92598-3;R4GN69	Q92598	HSPH1	Heat shock protein 105 kDa	yes	no	"2,3"	1.00E-08	214.47	2.0446	1.03182
FGDLK.SPAGLQVLNDYLADK.SYIEG	15	0	1602.83	P24534;C9JZW3;F2Z2G2;F8WF65	P24534	EEF1B2	Elongation factor 1-beta	yes	no	2	2.83E-11	205.98	2.0455	1.03245
TKNFR.VSDGDWICPDKK.CGNVN	12	1	1418.65	O95218-2;O95218	O95218-2	ZRANB2	Zinc finger Ran-binding domain-containing protein 2	yes	no	"2,3"	0.00162	124.21	2.0466	1.03323
HDLER.KYAVLYQPLFDK.RFEII	12	1	1483.81	P55209;H0YIV4;F5H4R6;F8W0J6;B3KNT8;F8VY35;B7Z9C2;F8VV59;F8W020;F8W543;F8VUX1;F8W118;H0YHC3;B3KV44;F8VXI6;H0YH88;F8VVB5;F8VRJ2	P55209	NAP1L1	Nucleosome assembly protein 1-like 1	yes	no	2	0.012484	96.734	2.0552	1.03928
EVPDL.VENFDEASKNEAN.	13		1465.63	P20290;P20290-2;H0Y9Y1;Q96K17;Q96K17-2	P20290	BTF3;BTF3L4	Transcription factor BTF3;Transcription factor BTF3 homolog 4	no	no	2	5.77E-26	257.76	2.0559	1.03977
EKRPK.LENLPDTEDQETVDINSVSEGK.ENNIM	22	0	2431.12	Q9H2G2;Q9H2G2-2	Q9H2G2	SLK	STE20-like serine/threonine-protein kinase	yes	no	3	0.0022273	107.02	2.0579	1.04117
AKGSK.INISQVIAVVGQQNVEGK.RIPFG	18	0	1895.05	P24928	P24928	POLR2A	DNA-directed RNA polymerase II subunit RPB1	yes	yes	3	0.0026618	152.71	2.0607	1.04313
VEGLR.VFDKEGNGTVMGAELR.HVLAT	16	1	1721.84	P08590;P05976;P05976-2	P08590	MYL3;MYL1	"Myosin light chain 3;Myosin light chain 1/3, skeletal muscle isoform"	yes	no	"2,3"	5.46E-14	225.68	2.061	1.04334
EKKQK.KFDQLLAEEK.TISAK	10	1	1219.64	P35579;P35579-2;P35749-2;P35749;P35749-3;P35749-4;P35580-4;P35580-3;F8W6L6;P35580-2;P35580;G8JLL9;Q7Z406-2;F2Z2U8;Q7Z406-6;Q7Z406	P35579	MYH9;MYH11;MYH10;MYH14	Myosin-9;Myosin-11;Myosin-10;Myosin-14	no	no	2	0.0027465	118.87	2.0641	1.04551
PGTSK.SQLLQYVYNLVPR.GQYTS	13	0	1591.87	P33991;E5RG31	P33991	MCM4	DNA replication licensing factor MCM4	yes	no	2	0.00080177	128.96	2.0651	1.04621
EIRVR.NLFNVVDCK.LHWQK	9	0	1107.54	P55884-2;P55884	P55884-2	EIF3B	Eukaryotic translation initiation factor 3 subunit B	yes	no	2	0.0055166	140.16	2.0677	1.04803
TDLLR.SVQAGNPGGPGPGGR.GRGRG	15	0	1306.64	Q96AE4;B4DT31;E9PEB5;Q96AE4-2	Q96AE4-2	FUBP1	Far upstream element-binding protein 1	no	no	2	6.89E-08	183.41	2.0743	1.05262
EVLER.KPAAGLSAAPVPTAPAAGAPLMDFGNDFVPPAPR.GPLPA	34	0	3270.69	Q9NQC3;Q9NQC3-5;Q9NQC3-2;F8W914	Q9NQC3	RTN4	Reticulon-4	yes	no	3	1.39E-05	91.599	2.0759	1.05374
RFHGR.AFNDPFIQK.EKENL	9	0	1078.54	Q92598;B4DYH1;Q92598-2;Q92598-3;R4GN69	Q92598	HSPH1	Heat shock protein 105 kDa	yes	no	"1,2"	0.005364	136.63	2.078	1.0552
SDLFD.LTSGVGTLSGSYVAPK.AVWLP	16		1535.82	Q10567;Q10567-2;Q10567-3;Q10567-4	Q10567	AP1B1	AP-1 complex subunit beta-1	yes	no	"2,3"	3.59E-06	159	2.0845	1.0597
YQRNR.FGAQQDTIEVPEKDLVDK.ARQIN	18	1	2031.02	P49736;H0Y8E6	P49736	MCM2	DNA replication licensing factor MCM2	yes	no	"2,3"	1.95E-07	212.76	2.0859	1.06067
REFTR.LEICNLTPDALK.SRTIR	12	0	1385.72	P07384	P07384	CAPN1	Calpain-1 catalytic subunit	yes	yes	2	0.00057415	170.95	2.0868	1.06129
PTTAF.NLFVGNLNFNK.SAPEL	11		1278.67	P19338	P19338	NCL	Nucleolin	yes	yes	2	0.016482	110.38	2.0874	1.06171
IKIVK.KLGGTIDDCELVEGLVLTQK.VSNSG	20	1	2187.15	P50991;P50991-2;B7Z9L0;B7Z2F4	P50991	CCT4	T-complex protein 1 subunit delta	yes	no	3	1.03E-10	175.65	2.0895	1.06316
KTARR.IFQEPTEPK.TKAAA	9	0	1087.56	P31350-2;P31350	P31350-2	RRM2	Ribonucleoside-diphosphate reductase subunit M2	yes	no	2	0.019777	99.688	2.09	1.0635
NFDVK.HTGPGLLSMAN.QGQNT	11		1096.53	P49792;Q9UNP9-3;Q9UNP9;Q9UNP9-2;E9PEQ6;E9PKY5	P49792	RANBP2;PPIE	E3 SUMO-protein ligase RanBP2;Putative peptidyl-prolyl cis-trans isomerase;Peptidyl-prolyl cis-trans isomerase E;Peptidyl-prolyl cis-trans isomerase	yes	no	2	0.0091502	97.813	2.0906	1.06392
LTQIK.QKVDSLLENLEK.IEKEQ	12	1	1414.77	P07910;G3V2Q1;P07910-2;G3V4C1;B4DY08;G3V4W0;G3V576;P07910-4;P07910-3;G3V2D6;G3V5V7;O60812	P07910	HNRNPC;HNRNPCL1	Heterogeneous nuclear ribonucleoproteins C1/C2;Heterogeneous nuclear ribonucleoprotein C-like 1	no	no	"2,3"	3.46E-05	197.36	2.0907	1.06399
KEVAK.IIYIVHDEVK.DKAFE	10	0	1227.69	P25788;P25788-2;G3V4X5	P25788	PSMA3	Proteasome subunit alpha type-3	yes	no	2	0.0031069	116.52	2.0934	1.06585
ERNCR.SSENPNEVFR.FLVEE	10	0	1177.54	P45974;P45974-2	P45974	USP5	Ubiquitin carboxyl-terminal hydrolase 5	yes	no	2	0.0028082	118.28	2.0967	1.06812
PFQSK.KGFGDPFSGKDPFVPSSAAKPSK.ASASG	23	2	2350.2	Q9UBC2-2;Q9UBC2	Q9UBC2-2	EPS15L1	Epidermal growth factor receptor substrate 15-like 1	yes	no	3	0.0035728	96.379	2.0973	1.06853
QEPCK.FLLDAVFAK.GMTVR	9	0	1022.58	Q96K76;E9PM46;Q96K76-2	Q96K76	USP47	Ubiquitin carboxyl-terminal hydrolase 47;Ubiquitin carboxyl-terminal hydrolase	yes	no	2	0.030796	91.087	2.0978	1.06888
RAGVK.MVMIQDGPQNTGADKPLR.ITGDP	18	0	1969.97	Q96AE4;B4DT31;E9PEB5;Q96AE4-2	Q96AE4-2	FUBP1	Far upstream element-binding protein 1	no	no	3	0.022013	78.326	2.099	1.0697
IYKRK.SDGIYIINLK.RTWEK	10	0	1134.63	P08865;C9J9K3;A6NE09;C9JQR9	P08865	RPSA;RPSAP58	40S ribosomal protein SA	yes	no	"1,2"	0.00096733	184.49	2.1023	1.07197
VEVKK.AVPKEDIYSGGGGGGSR.SSRGG	17	1	1605.77	Q13151	Q13151	HNRNPA0	Heterogeneous nuclear ribonucleoprotein A0	yes	yes	"2,3"	0.00036679	166.77	2.1052	1.07396
KFCIK.LLVPSPEGMSEIYLR.CQDEQ	15	0	1702.9	Q86UX7;Q86UX7-2	Q86UX7	FERMT3	Fermitin family homolog 3	yes	no	2	0.0016573	115.68	2.1076	1.0756
SLNSK.VVSQYSSLLSPMSVNAVMK.VIDPA	19	0	2039.04	P50991;P50991-2;B7Z9L0;B7Z2F4	P50991	CCT4	T-complex protein 1 subunit delta	yes	no	3	0.00012207	140.46	2.1081	1.07594
WDLSK.IGEEQSAEDAEDGPPELLFIHGGHTAK.ISDFS	27	0	2846.34	Q16576-2;Q16576;E9PC52;Q5JNZ6	Q16576-2	RBBP7	Histone-binding protein RBBP7	yes	no	3	5.68E-10	154.7	2.1091	1.07663
LEKAR.SSAQLQTNYPSSDNSLYTNAK.GSTIS	21	0	2288.06	P61244;P61244-2;G3V5L1;G3V302	P61244	MAX	Protein max	yes	no	3	1.80E-07	216.35	2.1136	1.0797
RIITI.TGTQDQIQNAQYLLQNSVK.QYADV	19		2148.08	P61978-3;Q5T6W5;P61978-2;P61978	P61978-2	HNRNPK	Heterogeneous nuclear ribonucleoprotein K	no	no	"2,3"	1.04E-58	301.59	2.1157	1.08114
KGKLK.VLGTAFDPFLGGK.NFDEK	13	0	1320.71	Q92598;B4DYH1;Q92598-2;Q92598-3;B4DY72	Q92598	HSPH1	Heat shock protein 105 kDa	yes	no	"1,2"	6.95E-05	158.42	2.1183	1.08291
PDIVR.DRVTSAVEALLSADSASR.KQEVQ	18	1	1846.94	P45974;P45974-2	P45974	USP5	Ubiquitin carboxyl-terminal hydrolase 5	yes	no	3	0.0082746	92.977	2.1241	1.08685
ASHCD.SDKGEFGGFGSVTGK.IECEI	15		1471.69	Q16576-2;Q16576;Q5JP01	Q16576-2	RBBP7	Histone-binding protein RBBP7	yes	no	2	0.022935	100.04	2.1274	1.08909
ALRLR.LQAEEVAQQK.SLAQA	10	0	1142.59	Q15149-2;Q15149-3;Q15149;Q15149-6;Q15149-4;Q15149-5;Q15149-9;Q15149-8;Q15149-7	Q15149-2	PLEC	Plectin	yes	no	2	0.00080707	162.36	2.1282	1.08963
NHLNK.GIGMGNIGPAGMGMEGIGFGINK.MGGME	23	0	2177.04	P52272;P52272-2;M0QZM1;M0QYL3	P52272	HNRNPM	Heterogeneous nuclear ribonucleoprotein M	yes	no	3	2.56E-06	145.48	2.1294	1.09045
IQIKK.FTFGLDWVPK.KLDVS	10	0	1208.62	P45974;P45974-2;Q92995;Q92995-2;H7C5J3	P45974	USP5;USP13	Ubiquitin carboxyl-terminal hydrolase 5;Ubiquitin carboxyl-terminal hydrolase 13	yes	no	2	0.00073621	166.55	2.1295	1.09051
SPTKK.VAVATPAKK.AAVTP	9	1	883.549	P19338;C9JWL1;C9J1H7;C9JLB1;C9JYW2	P19338	NCL	Nucleolin	yes	no	"1,2"	0.005344	153.08	2.1307	1.09133
FNLSR.IVTLTPFCTIANK.SSLEL	13	0	1476.8	Q709C8;Q709C8-3;Q709C8-2;Q709C8-4	Q709C8	VPS13C	Vacuolar protein sorting-associated protein 13C	yes	no	2	0.015021	90.614	2.1307	1.09133
EDQAK.QAYVDKLEELMK.IGTPV	12	1	1465.75	Q92598;B4DYH1;Q92598-2;Q92598-3;B4DY72	Q92598	HSPH1	Heat shock protein 105 kDa	yes	no	2	7.01E-05	190.1	2.1367	1.09538
EEYGK.IDTIEIITDR.QSGKK	10	0	1187.64	P22626;P22626-2	P22626	HNRNPA2B1	Heterogeneous nuclear ribonucleoproteins A2/B1	yes	no	2	0.0028878	117.52	2.137	1.09559
AGKLR.ETLNISGPPLK.AGKTR	11	0	1167.65	P28838;P28838-2;H0Y983	P28838	LAP3	Cytosol aminopeptidase	yes	no	2	0.0011289	158.3	2.1408	1.09815
KKQKK.FDQLLAEEK.TISAK	9	0	1091.55	P35579;P35579-2;P35749-2;P35749;P35749-3;P35749-4;P35580-4;P35580-3;F8W6L6;P35580-2;P35580;G8JLL9;Q7Z406-2;F2Z2U8;Q7Z406-6;Q7Z406	P35579	MYH9;MYH11;MYH10;MYH14	Myosin-9;Myosin-11;Myosin-10;Myosin-14	no	no	2	0.013083	108.35	2.1408	1.09815
NFLQK.APVPSTCSSTFPEELSPPSHQAK.REIRF	23	0	2453.15	Q14980-2;Q14980;Q14980-4;Q14980-3;Q9BTE9;F5H4J1;F5H6Y5;F5H763;F5H0Z7	Q14980-2	NUMA1	Nuclear mitotic apparatus protein 1	yes	no	3	0.014945	73.294	2.1409	1.09822
KAALK.QLQEIFENYKK.EKAEN	11	1	1438.75	P12270	P12270	TPR	Nucleoprotein TPR	yes	yes	2	0.0073076	134.3	2.1447	1.10078
AMEAK.EQLSAQELMESGLQIQK.SPEPE	17	0	1930.97	Q12888-2;F8VY86;Q12888;A6NNK5;C9JXV0	Q12888-2	TP53BP1	Tumor suppressor p53-binding protein 1	yes	no	3	0.003436	114.27	2.1483	1.1032
MRQIR.AEISELPSIVQDLANGNITWADVEAR.YPLFE	26	0	2810.41	P41250	P41250	GARS	Glycine--tRNA ligase	yes	yes	"2,3"	5.02E-06	121.39	2.1491	1.10373
INAVR.IEQEFLTEALPVK.LIGMN	13	0	1515.82	P31350-2;P31350;C9JXC1	P31350-2	RRM2	Ribonucleoside-diphosphate reductase subunit M2	yes	no	2	1.83E-05	180.48	2.15	1.10434
ACLER.IQELEDLLAK.EKDNS	10	0	1170.65	P20700;E9PBF6	P20700	LMNB1	Lamin-B1	yes	no	"1,2"	0.0045343	112.36	2.1519	1.10561
PGFMR.VALSEPQPERR.FFRRG	11	1	1280.68	Q9BXP5;Q9BXP5-3;Q9BXP5-2;Q9BXP5-4;Q9BXP5-5;H7C3A1;H7C1K0	Q9BXP5	SRRT	Serrate RNA effector molecule homolog	yes	no	"2,3"	0.0021477	124.67	2.1536	1.10675
KGKEK.EVDGLLTSEPMGSPVSSK.TESVS	18	0	1831.89	Q8WWM7-3;Q8WWM7;Q8WWM7-2;Q8WWM7-9;Q8WWM7-4;Q8WWM7-5;Q8WWM7-8;Q8WWM7-6;H3BUF6	Q8WWM7-3	ATXN2L	Ataxin-2-like protein	yes	no	2	0.0005236	136.36	2.155	1.10769
LSFRR.DNNELLLFILK.QLVAE	11	0	1330.75	P49736;H0Y8E6	P49736	MCM2	DNA replication licensing factor MCM2	yes	no	2	0.0011992	151.55	2.1627	1.11283
APELK.TGISDVFAK.NDLAV	9	0	936.492	P19338	P19338	NCL	Nucleolin	yes	yes	2	0.02162	98.249	2.1636	1.11343
ASRAR.SEQFINLR.EVSTR	8	0	1005.52	P07384	P07384	CAPN1	Calpain-1 catalytic subunit	yes	yes	2	0.026794	118.33	2.1648	1.11423
NSIQK.NAGLAFIELVNEGR.LLSQT	14	0	1501.79	P50851;F5H1X8;P50851-2;E9PEM5;H0YAC6	P50851	LRBA	Lipopolysaccharide-responsive and beige-like anchor protein	yes	no	2	0.00037285	140.93	2.1667	1.1155
PSRAR.HFSEHPSTSK.MNAQE	10	0	1155.53	O43719	O43719	HTATSF1	HIV Tat-specific factor 1	yes	yes	2	0.071141	73.499	2.1677	1.11617
KDELK.TSSAVSTPSK.VKTKT	10	0	963.487	Q9P2N5;U3KPZ7	Q9P2N5	RBM27	RNA-binding protein 27	yes	no	2	0.0058681	108.47	2.1703	1.11789
EVLRR.ELAEAMAAQHTAESECEQLVK.EVAAW	21	0	2344.07	Q14980-2;Q14980;Q14980-4;Q14980-3;F5H4J1	Q14980-2	NUMA1	Nuclear mitotic apparatus protein 1	yes	no	3	0.00024646	185.99	2.171	1.11836
SGLPK.FVLINWTGEGVNDVR.KGACA	15	0	1717.88	Q9UJU6;Q9UJU6-3;Q9UJU6-2;B4DDP6;F8WBG8	Q9UJU6	DBNL	Drebrin-like protein	yes	no	"2,3"	0.0012845	127.75	2.1713	1.11856
KNSKK.YAPTEAQLNAVDALIDSMSLAK.KDEKT	22	0	2320.16	P13010	P13010	XRCC5	X-ray repair cross-complementing protein 5	yes	yes	3	1.04E-07	214.66	2.1723	1.11922
QEEIK.SKVDQIQEIVTGNPTVIK.MVVSF	18	1	1968.09	P46940;H0YLE8	P46940	IQGAP1	Ras GTPase-activating-like protein IQGAP1	yes	no	3	0.0019686	104.2	2.1728	1.11956
QLTPR.ILEAHQNVAQLSLAEAQLR.FIQAW	19	0	2103.14	Q86UX7;Q86UX7-2	Q86UX7	FERMT3	Fermitin family homolog 3	yes	no	3	0.00023016	161.19	2.174	1.12035
SIIMR.ENFIPTIVNFSAEEISDAIR.EKMKK	20	0	2264.13	Q14204	Q14204	DYNC1H1	Cytoplasmic dynein 1 heavy chain 1	yes	yes	3	0.0052561	91.401	2.1758	1.12155
VKTTR.FASFPDYLVIQIK.KFTFG	13	0	1539.83	P45974;P45974-2	P45974	USP5	Ubiquitin carboxyl-terminal hydrolase 5	yes	no	2	1.91E-05	179.93	2.1762	1.12181
ELIDS.EFRAGMSNRQK.NKAKR	11		1322.65	O14981	O14981	BTAF1	TATA-binding protein-associated factor 172	yes	yes	2	0.050783	103.26	2.1765	1.12201
KLLQK.GIHPTIISESFQK.ALEKG	13	0	1455.77	P50991;P50991-2;B7Z9L0	P50991	CCT4	T-complex protein 1 subunit delta	yes	no	"2,3"	8.09E-36	275.76	2.177	1.12234
IKALR.TDYNASVSVPDSSGPER.ILSIS	17	0	1779.79	P61978-3;Q5T6W5;Q5T6W2;P61978-2;P61978	P61978-2	HNRNPK	Heterogeneous nuclear ribonucleoprotein K	no	no	"2,3"	7.93E-06	197.38	2.1779	1.12294
AEKSR.GLFSANDWQCK.TCSNV	11	0	1324.59	O95218-2;O95218	O95218-2	ZRANB2	Zinc finger Ran-binding domain-containing protein 2	yes	no	2	0.0013292	143	2.183	1.12631
LYMQR.LGEINVIGEPFLNVNCEHIK.SFDKN	20	0	2294.17	P33991;E5RFJ8	P33991	MCM4	DNA replication licensing factor MCM4	yes	no	3	1.87E-07	216.3	2.1865	1.12862
ESVLK.KPVVDCVVSVPCFYTDAER.RSVMD	19	0	2240.06	P34932	P34932	HSPA4	Heat shock 70 kDa protein 4	yes	yes	"2,3"	0.00014791	154.26	2.1888	1.13014
GRFGR.KGVAINFVTEEDKR.ILRDI	14	2	1604.85	Q14240-2;Q14240;Q9NZE6	Q14240-2	EIF4A2	Eukaryotic initiation factor 4A-II	yes	no	3	0.073943	70.438	2.1892	1.1304
QLNLK.GCEVVPDVNVSGQK.FCIKL	14	0	1486.71	Q86UX7;Q86UX7-2	Q86UX7	FERMT3	Fermitin family homolog 3	yes	no	2	3.56E-05	166.86	2.1933	1.1331
EAQIR.ETETFSDSSPIEIIDEFPTLISSK.TDSFS	24	0	2684.3	Q9NQC3;Q9NQC3-6;F8WAM4;Q9NQC3-4	Q9NQC3	RTN4	Reticulon-4	yes	no	3	0.0092265	84.946	2.196	1.13488
ETMRR.HRNEVTVELR.KNKRD	10	1	1251.67	O00505	O00505	KPNA3	Importin subunit alpha-3	yes	yes	2	0.016294	123.79	2.1998	1.13737
IQKEK.ENLSYDLVPLK.NGGVG	11	0	1289.69	Q92598;B4DYH1;Q92598-2;Q92598-3;R4GN69	Q92598	HSPH1	Heat shock protein 105 kDa	yes	no	2	0.0036939	114.24	2.2003	1.1377
YGYIK.TTAVEIDYDSLK.LKKDS	12	0	1353.67	O15117;O15117-3;O15117-2	O15117	FYB	FYN-binding protein	no	no	"1,2"	0.022253	116.52	2.2039	1.14006
GESLR.LLGNTFVALSDLR.CNLAC	13	0	1417.79	P46379-3;P46379;B0UX83;P46379-2;P46379-5;P46379-4;F6S6P2	P46379-3	BAG6;BAT3	Large proline-rich protein BAG6	yes	no	2	0.0010818	123.76	2.2046	1.14052
ISVEK.LNLGTDSDSSPQK.SSRDP	13	0	1360.65	Q16512-2;Q16512;Q16512-3;K7EN76	Q16512-2	PKN1	Serine/threonine-protein kinase N1	yes	no	2	0.0068885	101.43	2.2054	1.14104
SAEMR.EEQGNQTAELQGMNIDSETK.ANNGE	20	0	2220.98	Q96RD7	Q96RD7	PANX1	Pannexin-1	yes	yes	3	3.45E-17	197.67	2.2059	1.14137
TPRSK.GQESFKK.QEKTP	7	1	822.424	P06748;P06748-3;P06748-2	P06748	NPM1	Nucleophosmin	yes	no	2	0.050281	133.6	2.2068	1.14196
AAIPK.VMQQQQQTTQQQLPQK.VQAQV	16	0	1940.97	Q15459	Q15459	SF3A1	Splicing factor 3A subunit 1	yes	yes	3	8.69E-21	242.79	2.2068	1.14196
GIKWK.RPTELLSNPQFIVD.GATRT	14		1627.86	P07384;E9PRM1;E9PQB3;E9PSA6;E9PJA6;E9PMC6;E9PLC9;E9PJJ3;E9PLX0	P07384	CAPN1	Calpain-1 catalytic subunit	yes	no	2	0.042682	94.023	2.2096	1.14379
VETVD.FQPNEQGNFPPPTTPEELGAR.ILIQE	21		2325.1	Q15459;E9PAW1	Q15459	SF3A1	Splicing factor 3A subunit 1	yes	no	3	0.0079885	97.32	2.2098	1.14392
DDTIK.SQEEDQPIIIK.RKRGR	11	0	1298.67	Q8NFC6	Q8NFC6	BOD1L1	Biorientation of chromosomes in cell division protein 1-like 1	yes	yes	2	0.0067577	136.38	2.2098	1.14392
PTTGR.AVLLTQDTK.CFTKA	9	0	987.56	Q9BV44;H7C3J3	Q9BV44	THUMPD3	THUMP domain-containing protein 3	yes	no	2	0.0097778	114.5	2.2102	1.14418
SLDHK.LAEVSQNIEK.LRVET	10	0	1129.6	Q96RU3;Q96RU3-2;E9PGQ4;Q96RU3-3;Q96RU3-4;H0Y7W6;E7EPB7	Q96RU3	FNBP1	Formin-binding protein 1	yes	no	"1,2"	0.00070796	179.1	2.2137	1.14646
YLADK.SYIEGYVPSQADVAVFEAVSSPPPADLCHALR.WYNHI	32	0	3444.67	P24534;C9JZW3;F2Z2G2	P24534	EEF1B2	Elongation factor 1-beta	yes	no	3	4.36E-06	116.2	2.2172	1.14874
DAERR.SVLDAAQIVGLNCLR.LMNDM	15	0	1627.87	Q92598;B4DYH1;Q92598-2;Q92598-3	Q92598	HSPH1	Heat shock protein 105 kDa	yes	no	2	3.22E-06	165.34	2.2177	1.14906
ADQRK.EVKYEAPQATD.GLAGA	11		1249.58	O60784;O60784-2;E7EPD0;O60784-4;O60784-3	O60784	TOM1	Target of Myb protein 1	yes	no	2	0.018071	109.24	2.2205	1.15088
VTPAK.AVTTPGKK.GATPG	8	1	800.476	P19338;C9JWL1;C9J1H7;C9JLB1;C9JYW2	P19338	NCL	Nucleolin	yes	no	2	0.010274	172.14	2.2218	1.15173
SRAER.DSALETLQGQLEEK.AQELG	14	0	1559.77	Q14980-2;Q14980;Q14980-4;Q14980-3;H0YFY6	Q14980-2	NUMA1	Nuclear mitotic apparatus protein 1	yes	no	2	4.07E-11	213.99	2.2232	1.15264
GKLRK.DDPLTNLNTAFDVAEK.YLDIP	16	0	1761.84	P12814-4;P12814-3;P12814;P12814-2;H9KV75;G3V2N5;G3V2W4	P12814-4	ACTN1	Alpha-actinin-1	yes	no	2	3.03E-62	297.45	2.2234	1.15277
FEEEK.QQLSSLITDLQSSISNLSQAK.EELEQ	21	0	2260.19	Q14980-2;Q14980;Q14980-4;Q14980-3;F5H4J1;F5H6Y5	Q14980-2	NUMA1	Nuclear mitotic apparatus protein 1	yes	no	3	0.014866	94.387	2.2308	1.15756
GKVTR.HQAEMALNER.GHEGD	10	0	1197.56	P16333;P16333-2;C9JAB9	P16333	NCK1	Cytoplasmic protein NCK1	yes	no	2	0.0063634	107.03	2.2311	1.15776
KGYEK.GQPDEELKPK.KKVFE	10	0	1139.58	P54577	P54577	YARS	"Tyrosine--tRNA ligase, cytoplasmic"	yes	yes	2	0.0005449	176.48	2.2355	1.1606
PVDDK.SATLLQLITK.FATEY	10	0	1086.66	O00429-6;J3KPI2;O00429;O00429-2;G8JLD5;O00429-3;O00429-5;O00429-4;B4DGC9	O00429-6	DNM1L	Dynamin-1-like protein	yes	no	2	0.0030998	120.96	2.2376	1.16195
LPDVR.FLIPVLNGLEK.KEVIQ	11	0	1241.74	Q92797	Q92797	SYMPK	Symplekin	yes	yes	2	0.061239	73.632	2.2382	1.16234
EAAGK.SSGPTSLFAVTVAPPGAR.QGQQQ	18	0	1713.9	Q00839;Q00839-2	Q00839	HNRNPU	Heterogeneous nuclear ribonucleoprotein U	yes	no	"2,3"	0.00083839	176.04	2.2388	1.16273
EDKVK.ALCAEADRLQQSHPLSATQIQVK.REELI	23	1	2563.32	Q13813-2;A6NG51;Q13813;Q13813-3	Q13813-2	SPTAN1	"Spectrin alpha chain, brain"	yes	no	3	1.88E-06	171.47	2.2394	1.16311
ALKEK.EKPKEEEWEKPK.DAAGL	12	1	1555.79	Q9BXP5;Q9BXP5-3;Q9BXP5-2;Q9BXP5-4;Q9BXP5-5;H7C3A1	Q9BXP5	SRRT	Serrate RNA effector molecule homolog	yes	no	2	0.0040421	150.49	2.2411	1.16421
LKAPR.NDLSPASSGNAVYDFFIGR.ELNPR	19	0	2028.95	Q14739	Q14739	LBR	Lamin-B receptor	yes	yes	2	0.00036375	126.25	2.2453	1.16691
YSHLK.NILEQINALTGTLFTSK.VLEER	17	0	1862.01	Q7Z2Z2;Q7Z2Z2-2	Q7Z2Z2	EFTUD1	Elongation factor Tu GTP-binding domain-containing protein 1	yes	no	3	0.0012293	136.39	2.2462	1.16749
NIVKK.CLELFSELAEDKENYKK.FYEAF	17	2	2115.02	P08238	P08238	HSP90AB1	Heat shock protein HSP 90-beta	yes	yes	"2,3,4"	5.99E-29	266.71	2.2483	1.16883
IFRVR.VKVETYNDESR.IKATV	11	1	1338.64	P27694;I3L4R8	P27694	RPA1	Replication protein A 70 kDa DNA-binding subunit	yes	no	2	0.0014807	136.53	2.2492	1.16941
NFGQK.EKPYFPIPEEYTFIQNVPLEDR.VRGPK	22	0	2723.35	Q00839;Q00839-2	Q00839	HNRNPU	Heterogeneous nuclear ribonucleoprotein U	yes	no	"2,3"	6.60E-06	170.53	2.2527	1.17166
ALVAK.SSILLDVKPWDDETDMAK.LEECV	18	0	2061.99	P24534	P24534	EEF1B2	Elongation factor 1-beta	yes	yes	"2,3"	4.53E-05	199.41	2.2547	1.17294
THEVD.ELTQIIADVSQDPTLPR.TEDHP	17		1895	P36954;K7EKS1	P36954	POLR2I	DNA-directed RNA polymerase II subunit RPB9	yes	no	3	0.06759	87.148	2.2549	1.17306
KSEGK.CFSVLGFCK.SSQVQ	9	0	1116.51	P13010	P13010	XRCC5	X-ray repair cross-complementing protein 5	yes	yes	2	0.0070578	123.35	2.2565	1.17409
ILTLK.YPIEHGIITNWDDMEK.IWHHT	16	0	1959.9	P68032;P68133;P62736;P63267;A6NL76;Q5T8M8;F6QUT6;F6UVQ4;C9JFL5;B8ZZJ2;F8WB63	P68032	ACTC1;ACTA1;ACTA2;ACTG2	"Actin, alpha cardiac muscle 1;Actin, alpha skeletal muscle;Actin, aortic smooth muscle;Actin, gamma-enteric smooth muscle"	yes	no	"2,3"	0.0018262	116.86	2.2575	1.17473
VEKAK.IGLIQFCLSAPK.TDMDN	12	0	1345.74	P50991;P50991-2;B7Z9L0;B7Z2F4	P50991	CCT4	T-complex protein 1 subunit delta	yes	no	2	0.00099001	136.53	2.2598	1.1762
LSLQR.TGSGGPGNHPHGPDASAEGLNPYGLVAPR.FQRKF	29	0	2781.32	Q86UX7;Q86UX7-2	Q86UX7	FERMT3	Fermitin family homolog 3	yes	no	3	4.91E-07	123.44	2.2605	1.17664
LERLR.AALMESQGQQQEER.GQQER	14	0	1603.73	Q14980-2;Q14980;Q14980-4;Q14980-3	Q14980-2	NUMA1	Nuclear mitotic apparatus protein 1	yes	no	"2,3"	1.98E-36	267.93	2.2612	1.17709
DRTPK.GTQGVVTNFEIFR.MREKQ	13	0	1466.75	P55884-2;P55884	P55884-2	EIF3B	Eukaryotic translation initiation factor 3 subunit B	yes	no	2	0.00029682	143.93	2.2617	1.17741
STLNR.FSALQQAVPTESTDNRR.VVQRS	17	1	1918.95	Q04637-9;Q04637-8;Q04637;E7EUU4;Q04637-3;E9PGM1;Q04637-4;E7EX73;Q04637-5;Q04637-7;Q04637-6;H7C044	Q04637-9	EIF4G1	Eukaryotic translation initiation factor 4 gamma 1	yes	no	"2,3"	7.14E-07	168.05	2.2634	1.17849
ALEAK.IAQLEEQLDNETK.ERQAA	13	0	1529.76	P35579;P35579-2	P35579	MYH9	Myosin-9	yes	no	"2,3"	1.75E-18	244	2.2648	1.17938
ELGRI.RSNAEDTLR.SKEQA	9		1060.53	Q15149-2;Q15149-3;Q15149;Q15149-6;Q15149-4;Q15149-5;Q15149-9;Q15149-8;Q15149-7	Q15149-2	PLEC	Plectin	yes	no	2	0.080429	73.985	2.2667	1.18059
GIKRK.ATEISTAVVQR.SATIG	11	0	1173.64	Q8N3X1-2;Q8N3X1	Q8N3X1-2	FNBP4	Formin-binding protein 4	yes	no	2	0.0023765	162.26	2.2697	1.1825
VQAAR.KLLSSDRNPPIDDLIK.SGILP	16	2	1823.02	O00629;O00505	O00505	KPNA4;KPNA3	Importin subunit alpha-4;Importin subunit alpha-3	no	no	3	0.030406	83.499	2.2698	1.18257
NMISR.EQFDTLTPEPPVDPNQEVPPGPPR.FQQVP	24	0	2655.28	Q6PKG0;Q6PKG0-3;E5RH50;H0YC33	Q6PKG0	LARP1	La-related protein 1	yes	no	3	0.00040512	111.49	2.2719	1.1839
KANEK.KVDQPPEAK.KPKIK	9	1	1010.54	Q92598;B4DYH1;Q92598-2;Q92598-3;B4DY72	Q92598	HSPH1	Heat shock protein 105 kDa	yes	no	2	0.01419	106.29	2.2735	1.18492
LGPEK.TSFFQALGITTK.ISRGT	12	0	1312.7	P05388;F8VWS0;Q3B7A4;Q8NHW5;F8VU65;F8VW21;G3V210;F8VPE8	P05388	RPLP0;RPLP0P6	60S acidic ribosomal protein P0;60S acidic ribosomal protein P0-like	yes	no	"1,2"	0.00057415	170.95	2.274	1.18523
QGIMK.NKEIQELEQLLSSER.QELDC	15	1	1814.94	P49454	P49454	CENPF	Centromere protein F	yes	yes	2	0.044091	92.977	2.2746	1.18561
SEAKK.LLGLGQK.HLVMG	7	0	727.459	P49321;P49321-3;P49321-2;Q5T624;E9PI86;E9PPQ8	P49321	NASP	Nuclear autoantigenic sperm protein	yes	no	1	0.060987	120.76	2.275	1.18587
AGCLK.GLSSLLCNFTK.SMEED	11	0	1238.63	P78527;P78527-2;E7EUY0	P78527	PRKDC	DNA-dependent protein kinase catalytic subunit	yes	no	2	0.025493	86.911	2.2753	1.18606
AEEEK.MALPELVR.AQVPF	8	0	927.521	P45974;P45974-2	P45974	USP5	Ubiquitin carboxyl-terminal hydrolase 5	yes	no	2	0.05492	95.531	2.2771	1.1872
GKMNR.SQFEELCAELLQK.IEVPL	13	0	1593.77	Q92598;B4DYH1;Q92598-2;Q92598-3;B4DY72	Q92598	HSPH1	Heat shock protein 105 kDa	yes	no	"2,3"	2.72E-20	213.99	2.2775	1.18745
VIQIK.KFTFGLDWVPK.KLDVS	11	1	1336.72	P45974;P45974-2;Q92995;Q92995-2;H7C5J3	P45974	USP5;USP13	Ubiquitin carboxyl-terminal hydrolase 5;Ubiquitin carboxyl-terminal hydrolase 13	yes	no	2	0.076285	71.085	2.2788	1.18827
THFGR.EPAAAISRPR.ADLPA	10	0	1066.59	Q9UJU6;Q9UJU6-3;Q9UJU6-2;B4DDD6;B4DDP6;H0Y5J4;B4DEM2;C9J7P1	Q9UJU6	DBNL	Drebrin-like protein	yes	no	2	0.0013775	137.98	2.2823	1.19049
YVLYR.DRAEWADIDPVPQNDGPNPVVQIIYSDK.FRDVY	28	1	3150.53	P49354;E9PQP6;H0YE66;H0YCW1	P49354	FNTA	Protein farnesyltransferase/geranylgeranyltransferase type-1 subunit alpha	yes	no	3	0.0011109	95.319	2.2846	1.19194
LSYAK.NGQDLGVAFK.ISKEV	10	0	1047.53	Q00839;Q00839-2;Q5RI18	Q00839	HNRNPU	Heterogeneous nuclear ribonucleoprotein U	yes	no	"1,2"	0.0013964	143.03	2.2888	1.19459
LIEAK.KKDQVTAQEIFQDNHEDGPTAK.KLKTE	22	2	2498.2	P13010	P13010	XRCC5	X-ray repair cross-complementing protein 5	yes	yes	"3,4"	2.04E-07	212.79	2.289	1.19472
DLERK.YAVLYQPLFDK.RFEII	11	0	1355.71	P55209;H0YIV4;F5H4R6;F8W0J6;B3KNT8;F8VY35;B7Z9C2;F8VV59;F8W020;F8W543;F8VUX1;F8W118;H0YHC3;B3KV44;F8VXI6;H0YH88;F8VVB5;F8VRJ2	P55209	NAP1L1	Nucleosome assembly protein 1-like 1	yes	no	2	0.0017365	129.82	2.2897	1.19516
PNGSK.FAVLHGEAPR.ISVSF	10	0	1095.58	P55884-2;P55884	P55884-2	EIF3B	Eukaryotic translation initiation factor 3 subunit B	yes	no	2	0.0013527	142.43	2.2928	1.19711
SVETD.YTFPLAEK.VKAFL	8		967.501	P05388;F8VWS0;Q3B7A4;F8VW21;F8W1K8;F8VZS0	P05388	RPLP0	60S acidic ribosomal protein P0	yes	no	1	0.072529	117.04	2.2939	1.1978
HSTDR.VVLIGGKPDR.VVECI	10	0	1052.63	P61978-3;Q5T6W5;Q5T6W2;P61978-2;P61978;Q5T6W1	P61978-2	HNRNPK	Heterogeneous nuclear ribonucleoprotein K	no	no	"1,2"	1.07E-05	202.2	2.2945	1.19818
PVRGR.GAAPPPPPVPR.GRGVG	11	0	1054.59	Q07666;Q07666-2;Q07666-3	Q07666	KHDRBS1	"KH domain-containing, RNA-binding, signal transduction-associated protein 1"	yes	no	2	0.0066887	105.4	2.2979	1.20032
WEEER.LFPNATSPELLEDFR.LAQQH	15	0	1747.88	Q7Z591;Q7Z591-3;Q7Z591-6	Q7Z591	AKNA	AT-hook-containing transcription factor	yes	no	"2,3"	0.0015658	132.08	2.298	1.20038
FLSSK.ASSQVNVEGQSR.LNEKI	12	0	1260.61	O43665-3;O43665;O43665-2	O43665-3	RGS10	Regulator of G-protein signaling 10	yes	no	2	0.00060488	161.21	2.2992	1.20113
EEWFR.SKYHPDEVGK.RRQEA	10	1	1158.57	Q9BXP5;Q9BXP5-3;Q9BXP5-2;Q9BXP5-4	Q9BXP5	SRRT	Serrate RNA effector molecule homolog	yes	no	2	0.0041838	113.38	2.301	1.20226
NTLGR.GTTITLVLK.EEASD	9	0	944.591	P14625	P14625	HSP90B1	Endoplasmin	yes	yes	1	0.016221	102.51	2.3024	1.20314
LNSND.YGYGGQK.RPLED	7		771.355	Q96AE4;B4DT31;E9PEB5;Q96AE4-2;C9JSZ1	Q96AE4-2	FUBP1	Far upstream element-binding protein 1	no	no	1	0.074279	124.12	2.3028	1.20339
DVFAK.NDLAVVDVR.IGMTR	9	0	999.535	P19338	P19338	NCL	Nucleolin	yes	yes	"1,2"	0.0059944	115.57	2.3036	1.20389
RNQRK.LLASLVK.RLGDK	7	0	742.495	Q13263;Q13263-2;M0R3C0	Q13263	TRIM28	Transcription intermediary factor 1-beta	yes	no	1	0.053572	128.38	2.3068	1.20589
QNFLR.LLTETEDWLYEEGEDQAK.QAYVD	18	0	2167.98	Q92598;B4DYH1;Q92598-2;Q92598-3;B4DY72	Q92598	HSPH1	Heat shock protein 105 kDa	yes	no	"2,3"	5.51E-47	284.25	2.3077	1.20646
FQEFR.QRYEILTPNSIPK.GFMDG	13	1	1557.85	P35579;P35579-2	P35579	MYH9	Myosin-9	yes	no	"2,3"	3.56E-05	164.53	2.3087	1.20708
LPHEK.HHNQPYCGIAPYIR.EFEDP	14	0	1724.82	P08621;P08621-2;P08621-3	P08621	SNRNP70	U1 small nuclear ribonucleoprotein 70 kDa	yes	no	"2,3"	9.57E-07	165.58	2.3096	1.20764
QVNYR.GQVVSLIR.MRNPW	8	0	870.529	P07384;E9PL37	P07384	CAPN1	Calpain-1 catalytic subunit	yes	no	"1,2"	0.032878	111.82	2.31	1.20789
AFNCR.CKEENCAILK.ELVTL	10	1	1263.6	P52888;K7EP46	P52888	THOP1	Thimet oligopeptidase	yes	no	2	0.059314	77.062	2.3127	1.20958
TADSK.LSNQVSTIVSLLSTLCR.GSPVV	17	0	1890.02	Q9ULT8;G3V4V5	Q9ULT8	HECTD1	E3 ubiquitin-protein ligase HECTD1	yes	no	3	0.0099672	93.909	2.3146	1.21076
EEAQK.LLEQYKEESK.KALPP	10	1	1265.65	Q00839;Q00839-2	Q00839	HNRNPU	Heterogeneous nuclear ribonucleoprotein U	yes	no	2	0.0043709	112.83	2.315	1.21101
EIEFK.ETQALVLAPTR.ELAQQ	11	0	1197.67	Q14240-2;Q14240;E7EQG2;J3KSN7	Q14240-2	EIF4A2	Eukaryotic initiation factor 4A-II	yes	no	2	0.0025695	146.79	2.3151	1.21107
VEALK.GLVDKLQALTGNEGR.VSVEN	15	1	1569.85	Q6FI81;Q6FI81-3;H3BV90;H3BT65;H3BUG4;H3BPG7;H3BQ23	Q6FI81	CIAPIN1	Anamorsin	yes	no	2	7.46E-21	243.04	2.3158	1.21151
AEDVK.AKLHELNQK.WEALK	9	1	1079.61	Q13813-2;A6NG51;Q13813;Q13813-3	Q13813-2	SPTAN1	"Spectrin alpha chain, brain"	yes	no	2	0.0055306	130.41	2.3164	1.21188
PLNQV.ANPNSAIFGGARPR.EEVVQ	14		1426.74	Q15056;Q15056-2	Q15056	EIF4H	Eukaryotic translation initiation factor 4H	yes	no	"2,3"	0.0029726	134.04	2.3169	1.2122
GITVK.GKGCPKPIK.SWVQC	9	1	983.559	Q7L014;D6RJA6	Q7L014	DDX46	Probable ATP-dependent RNA helicase DDX46	yes	no	2	0.017271	101.64	2.3176	1.21263
SGPER.ILSISADIETIGEILKK.IIPTL	17	1	1842.07	P61978-3;Q5T6W5;Q5T6W2;P61978-2;P61978;Q5T6W1	P61978-2	HNRNPK	Heterogeneous nuclear ribonucleoprotein K	no	no	"2,3"	0.00026086	173.06	2.3191	1.21357
TPAKK.AAVTPGKK.AAATP	8	1	770.465	P19338;C9JWL1;C9J1H7;C9JLB1;C9JYW2	P19338	NCL	Nucleolin	yes	no	"1,2"	0.015944	161.68	2.3222	1.21549
LLGKK.YGETANECGEAFFFYGK.SLLEL	17	0	1988.83	P49321;P49321-3;P49321-2;E9PI86;E9PPR5;E9PPQ8	P49321	NASP	Nuclear autoantigenic sperm protein	yes	no	2	1.24E-08	212.95	2.3248	1.21711
PPAHR.GPADSLSTAAGAAELSAEGAGK.SRGSG	22	0	1929.93	Q7Z5L9;Q7Z5L9-2	Q7Z5L9	IRF2BP2	Interferon regulatory factor 2-binding protein 2	yes	no	3	0.0037818	87.411	2.3262	1.21798
IQGFR.YGSDIVPFSK.VDEEQ	10	0	1111.56	P13010	P13010	XRCC5	X-ray repair cross-complementing protein 5	yes	yes	2	0.0079082	102.52	2.3282	1.21921
RGSNK.LVIEEAER.SIHDA	8	0	957.513	P50991;P50991-2;B7Z9L0;B7Z2F4	P50991	CCT4	T-complex protein 1 subunit delta	yes	no	"1,2"	0.019886	130.75	2.3284	1.21934
TKEAR.GNSSETSHSVPEAK.GSKEV	14	0	1428.65	Q96T58	Q96T58	SPEN	Msx2-interacting protein	yes	yes	2	0.0043915	127.32	2.3295	1.22002
DEDVK.IVILPDYLEIAR.DGLGG	12	0	1413.82	P45974;P45974-2	P45974	USP5	Ubiquitin carboxyl-terminal hydrolase 5	yes	no	2	0.010918	98.407	2.3333	1.22237
PAAAR.AGAIAPCEVTVPAQNTGLGPEK.TSFFQ	22	0	2179.09	P05388;F8VWS0;Q3B7A4;Q8NHW5;F8VU65;F8VW21;G3V210;F8VRK7;F8VPE8;F8VQY6	P05388	RPLP0;RPLP0P6	60S acidic ribosomal protein P0;60S acidic ribosomal protein P0-like	yes	no	3	1.45E-05	148.52	2.3388	1.22577
EEKRR.KIANVVINQSAND.SKVLI	13		1384.73	O14981	O14981	BTAF1	TATA-binding protein-associated factor 172	yes	yes	2	0.00019792	193.81	2.3391	1.22595
LNCLR.LMNDMTAVALNYGIYK.QDLPS	16	0	1815.89	Q92598;B4DYH1;Q92598-2;Q92598-3	Q92598	HSPH1	Heat shock protein 105 kDa	yes	no	2	0.00037829	146.76	2.3393	1.22608
MNMAK.TSQTVATFLDELAQK.LKPLG	15	0	1650.85	P52888;K7EP46	P52888	THOP1	Thimet oligopeptidase	yes	no	"2,3"	1.14E-74	310.74	2.3404	1.22676
KYRGK.AVGPASILK.EVEDK	9	0	854.523	O95218-2;O95218	O95218-2	ZRANB2	Zinc finger Ran-binding domain-containing protein 2	yes	no	1	0.012745	121.62	2.3405	1.22682
THVER.DFVEAPSQMLENWVWEQEPLLR.MSRHY	22	0	2715.3	P52888;K7EP46;K7EL02;B3KSE2;K7EL32;K7EMU4;K7EIK4	P52888	THOP1	Thimet oligopeptidase	yes	no	3	0.013711	86.575	2.3424	1.22799
GSLGD.GRPPEESAHEMMEEEEEIPKPK.SVVAP	22		2578.17	P15170-3;P15170-2;P15170;H3BR35;H3BSV8;H3BMT9	P15170-3	GSPT1	Eukaryotic peptide chain release factor GTP-binding subunit ERF3A	yes	no	"3,4"	1.50E-17	192.18	2.3458	1.23008
ISISK.AGIVTSLQAR.CTVIA	10	0	1014.58	P49736;H0Y8E6	P49736	MCM2	DNA replication licensing factor MCM2	yes	no	1	0.02547	93.429	2.346	1.2302
NYFTK.LVEQYTK.ILIPP	7	0	879.47	Q15459;E9PAW1	Q15459	SF3A1	Splicing factor 3A subunit 1	yes	no	1	0.060148	121.62	2.3483	1.23162
HWVIR.SLLSILQR.SSESE	8	0	928.571	Q7Z6Z7;Q7Z6Z7-3;Q7Z6Z7-2;H0Y5W0;H0Y659	Q7Z6Z7	HUWE1	E3 ubiquitin-protein ligase HUWE1	yes	no	2	0.087239	83.005	2.3506	1.23303
PVAAA.TTAAPAAAAAPAK.VEAKE	13		1110.6	P05388;F8VWS0;Q3B7A4;Q8NHW5;F8W1K8	P05388	RPLP0;RPLP0P6	60S acidic ribosomal protein P0;60S acidic ribosomal protein P0-like	yes	no	2	0.0065447	101.89	2.3567	1.23677
KTKTR.LQQELDDLLVDLDHQR.QSACN	16	0	1948.99	P35579	P35579	MYH9	Myosin-9	yes	yes	"2,3"	4.37E-09	205.98	2.3577	1.23738
GIKWK.RPTELLSNPQFIVDGATR.TDICQ	18	0	2013.06	P07384;E9PRM1;E9PQB3;E9PSA6;E9PJA6;E9PMC6;E9PLC9;E9PJJ3;E9PLX0	P07384	CAPN1	Calpain-1 catalytic subunit	yes	no	3	8.13E-06	147.64	2.3582	1.23769
GPPTR.AVSILPLLGHGVPR.LPPGR	14	0	1427.86	Q9Y2W2;F5H721	Q9Y2W2	WBP11	WW domain-binding protein 11	yes	no	"2,3"	3.00E-08	181.66	2.3593	1.23836
FKGSR.KDEILGIANNR.LIRID	11	1	1241.67	Q86UX7;Q86UX7-2;H0YFT5	Q86UX7	FERMT3	Fermitin family homolog 3	yes	no	2	0.0039853	113.38	2.3598	1.23866
QVTDR.LVIADTGHHR.ILVVW	10	0	1117.6	Q8NBF2	Q8NBF2	NHLRC2	NHL repeat-containing protein 2	yes	yes	2	0.001391	135.55	2.3607	1.23921
FKEGK.AQEPSAAIPK.VMQQQ	10	0	1010.54	Q15459	Q15459	SF3A1	Splicing factor 3A subunit 1	yes	yes	2	0.0008649	159.83	2.362	1.24001
VGVNK.DSYLILETLPTEYDSR.VKAME	16	0	1913.93	P17980;R4GNH3;E9PM69;E9PKD5;E9PMD8;E9PN50;E9PLG2	P17980	PSMC3	26S protease regulatory subunit 6A	yes	no	2	0.00033601	155.57	2.3624	1.24025
FVPSK.VAPAPAAVVPPTGPGMAPVPTGVFTDIPISNIR.RVIAQ	33	0	3208.73	P10515;E9PEJ4;H0YDD4;F5H7M3	P10515	DLAT	"Dihydrolipoyllysine-residue acetyltransferase component of pyruvate dehydrogenase complex, mitochondrial"	yes	no	4	0.00028688	78.752	2.3633	1.2408
GKIAK.GKPVDSQTSR.SESEI	10	0	1073.55	Q9Y450;Q9Y450-4;J3QT46;H0YDX7;E9PMN1;E9PN23	Q9Y450	HBS1L	HBS1-like protein	yes	no	2	0.021979	89.266	2.3658	1.24233
.MVPGEENQLVPK.EDVFW	12	0	1339.68	Q96K76;E9PM46;Q96K76-2	Q96K76	USP47	Ubiquitin carboxyl-terminal hydrolase 47;Ubiquitin carboxyl-terminal hydrolase	yes	no	2	0.0086231	97.463	2.367	1.24306
RSENR.VVVSGLPPSGSWQDLK.DHMRE	16	0	1667.89	Q07955-2;J3KTL2;Q07955;Q07955-3;J3KSR8	Q07955-2	SRSF1	Serine/arginine-rich splicing factor 1	yes	no	2	0.0013569	126.77	2.368	1.24367
ADKER.LAILGIHNEVSK.IVQTY	12	0	1292.75	P12814-4;P12814-3;P12814;P12814-2;H9KV75;H7C5W8	P12814-4	ACTN1	Alpha-actinin-1	yes	no	2	0.00071905	148.18	2.3706	1.24525
SSNQR.VFDWIEANLSEQQIVSNTLVR.ALMTA	21	0	2460.26	Q04637-9;Q04637-8;Q04637;E7EUU4;Q04637-3;E9PGM1;Q04637-4;E7EX73;Q04637-5;Q04637-7;Q04637-6	Q04637-9	EIF4G1	Eukaryotic translation initiation factor 4 gamma 1	yes	no	3	0.00064037	120.11	2.3711	1.24556
FERAK.RLEEIPLIK.SAYEE	9	1	1109.68	Q14152;F5H335	Q14152	EIF3A	Eukaryotic translation initiation factor 3 subunit A	yes	no	2	0.03808	86.898	2.3717	1.24592
FFYGK.SLLELAR.MENGV	7	0	800.476	P49321;P49321-3;P49321-2;E9PI86;E9PPR5;E9PPQ8	P49321	NASP	Nuclear autoantigenic sperm protein	yes	no	"1,2"	0.050366	132.72	2.3723	1.24629
LDGLK.NILIMAGDEASTIAEIIEECGGLEK.IEVLQ	25	0	2675.3	O00505;H0Y4S9	O00505	KPNA3	Importin subunit alpha-3	yes	no	3	0.0057922	76.186	2.3747	1.24775
IDAKK.TSCEFTGDILR.TPVSE	11	0	1297.6	P21281;H0YC04	P21281	ATP6V1B2	"V-type proton ATPase subunit B, brain isoform"	yes	no	2	0.0020637	168.22	2.3776	1.24951
CRSCR.NTLTNIAMRPGLEGYALPR.KCNTD	19	0	2086.1	P33992;B1AHB1;B1AHA9;B1AHB2	P33992	MCM5	DNA replication licensing factor MCM5	yes	no	3	0.0054582	90.453	2.38	1.25096
LPGAR.KPAAVLKPSDWEK.SSNGR	13	0	1467.81	Q9H0D6;B4DZC3;Q9H0D6-2	Q9H0D6	XRN2	5-3 exoribonuclease 2	yes	no	2	0.0035355	110.51	2.3805	1.25126
ALIHK.SSVNCPFSSQDMK.YPSPF	13	0	1485.62	Q08211	Q08211	DHX9	ATP-dependent RNA helicase A	yes	yes	2	0.0025832	110.51	2.3809	1.25151
PSRVR.VHGPGIQSGTTNKPNKFTVETR.GAGTG	22	1	2367.23	P21333;P21333-2;Q5HY54	P21333	FLNA	Filamin-A	yes	no	3	0.066014	67.418	2.3825	1.25248
ADMLK.ALQGASQIIAEIR.ETHLW	13	0	1368.77	O00429-6;J3KPI2;O00429;O00429-2;G8JLD5;O00429-3;O00429-5;O00429-4;B4DGC9	O00429-6	DNM1L	Dynamin-1-like protein	yes	no	2	0.00073324	130.24	2.3833	1.25296
AVPLK.NNYSEDLELASLLIK.IDIFP	15	0	1720.89	P19174-2;P19174	P19174-2	PLCG1	"1-phosphatidylinositol 4,5-bisphosphate phosphodiesterase gamma-1"	yes	no	"2,3"	5.22E-48	287.01	2.3843	1.25357
QSSLK.DINWDSSQWQPLIQDR.CFLSW	16	0	1999.94	Q92900;Q92900-2	Q92900	UPF1	Regulator of nonsense transcripts 1	yes	no	2	0.0056425	100.58	2.3848	1.25387
NEVIR.QVDVVITCTGNK.NVVTR	12	0	1332.67	O43865;O43865-2	O43865	AHCYL1	Putative adenosylhomocysteinase 2	yes	no	2	0.038712	79.633	2.3851	1.25405
HLYTK.DIDIHEVR.IGWSL	8	0	995.504	Q00839;Q00839-2;Q5RI18	Q00839	HNRNPU	Heterogeneous nuclear ribonucleoprotein U	yes	no	2	0.072245	109.11	2.3861	1.25465
EHHLR.DYFEQYGK.IEVIE	8	0	1048.45	P09651;P09651-2;F8W6I7;P09651-3;Q32P51;F8VZ49;F8VTQ5;F8VYN5	P09651	HNRNPA1;HNRNPA1L2	Heterogeneous nuclear ribonucleoprotein A1;Heterogeneous nuclear ribonucleoprotein A1-like 2	yes	no	"1,2"	0.004456	182.53	2.3876	1.25556
SLLGK.KYGETANECGEAFFFYGK.SLLEL	18	1	2116.92	P49321;P49321-3;P49321-2;E9PI86;E9PPR5;E9PPQ8	P49321	NASP	Nuclear autoantigenic sperm protein	yes	no	3	0.0026933	150.76	2.3876	1.25556
REGSR.TDDEVVQREEEAIQLD.GLNAS	16		1887.87	P14625	P14625	HSP90B1	Endoplasmin	yes	yes	2	3.60E-14	233.14	2.3879	1.25574
RLVYK.EVTTLTADPPDGIK.VFPNE	14	0	1455.75	Q16763;K7EPJ1;K7EM75	Q16763	UBE2S	Ubiquitin-conjugating enzyme E2 S	yes	no	"2,3"	2.70E-18	178.67	2.3923	1.2584
QPMKR.TVSDNSLSNSR.GEGKP	11	0	1178.55	Q96RU3;Q96RU3-2;E9PGQ4;Q96RU3-3;Q96RU3-4;H0Y7W6	Q96RU3	FNBP1	Formin-binding protein 1	yes	no	2	0.0015622	133.05	2.3933	1.259
MQLRR.ALQAGQLENQAAPDDTQGSPDLGAVELR.IEELR	28	0	2863.39	Q16512-2;Q16512;Q16512-3;K7EM57	Q16512-2	PKN1	Serine/threonine-protein kinase N1	yes	no	3	9.81E-07	119.33	2.3959	1.26057
ATEIK.MEEESGAPGVPSGNGAPGPK.GEGER	20	0	1866.84	P52272;P52272-2;M0R2T0;M0R019;M0R0N3;M0QYQ7;M0R0Y6	P52272	HNRNPM	Heterogeneous nuclear ribonucleoprotein M	yes	no	3	0.034033	71.685	2.4015	1.26394
FGFVK.FKDPNCVGTVLASRPHTLDGR.NIDPK	21	1	2339.18	Q96EP5;Q96EP5-2;K7EQ02	Q96EP5	DAZAP1	DAZ-associated protein 1	yes	no	"3,4"	0.0030134	94.01	2.4028	1.26472
EVSEK.YEISSVPTFLFFK.NSQKI	13	0	1576.82	O76003	O76003	GLRX3	Glutaredoxin-3	yes	yes	"1,2,3"	3.78E-05	162.22	2.4029	1.26478
PEQLR.KLFIGGLSFETTDESLR.SHFEQ	17	1	1911.99	P09651;P09651-2;F8W6I7;P09651-3;Q32P51;F8VZ49;F8W646;F8VTQ5	P09651	HNRNPA1;HNRNPA1L2	Heterogeneous nuclear ribonucleoprotein A1;Heterogeneous nuclear ribonucleoprotein A1-like 2	yes	no	"2,3"	3.69E-06	201.16	2.4033	1.26502
NYGVK.TTYDSSLSSYTVPLEKDNSEEFR.QRELR	23	1	2667.22	Q8WWM7-3;Q8WWM7;Q8WWM7-2;Q8WWM7-9;Q8WWM7-4;Q8WWM7-5;Q8WWM7-8;Q8WWM7-6;H3BUF6;Q8WWM7-7;H3BSK9	Q8WWM7-3	ATXN2L	Ataxin-2-like protein	yes	no	3	0.00015484	109.5	2.4058	1.26652
PPTVD.STQQPNPLPLR.LPEME	11		1249.68	Q15154;E7ETA6;Q15154-2;H0YBA1;A6NNN6	Q15154	PCM1	Pericentriolar material 1 protein	yes	no	2	0.0044505	145.91	2.4101	1.26909
NYATR.EDAPIGPHLQSMPSEQIR.NQLTA	18	0	2003.97	Q14152;F5H335	Q14152	EIF3A	Eukaryotic translation initiation factor 3 subunit A	yes	no	3	0.00096323	131.86	2.4116	1.26999
RTEKK.LKDVLLQVDDER.RNAEQ	12	1	1441.78	P35579;P35579-2	P35579	MYH9	Myosin-9	yes	no	2	0.016666	92.265	2.4132	1.27095
KIPGK.KVEPVPVTK.QPTPP	9	1	995.602	Q86UP2;Q86UP2-2;Q86UP2-3	Q86UP2	KTN1	Kinectin	yes	no	2	0.065113	78.655	2.4152	1.27214
RNDAK.NAVEEYVYEFR.DKLCG	11	0	1417.65	Q92598;B4DYH1;Q92598-2;Q92598-3;B4DY72	Q92598	HSPH1	Heat shock protein 105 kDa	yes	no	2	0.0012749	145.31	2.4156	1.27238
AIVFR.TPPYADPSLQAPVR.VSMQL	14	0	1510.78	Q04206;Q04206-4;Q04206-3;Q04206-2;E9PKH5;Q2TAM5	Q04206	RELA	Transcription factor p65	yes	no	2	0.034207	79.639	2.4157	1.27244
ILQTR.TYDLYITYDK.YYQTP	10	0	1293.61	Q9NT62;Q9NT62-2	Q9NT62	ATG3	Ubiquitin-like-conjugating enzyme ATG3	yes	no	2	0.021979	89.266	2.4173	1.2734
EADLK.AGNSCPELVPSR.RSKLR	12	0	1285.61	O75410-2;O75410;G8JLK4;O75410-7;R4GMT7;E5RFM9;O75410-3;E7ET87;E7EVI4;E5RJU4;E5RIP3	O75410-2	TACC1	Transforming acidic coiled-coil-containing protein 1	yes	no	2	0.018933	105.19	2.4223	1.27638
YGIYK.QDLPSLDEKPR.IVVFV	11	0	1296.67	Q92598;B4DYH1;Q92598-2;Q92598-3	Q92598	HSPH1	Heat shock protein 105 kDa	yes	no	"2,3"	0.00089645	177.44	2.4255	1.27828
RVRPK.ALQTTGTAK.SHLFD	9	0	889.487	P52948;P52948-5;P52948-2;P52948-6;J3KP29;P52948-3;P52948-4;H0YEN4;H0YCR0	P52948	NUP98	Nuclear pore complex protein Nup98-Nup96;Nuclear pore complex protein Nup98;Nuclear pore complex protein Nup96	yes	no	1	0.00082315	221.94	2.4261	1.27864
DLRTK.GFSLESCR.SMVNL	8	0	954.423	P07384	P07384	CAPN1	Calpain-1 catalytic subunit	yes	yes	2	0.066954	88.819	2.4268	1.27906
LREER.LAQYESK.KAKKP	7	0	837.423	P24534	P24534	EEF1B2	Elongation factor 1-beta	yes	yes	1	0.077455	110.81	2.4272	1.27929
TIVPK.EPPPEFEFIADPPSISAFDLDVVK.LTAQF	24	0	2658.31	Q15459	Q15459	SF3A1	Splicing factor 3A subunit 1	yes	yes	3	0.00019631	109.65	2.4275	1.27947
CPKIK.TVDISMILSEAIR.RIHNG	13	0	1446.78	O60256;O60256-2;O60256-3;B4E329;I3L0S1	O60256	PRPSAP2	Phosphoribosyl pyrophosphate synthase-associated protein 2	yes	no	2	0.00056319	129.54	2.4279	1.27971
VEDSK.DVNVNFEK.SKLTF	8	0	963.466	Q15185;B4DHP2;B4DP11;B4DP21;B4DDC6	Q15185	PTGES3	Prostaglandin E synthase 3	yes	no	1	0.028032	125.82	2.4291	1.28042
TDMKK.AIACLLFGGSR.KRLPD	11	0	1163.61	P33992;B1AHB1	P33992	MCM5	DNA replication licensing factor MCM5	yes	no	2	0.0023271	122.42	2.4292	1.28048
NAHIK.GVETIANDVVSLATK.AREGK	15	0	1515.81	P10515;E9PEJ4;H0YDD4;F5H7M3	P10515	DLAT	"Dihydrolipoyllysine-residue acetyltransferase component of pyruvate dehydrogenase complex, mitochondrial"	yes	no	"2,3"	3.28E-12	217.48	2.4303	1.28113
NHVIK.YLETLLYSQQQLAK.YWEAF	14	0	1696.9	Q13596;A6NKH4;Q13596-2;H0YK42	Q13596	SNX1	Sorting nexin-1	yes	no	2	1.76E-14	223.06	2.4315	1.28185
WEESR.LLQTAATAAQQGGQANHPTAAVVTEK.QQMLE	26	0	2575.34	P40763;P40763-2;K7ENL3;G8JLH9	P40763	STAT3	Signal transducer and activator of transcription 3	yes	no	3	1.36E-09	157.59	2.4316	1.28191
EAGGR.FVAFSGEGQSLR.KKGRK	12	0	1296.65	Q92890-1;Q92890;A6NJ11	Q92890-1	UFD1L	Ubiquitin fusion degradation protein 1 homolog	yes	no	2	0.021205	87.667	2.4316	1.28191
NIVKK.CLELFSELAEDKENYK.KFYEA	16	1	1986.92	P08238	P08238	HSP90AB1	Heat shock protein HSP 90-beta	yes	yes	3	0.023817	85.42	2.4332	1.28285
NPQER.TLTLVDTGIGMTK.ADLIN	13	0	1348.73	P08238;Q58FF8	P08238	HSP90AB1;HSP90AB2P	Heat shock protein HSP 90-beta;Putative heat shock protein HSP 90-beta 2	no	no	"1,2,3"	7.96E-19	245.55	2.4336	1.28309
DSDRR.SSIPITVR.QLEAI	8	0	871.513	P33992;B1AHB1	P33992	MCM5	DNA replication licensing factor MCM5	yes	no	2	0.051147	97.635	2.4355	1.28422
PSIQK.ADGTATAPPPR.SNHAA	11	0	1052.53	Q7Z6Z7;Q7Z6Z7-3;Q7Z6Z7-2;Q5H962	Q7Z6Z7	HUWE1	E3 ubiquitin-protein ligase HUWE1	yes	no	2	0.0048458	110.84	2.4376	1.28546
GPYEK.FICEQDHQNFLR.LLTET	12	0	1605.74	Q92598;B4DYH1;Q92598-2;Q92598-3;B4DY72	Q92598	HSPH1	Heat shock protein 105 kDa	yes	no	"2,3"	1.44E-07	208.74	2.4383	1.28588
EECVR.SIQADGLVWGSSK.LVPVG	13	0	1346.68	P24534	P24534	EEF1B2	Elongation factor 1-beta	yes	yes	"1,2"	2.41E-05	197.07	2.4406	1.28724
SKLRR.EFEVYGPIKR.IHMVY	10	1	1236.65	P08621;P08621-2;P08621-3;M0QYR1	P08621	SNRNP70	U1 small nuclear ribonucleoprotein 70 kDa	yes	no	2	0.00062088	173.37	2.4422	1.28818
TGSSK.GFGFVDFNSEEDAK.AAKEA	14	0	1560.67	P19338;H7BY16	P19338	NCL	Nucleolin	yes	no	2	7.81E-11	209.39	2.444	1.28924
EQLRK.LFIGGLSFETTDESLR.SHFEQ	16	0	1783.9	P09651;P09651-2;F8W6I7;P09651-3;Q32P51;F8VZ49;F8W646;F8VTQ5	P09651	HNRNPA1;HNRNPA1L2	Heterogeneous nuclear ribonucleoprotein A1;Heterogeneous nuclear ribonucleoprotein A1-like 2	yes	no	2	3.89E-09	207.4	2.4521	1.29402
NAQAK.KSLDQDPVVR.AQEIK	10	1	1155.62	Q92598;B4DYH1;Q92598-2;Q92598-3;B4DY72;Q5TBM3	Q92598	HSPH1	Heat shock protein 105 kDa	yes	no	2	0.0043709	112.83	2.4544	1.29537
TSASK.IIPQGADSTMLATK.TVKHG	14	0	1444.76	P35658-5;P35658-3;P35658;P35658-4;P35658-2;H0YF36	P35658-5	NUP214	Nuclear pore complex protein Nup214	yes	no	3	0.00097848	119.88	2.4553	1.2959
LLNEK.QAASPLEPK.ELEEL	9	0	939.503	Q14980-2;Q14980;Q14980-4;Q14980-3;Q9BTE9;F5H4J1;F5H6Y5	Q14980-2	NUMA1	Nuclear mitotic apparatus protein 1	yes	no	2	0.0052933	132.01	2.4558	1.29619
WLKKR.GLMPGLTFSNELISR.DEGLH	15	0	1633.85	P31350-2;P31350;C9JXC1;H0YAV1;Q7LG56;Q7LG56-2	P31350-2	RRM2;RRM2B	Ribonucleoside-diphosphate reductase subunit M2;Ribonucleoside-diphosphate reductase subunit M2 B	yes	no	2	0.00010941	147.07	2.4569	1.29684
ENPGK.YNILGTNTIMDK.MMVAG	12	0	1381.69	Q00839;Q00839-2	Q00839	HNRNPU	Heterogeneous nuclear ribonucleoprotein U	yes	no	2	0.00051545	156.08	2.4573	1.29707
DDAKK.AKQEPEVNGGSGDAVPSGNEVSENMEEEAENQAESR.AAVEG	36	1	3773.62	P49321;P49321-3;P49321-4;P49321-2;Q5T624;H0YF33	P49321	NASP	Nuclear autoantigenic sperm protein	yes	no	"3,4"	1.50E-09	125.97	2.4621	1.29989
VGFSR.VIHAIANSGK.LVIGH	10	0	1008.57	O95453;O95453-3;O95453-2;B4DSB0;H3BRK1	O95453	PARN	Poly(A)-specific ribonuclease PARN	yes	no	2	0.013127	97.565	2.4634	1.30065
QTVEK.AASQSTQVPTITEGVAAALLLLK.LSVAD	23	0	2281.29	Q92616	Q92616	GCN1L1	Translational activator GCN1	yes	yes	3	0.0059585	83.423	2.4648	1.30147
ELAQK.LKPLGEQER.AVILE	9	0	1068.59	P52888;K7EP46	P52888	THOP1	Thimet oligopeptidase	yes	no	2	0.0074587	121.5	2.471	1.3051
LQNIR.LRECELSPGVNR.DLTRR	12	1	1428.71	Q9BXP5;Q9BXP5-3;Q9BXP5-2;Q9BXP5-4;Q9BXP5-5;H7C3A1	Q9BXP5	SRRT	Serrate RNA effector molecule homolog	yes	no	2	0.00058436	167.71	2.4716	1.30545
KQNPK.DIHTLAQLISAYSLVDPEK.AKALS	19	0	2112.11	O76094;O76094-2;D6RDY6	O76094	SRP72	Signal recognition particle 72 kDa protein	yes	no	3	0.00023155	121.72	2.4725	1.30597
YMSHR.ELPAWVSFPDVEK.AEWLN	13	0	1515.76	Q9BSJ8-2;Q9BSJ8;F8VZB1	Q9BSJ8-2	ESYT1	Extended synaptotagmin-1	yes	no	2	0.017192	107.37	2.4738	1.30673
CNVHK.HEPLVLFCESCDTLTCRD.CQLNA	18		2250.97	Q13263;Q13263-2;M0R2I3;M0R3C0	Q13263	TRIM28	Transcription intermediary factor 1-beta	yes	no	3	0.012375	103.61	2.4739	1.30679
AGNIK.LAFNSLLEK.AEARE	9	0	1033.58	O75400;O75400-2;O75400-3	O75400	PRPF40A	Pre-mRNA-processing factor 40 homolog A	yes	no	2	0.036768	87.298	2.4771	1.30865
LSLAR.ALEEAMEQK.AELER	9	0	1047.49	P35579;P35579-2	P35579	MYH9	Myosin-9	yes	no	2	0.003936	143.7	2.4772	1.30871
PLPSK.STSAPQMSPGSSDNQSSSPQPAQQK.LKQQK	25	0	2531.12	Q14157-5;Q14157;F8W726;Q14157-3;Q14157-1;Q14157-4	Q14157-5	UBAP2L	Ubiquitin-associated protein 2-like	yes	no	3	0.0028569	90.464	2.4785	1.30947
EYLER.ELTMASLPFTFDVER.SIDDW	15	0	1754.85	Q9H0D6;B4DZC3;Q9H0D6-2	Q9H0D6	XRN2	5-3 exoribonuclease 2	yes	no	2	6.02E-08	182.02	2.4789	1.3097
TPGKK.AAATPAKK.TVTPA	8	1	756.449	P19338;C9JWL1;C9J1H7;C9JLB1;C9JYW2	P19338	NCL	Nucleolin	yes	no	2	0.019664	133.55	2.4793	1.30993
LAKNK.QKPITPETAEK.LARDL	11	0	1240.67	P60953;P60953-1;E7ETU3	P60953	CDC42	Cell division control protein 42 homolog	yes	no	2	0.010196	100.04	2.4806	1.31069
VVGCR.DLPETIPWNPTPSMGGPGTPDSRPPFLSR.PARGL	29		3118.52	Q16512-2;Q16512;Q16512-3	Q16512-2	PKN1	Serine/threonine-protein kinase N1	yes	no	3	0.0079818	64.069	2.4819	1.31144
LGELK.DKNEQAFEEVFQNANFR.SFIFR	17	1	2084.96	P27694;I3L4R8	P27694	RPA1	Replication protein A 70 kDa DNA-binding subunit	yes	no	3	0.025162	100.4	2.4948	1.31892
DTSGK.VVTATLWGEDADKFDGSR.QPVLA	18	1	1965.94	P27694;I3L4R8	P27694	RPA1	Replication protein A 70 kDa DNA-binding subunit	yes	no	3	0.002129	102.64	2.5008	1.32239
HYLLK.NLPNPTLVTIAR.SSLDD	12	0	1307.76	Q49AR2;Q49AR2-2;Q49AR2-3	Q49AR2	C5orf22	UPF0489 protein C5orf22	yes	no	2	0.0013925	127.56	2.5009	1.32245
VEETR.YCVDQNLLK.EYFPV	9	0	1151.56	P52888;K7EP46	P52888	THOP1	Thimet oligopeptidase	yes	no	2	0.011331	111.61	2.5039	1.32418
PREGK.YGHAACFGLQPGCLR.QDGSR	15	0	1705.78	P52888;K7EP46;K7EL02;K7EMU4	P52888	THOP1	Thimet oligopeptidase	yes	no	2	1.40E-07	176.05	2.504	1.32423
ISGIK.DFSWSPGGNIIAFWVPEDKDIPAR.VTLMQ	24	1	2716.33	P55884-2;P55884	P55884-2	EIF3B	Eukaryotic translation initiation factor 3 subunit B	yes	no	3	0.009462	77.08	2.5055	1.3251
PNVHG.ALAPLAIPSAAAAAAAAGR.IAIPG	19		1632.93	P26599-3;P26599-2;P26599;K7EK45	P26599-3	PTBP1	Polypyrimidine tract-binding protein 1	yes	no	3	0.0083658	88.73	2.5069	1.3259
LDIIK.ELEASEELDTICPK.APKLE	14	0	1632.76	O76003	O76003	GLRX3	Glutaredoxin-3	yes	yes	"2,3"	1.88E-36	270.79	2.5075	1.32625
VTEMK.ALINADELASDVAGAEALLDRHQEHK.GEIDA	26	1	2785.4	Q13813-2;A6NG51;Q13813;Q13813-3	Q13813-2	SPTAN1	"Spectrin alpha chain, brain"	yes	no	4	0.00089083	96.016	2.5085	1.32682
EFEMR.LSEPVPQTNAHESK.EWYHA	14	0	1535.76	P19174-2;P19174	P19174-2	PLCG1	"1-phosphatidylinositol 4,5-bisphosphate phosphodiesterase gamma-1"	yes	no	2	8.74E-05	148.52	2.5097	1.32751
AFSTR.LAGPFPATHYSTLCKPAPLTGTLEVR.VVGCR	26	0	2796.46	Q16512-2;Q16512;Q16512-3	Q16512-2	PKN1	Serine/threonine-protein kinase N1	yes	no	4	0.045841	61.524	2.5108	1.32815
SGEVR.EDLRLPEGDLGK.EIEQK	12	1	1340.69	P63241-2;P63241;I3L504;I3L397;Q6IS14	P63241-2	EIF5A;EIF5AL1	Eukaryotic translation initiation factor 5A-1;Eukaryotic translation initiation factor 5A-1-like	yes	no	"2,3"	0.0016833	123.28	2.5113	1.32843
LSKIK.TLFPLIEAK.KKDQV	9	0	1030.61	P13010	P13010	XRCC5	X-ray repair cross-complementing protein 5	yes	yes	"1,2"	0.0081782	121.05	2.5128	1.3293
VQLVK.TTPLKPSPLPVIPDTIK.EVIYD	17	0	1816.07	Q7Z6Z7;Q7Z6Z7-3;Q7Z6Z7-2;H0Y5W0	Q7Z6Z7	HUWE1	E3 ubiquitin-protein ligase HUWE1	yes	no	3	0.014254	88.427	2.5131	1.32947
IAASK.VQEAPIDEHWIIECNDGVFQR.LRDWA	21	0	2554.19	Q14353;Q14353-2	Q14353	GAMT	Guanidinoacetate N-methyltransferase	yes	no	3	6.73E-05	138.75	2.5159	1.33107
IVLAK.VDQALHTQTDADPAEEYAR.LCQEI	19	0	2128.97	P52888;K7EP46;K7EL02;B3KSE2;K7EL32;K7EIK4	P52888	THOP1	Thimet oligopeptidase	yes	no	"2,3"	6.89E-07	206.64	2.5167	1.33153
GTTYR.IIANALSSEPACLAEIEEDKAR.RILEL	22	1	2399.2	P78527;P78527-2;E7EUY0	P78527	PRKDC	DNA-dependent protein kinase catalytic subunit	yes	no	3	0.00017356	111.66	2.517	1.33171
AHGAR.LTAQVASLTSELTTLNATIQQQDQELAGLK.QQAKE	30	0	3184.68	Q14980-2;Q14980;Q14980-4;Q14980-3;F5H4J1;F5H6Y5	Q14980-2	NUMA1	Nuclear mitotic apparatus protein 1	yes	no	"3,4"	2.27E-15	165.42	2.5185	1.33256
PVINK.LQDVFNTVGADIIQLPQIVVVGTQSSGK.SSVLE	28	0	2925.58	O00429-6;J3KPI2;O00429;O00429-2;G8JLD5;O00429-3;O00429-5;O00429-4;F8VZ52;B4DDQ3;F8VUJ9;F8W1W3;B4DPZ9;F8VYL3;F8VR28	O00429-6	DNM1L	Dynamin-1-like protein	yes	no	3	7.37E-11	144.63	2.5188	1.33274
ESLKR.VTFALPDDAETEDTGVLNVK.KNSDE	20	0	2133.05	O00566;U3KQ48	O00566	MPHOSPH10	U3 small nucleolar ribonucleoprotein protein MPP10	yes	no	2	7.40E-05	131.25	2.5193	1.33302
NEMQK.LQAEAPHIVVGTPGR.VFDML	15	0	1543.85	Q14240-2;Q14240;E7EQG2;Q9NZE6	Q14240-2	EIF4A2	Eukaryotic initiation factor 4A-II	yes	no	2	0.0028774	112.67	2.5199	1.33337
LSVNK.STSTPTSPGPR.THSTP	11	0	1086.53	Q8WWM7-3;Q8WWM7;Q8WWM7-2;Q8WWM7-9;Q8WWM7-4;Q8WWM7-5;Q8WWM7-8;Q8WWM7-6;H3BUF6;H3BRB0	Q8WWM7-3	ATXN2L	Ataxin-2-like protein	yes	no	2	0.0012591	145.99	2.5211	1.33405
KESPR.KGAAPAPPGK.TGPAV	10	1	892.513	Q13428-3;Q13428-8;E9PHK9;Q13428-4;Q13428;Q13428-2;E7ETY2;Q13428-7;Q13428-6;J3KQ96;Q13428-5	Q13428-3	TCOF1	Treacle protein	yes	no	2	0.019507	91.584	2.5217	1.3344
PTATE.GPETKPVLMALAEGPGAEGPR.LASPS	21		2076.07	Q13263;Q13263-2;M0R0K9	Q13263	TRIM28	Transcription intermediary factor 1-beta	yes	no	3	1.76E-22	230.05	2.5222	1.33468
NCGCR.NVFLLGFIPAK.ADSVV	11	0	1217.72	Q92900;Q92900-2	Q92900	UPF1	Regulator of nonsense transcripts 1	yes	no	2	0.0018685	128.17	2.523	1.33514
CKPGR.STTGAPSTTADSK.LSNQV	13	0	1222.57	Q9ULT8;G3V4V5	Q9ULT8	HECTD1	E3 ubiquitin-protein ligase HECTD1	yes	no	2	2.74E-05	173.19	2.5251	1.33634
PPAPR.GPLPAAPPVAPER.QPSWD	13	0	1270.7	Q9NQC3;Q9NQC3-5;Q9NQC3-2;F8W914	Q9NQC3	RTN4	Reticulon-4	yes	no	2	0.0098714	97.463	2.5262	1.33697
ISAAK.AVADAIR.TSLGP	7	0	714.402	P50991;P50991-2	P50991	CCT4	T-complex protein 1 subunit delta	yes	no	1	0.070461	114.19	2.527	1.33743
NGKSK.GFGFVSYEK.HEDAN	9	0	1032.49	Q13310-3;Q13310;Q13310-2;B1ANR0;H0Y5F5;H0YCC8	Q13310-3	PABPC4	Polyadenylate-binding protein 4	yes	no	2	0.015314	104.2	2.5271	1.33748
VTKAK.LLGFGSALLDNVDPNPENFVGAGIIQT.KALQV	27		2770.42	O95782-2;O95782	O95782-2	AP2A1	AP-2 complex subunit alpha-1	yes	no	3	0.0034478	81.48	2.5274	1.33765
AEFLR.AQQQLEQEFNQK.RAKFK	12	0	1489.72	Q15276;Q15276-2;I3L2B8	Q15276	RABEP1	Rab GTPase-binding effector protein 1	yes	no	2	0.0037486	159.5	2.5286	1.33834
SENQR.LVSQDNFGFDLPAVEAATKK.HEAIE	20	1	2149.11	Q01082;Q01082-2;F8W6C1;Q01082-3	Q01082	SPTBN1	"Spectrin beta chain, brain 1"	no	no	3	0.022378	78.78	2.5289	1.33851
REEWK.MFIGGLSWDTTK.KDLKD	12	0	1354.66	Q14103;Q14103-2;Q14103-3;B4DTC3;Q14103-4;H0Y8G5;H0YA96;D6RAF8;D6RF44;D6RBQ9;D6RD83	Q14103	HNRNPD	Heterogeneous nuclear ribonucleoprotein D0	yes	no	2	0.0015312	117.2	2.5294	1.3388
DFSAR.TVITPDPNLSIDQVGVPR.SIAAN	18	0	1920.03	P24928;Q6NX41	P24928	POLR2A	DNA-directed RNA polymerase II subunit RPB1;DNA-directed RNA polymerase	yes	no	3	0.011223	88.427	2.5299	1.33908
NLKIR.LKGIEEEEILPGFILCDPNNLCHSGR.TFDAQ	26	1	3009.47	P15170-3;P15170-2;P15170;H3BR35	P15170-3	GSPT1	Eukaryotic peptide chain release factor GTP-binding subunit ERF3A	yes	no	"3,4"	9.60E-10	184.45	2.5317	1.34011
ASTNR.GKDLIGVQNLLKK.HQALQ	13	2	1424.87	Q13813-2;A6NG51;Q13813;Q13813-3	Q13813-2	SPTAN1	"Spectrin alpha chain, brain"	yes	no	"2,3"	1.42E-08	212.59	2.534	1.34142
GGLDK.QIQELVEAIVLPMNHK.EKFEN	16	0	1861.01	P17980;R4GNH3;E9PM69;E9PMD8;E9PN50	P17980	PSMC3	26S protease regulatory subunit 6A	yes	no	3	0.0044813	99.941	2.5379	1.34364
KTSTR.QTYFLPVIGLVDAEK.LKPGD	15	0	1691.91	P17980;R4GNH3;E9PM69;E9PKD5;E9PMD8;E9PLG2	P17980	PSMC3	26S protease regulatory subunit 6A	yes	no	"2,3"	0.0049279	102.52	2.5403	1.345
EEYAR.LCQEILGVPATPGTNMPATFGHL.AGGYD	23		2423.2	P52888;K7EP46;B3KSE2;K7EL32;K7EIK4	P52888	THOP1	Thimet oligopeptidase	yes	no	3	3.42E-06	149.44	2.5403	1.345
VECIK.IILDLISESPIK.GRAQP	12	0	1339.8	P61978-3;Q5T6W5;Q5T6W2;P61978-2;P61978;Q5T6W1	P61978-2	HNRNPK	Heterogeneous nuclear ribonucleoprotein K	no	no	"1,2,3"	3.60E-05	197.07	2.5405	1.34511
ESRMR.IESLSSQLSNLQK.ESRAC	13	0	1445.77	P20700;E9PBF6	P20700	LMNB1	Lamin-B1	yes	no	"2,3"	5.87E-09	216.34	2.5421	1.34602
IEFSR.LTSLVPFVDAFQLER.AIVDA	15	0	1733.94	Q14152;F5H335	Q14152	EIF3A	Eukaryotic translation initiation factor 3 subunit A	yes	no	2	0.00047588	140.84	2.5424	1.34619
LDTGK.KLSDDNTIGKEEIQQR.LAQFV	16	2	1872.95	Q13813-2;A6NG51;Q13813;Q13813-3	Q13813-2	SPTAN1	"Spectrin alpha chain, brain"	yes	no	3	0.0051598	101.2	2.543	1.34653
QQLFR.TPPPELLQTLTAVGGIGQLTAAK.EESGG	23	0	2275.28	P42858	P42858	HTT	Huntingtin	yes	yes	3	7.40E-05	113.49	2.5455	1.34795
LAESK.VSVAVEASADSSK.TDKKL	13	0	1248.62	Q99590;F8VXG7;Q99590-2	Q99590	SCAF11	Protein SCAF11	yes	no	2	0.0037938	138.21	2.5463	1.3484
VPEQK.EVQDGIAPR.MFKAL	9	0	983.504	P45974;P45974-2	P45974	USP5	Ubiquitin carboxyl-terminal hydrolase 5	yes	no	2	0.0054595	144.65	2.5467	1.34863
VYAVK.TVLQRPLSLIQGPPGTGK.TVTSA	18	0	1861.08	Q92900;Q92900-2	Q92900	UPF1	Regulator of nonsense transcripts 1	yes	no	3	0.00081202	120.66	2.549	1.34993
ITITG.TQDQIQNAQYLLQNSVK.QYADV	17		1990.01	P61978-3;Q5T6W5;P61978-2;P61978	P61978-2	HNRNPK	Heterogeneous nuclear ribonucleoprotein K	no	no	"2,3"	0.0017825	113.86	2.5509	1.35101
DSASR.KQEVQAWDGEVR.QVSKH	12	1	1443.71	P45974;P45974-2	P45974	USP5	Ubiquitin carboxyl-terminal hydrolase 5	yes	no	2	0.0015107	125.82	2.5522	1.35174
CPQEK.SKDSLVQSCPGSLSLCAGVK.SSTPP	20	1	2092.03	Q9UQ35;Q9UQ35-2	Q9UQ35	SRRM2	Serine/arginine repetitive matrix protein 2	yes	no	"2,3"	1.32E-33	267.56	2.5524	1.35185
LLSVK.DSQVVQVVLDGLK.NILIM	13	0	1398.77	O00505;H0Y4S9	O00505	KPNA3	Importin subunit alpha-3	yes	no	"2,3"	1.92E-08	210.34	2.5541	1.35282
SFGGR.SSGSPYGGGYGSGGGSGGYGSR.RF	22	0	1909.78	P51991;P51991-2;H7C1J8	P51991	HNRNPA3	Heterogeneous nuclear ribonucleoprotein A3	yes	no	2	3.27E-24	251.13	2.5544	1.35298
QGLTD.SCQSGGVPTAVQNLAPR.AAVAA	17		1740.86	Q13310-3;Q13310;H0Y5F5;H0Y6X6	Q13310-3	PABPC4	Polyadenylate-binding protein 4	yes	no	2	2.58E-05	143.99	2.555	1.35332
GLKSK.THAVLVALK.RAQSE	9	0	950.591	P25786-2;P25786;F5GX11;B4DEV8	P25786-2	PSMA1	Proteasome subunit alpha type-1;Proteasome subunit alpha type	yes	no	"1,2"	0.014671	107.66	2.5558	1.35377
ATPGK.ALVATPGKK.GAAIP	9	1	883.549	P19338;C9JWL1;C9J1H7;C9JLB1;C9JYW2	P19338	NCL	Nucleolin	yes	no	"1,2"	0.0020318	186.3	2.5567	1.35428
PEAKK.QKVEGTEPTTAFNLFVGNLNFNK.SAPEL	23	1	2567.3	P19338	P19338	NCL	Nucleolin	yes	yes	"2,3,4"	3.38E-08	205.88	2.5661	1.35958
NNALR.TSLAALEQIQTAK.TQELN	13	0	1372.76	Q4V328;B1B0M1;Q4V328-2;Q4V328-3	Q4V328	GRIPAP1	GRIP1-associated protein 1	yes	no	2	1.27E-11	224.43	2.5664	1.35975
GAEYR.DMESDYSGQGVDQLQR.VIDTI	16	0	1826.77	P04818	P04818	TYMS	Thymidylate synthase	yes	yes	"2,3"	1.69E-06	195.89	2.569	1.36121
MPRK.KAAAAAWEEPSSGNGTA.RAGPR	17		1616.74	Q9P258	Q9P258	RCC2	Protein RCC2	yes	yes	2	5.98E-06	156.11	2.5712	1.36244
AAWQR.LKGLALQR.QGKLF	8	1	897.576	Q13813-2;A6NG51;Q13813;Q13813-3	Q13813-2	SPTAN1	"Spectrin alpha chain, brain"	yes	no	2	0.066374	89.142	2.5734	1.36368
DVLIK.AALPLTTSDTK.TVSEW	11	0	1116.6	Q7Z6Z7;Q7Z6Z7-3;Q7Z6Z7-2;H0Y5W0;Q5H962	Q7Z6Z7	HUWE1	E3 ubiquitin-protein ligase HUWE1	yes	no	2	0.01587	94.616	2.5737	1.36384
EDIQK.ETVYCLNDDDETEVLKEDIIQGFR.YGSDI	24	1	2900.34	P13010	P13010	XRCC5	X-ray repair cross-complementing protein 5	yes	yes	3	1.98E-06	140.2	2.5774	1.36592
NSSGK.GALALEEK.RRLEA	8	0	829.455	P35579;P35579-2;REV__Q9UKV3;REV__Q9UKV3-5;REV__E7EQT4;REV__S4R3H4	P35579	MYH9	Myosin-9	yes	no	"1,2"	0.021033	129.4	2.5789	1.36676
NKDEK.YNHIDESEMK.KVEKS	10	0	1264.54	Q92598;B4DYH1;Q92598-2;Q92598-3;B4DY72;Q5TBM3	Q92598	HSPH1	Heat shock protein 105 kDa	yes	no	2	0.001367	139.86	2.5808	1.36782
EDIKR.GLALALFGGEPK.NPGGK	12	0	1171.66	P49736;H0Y8E6	P49736	MCM2	DNA replication licensing factor MCM2	yes	no	"1,2"	2.45E-05	199.43	2.582	1.36849
DTEAD.AVSGQLPDPTTNPSAGK.DGPSL	17		1638.82	Q8N1G4	Q8N1G4	LRRC47	Leucine-rich repeat-containing protein 47	yes	yes	"2,3"	9.24E-07	162.77	2.5823	1.36866
LPPGR.KPPGPPPGPPPPQVVQMYGR.KVGFA	20	0	2095.1	Q9Y2W2;F5H721	Q9Y2W2	WBP11	WW domain-binding protein 11	yes	no	3	0.0015224	151.8	2.5827	1.36888
SELER.SQQAAQSADVSLNPCNTPQK.IFTTP	20	0	2143	P49454	P49454	CENPF	Centromere protein F	yes	yes	3	0.010366	98.573	2.5828	1.36894
QIVEK.GRPAPGFHHGD.GPGNA	11		1146.53	Q96AE4;B4DT31;E9PEB5;Q96AE4-2;C9JSZ1	Q96AE4-2	FUBP1	Far upstream element-binding protein 1	no	no	2	0.016482	110.38	2.5828	1.36894
AEDSK.ADYSSILQK.FNHEQ	9	0	1023.52	Q96RU3;Q96RU3-2;E9PGQ4;Q96RU3-3;Q96RU3-4;H0Y7W6	Q96RU3	FNBP1	Formin-binding protein 1	yes	no	"1,2"	0.0052933	146.81	2.5833	1.36922
QDGWK.AEPGEGTRPATVGD.SSARP	14		1355.63	Q9BTC0	Q9BTC0	DIDO1	Death-inducer obliterator 1	yes	yes	2	0.0098787	115.34	2.5913	1.37368
IGMTR.KFGYVDFESAEDLEK.ALELT	15	1	1775.83	P19338	P19338	NCL	Nucleolin	yes	yes	"2,3"	1.90E-12	218.11	2.5937	1.37501
VPIPR.FAVGIVIGR.NGEMI	9	0	930.565	Q96AE4;B4DT31;E9PEB5;Q96AE4-2;Q96I24;Q96I24-2	Q96AE4-2	FUBP1;FUBP3	Far upstream element-binding protein 1;Far upstream element-binding protein 3	no	no	2	0.0053354	133.55	2.5946	1.37551
EMSGR.SGHFEQAIKEGEDMIAEEHFGSEK.IRERI	24	1	2704.21	Q01082;Q01082-2;Q01082-3	Q01082	SPTBN1	"Spectrin beta chain, brain 1"	no	no	3	9.40E-07	148.52	2.5975	1.37712
WINEK.EAALTSEEVGADLEQVEVLQKK.FDDFQ	22	1	2385.23	Q13813-2;A6NG51;Q13813;Q13813-3	Q13813-2	SPTAN1	"Spectrin alpha chain, brain"	yes	no	3	0.00041665	162.77	2.5991	1.37801
TISGR.KDQVEYLVQQNVIPPFCNLLSVK.DSQVV	23	1	2730.44	O00505	O00505	KPNA3	Importin subunit alpha-3	yes	yes	3	0.0052998	84.166	2.5992	1.37807
QAKEK.QAQLAQTLQQQEQASQGLR.HQVEQ	19	0	2125.09	Q14980-2;Q14980;Q14980-4;Q14980-3;F5H4J1;F5H6Y5	Q14980-2	NUMA1	Nuclear mitotic apparatus protein 1	yes	no	3	0.00019215	117.78	2.5994	1.37818
MLLTK.LKETAENSLK.KPVTD	10	1	1131.61	Q92598;B4DYH1;Q92598-2;B4DY72	Q92598	HSPH1	Heat shock protein 105 kDa	yes	no	"1,2"	0.0008612	163.38	2.6004	1.37873
RERAR.GEELDEDLFLQLTGGHEAF.	19	0	2118.97	Q86UX7;Q86UX7-2;H0YFT5	Q86UX7	FERMT3	Fermitin family homolog 3	yes	no	2	0.00053114	122.29	2.6018	1.37951
EQWGK.LTDCVVMR.DPASK	8	0	992.478	P09651;P09651-2;F8W6I7;P09651-3;Q32P51;F8VZ49;F8W646;P22626;P22626-2;P51991;P51991-2	P22626	HNRNPA1;HNRNPA1L2;HNRNPA2B1;HNRNPA3	Heterogeneous nuclear ribonucleoprotein A1;Heterogeneous nuclear ribonucleoprotein A1-like 2;Heterogeneous nuclear ribonucleoproteins A2/B1;Heterogeneous nuclear ribonucleoprotein A3	no	no	"1,2"	0.030114	140.98	2.6035	1.38045
TYDDR.AYSSFGGGR.GSRGS	9	0	900.409	Q15056;Q15056-2	Q15056	EIF4H	Eukaryotic translation initiation factor 4H	yes	no	"1,2"	0.006525	143.61	2.6043	1.3809
SKLTK.DFSALESQLQDTQELLQEENR.QKLSL	21	0	2492.17	P35579	P35579	MYH9	Myosin-9	yes	yes	"2,3"	8.48E-17	242.1	2.6046	1.38106
KMFDK.QQANTIFWSPQGQFVVLAGLR.SMNGA	21	0	2359.24	P55884-2;P55884	P55884-2	EIF3B	Eukaryotic translation initiation factor 3 subunit B	yes	no	3	0.00015083	147.17	2.6077	1.38278
DGNGK.LGLVEFNILWNR.IRNYL	12	0	1472.81	P07384	P07384	CAPN1	Calpain-1 catalytic subunit	yes	yes	2	0.0050308	108.56	2.6083	1.38311
SRLGR.ALAELFGLLVK.LCVGS	11	0	1172.72	Q7Z6Z7;Q7Z6Z7-3;Q7Z6Z7-2;H0Y5W0;Q5H962	Q7Z6Z7	HUWE1	E3 ubiquitin-protein ligase HUWE1	yes	no	2	0.0039536	113.47	2.6106	1.38438
FGNYN.NQSSNFGPMK.GGNFG	10		1108.5	P09651;P09651-2;F8W6I7;P09651-3;Q32P51;H0YH80	P09651	HNRNPA1;HNRNPA1L2	Heterogeneous nuclear ribonucleoprotein A1;Heterogeneous nuclear ribonucleoprotein A1-like 2	yes	no	2	0.012087	94.363	2.6107	1.38444
PATLK.GTVPDDAVEALADSLGK.KEADP	17	0	1656.82	P20810-6;P20810-7;E7ESM9;P20810-5;B7Z468;P20810-9;P20810;P20810-2;B7Z574;E7EVY3;P20810-8;E9PCH5;P20810-4;E7ES10;P20810-3;E9PDE4;H0Y9H6;H0YD33;H0Y7F0;E7EQA0;E7EQ12	P20810-6	CAST	Calpastatin	yes	no	3	0.0032612	120.66	2.6107	1.38444
HLTVK.KIFVGGIKEDTEEYNLR.DYFEK	17	2	2010.04	P51991;P51991-2	P51991	HNRNPA3	Heterogeneous nuclear ribonucleoprotein A3	yes	no	3	0.034752	81.448	2.6114	1.38482
QTHLK.VEDVSAVEIVGGATR.IPAVK	15	0	1500.78	Q92598;B4DYH1;Q92598-2;Q92598-3;B4DY72	Q92598	HSPH1	Heat shock protein 105 kDa	yes	no	"2,3"	2.11E-09	199.68	2.6115	1.38488
LFILK.QLVAEQVTYQR.NRFGA	11	0	1333.7	P49736;H0Y8E6	P49736	MCM2	DNA replication licensing factor MCM2	yes	no	2	0.0010834	164.9	2.6133	1.38587
GKFIR.INFDVNGYIVGANIETYLLEK.SRAIR	21	0	2384.23	P35579;P35579-2	P35579	MYH9	Myosin-9	yes	no	3	0.086419	66.325	2.6162	1.38747
CMDNK.DGSCSVEYIPYEAGTYSLNVTYGGHQVPGSPFK.VPVHD	33	0	3578.63	P21333;P21333-2;Q5HY54	P21333	FLNA	Filamin-A	yes	no	3	2.20E-06	104.38	2.6164	1.38758
VETHK.VAAPDVVVPTLDTVR.HEALL	15	0	1550.87	Q14204	Q14204	DYNC1H1	Cytoplasmic dynein 1 heavy chain 1	yes	yes	3	0.054183	76.262	2.6176	1.38824
GFQRK.AIVICPTDEDLKDR.TIKRT	14	1	1643.82	Q9BUJ2;Q9BUJ2-2;Q9BUJ2-3;B7Z4B8;Q9BUJ2-4;M0R3F1	Q9BUJ2	HNRNPUL1	Heterogeneous nuclear ribonucleoprotein U-like protein 1	yes	no	3	0.0017142	116.03	2.6182	1.38858
HWPCR.LTIGSNLSIR.IAAYK	10	0	1072.62	P13010	P13010	XRCC5	X-ray repair cross-complementing protein 5	yes	yes	2	0.0077162	103.08	2.6183	1.38863
VLTQK.VSNSGITR.VEKAK	8	0	832.44	P50991;P50991-2;B7Z9L0;B7Z2F4	P50991	CCT4	T-complex protein 1 subunit delta	yes	no	1	0.050414	106.42	2.619	1.38902
SEQIR.NQLTAMSSVLAK.ALEVI	12	0	1261.67	Q14152;F5H335	Q14152	EIF3A	Eukaryotic translation initiation factor 3 subunit A	yes	no	2	0.0011427	125.03	2.6195	1.38929
EEVFK.QIFIPILQGLALAAK.ECSLD	15	0	1594.98	O95155-4;O95155;O95155-2;O95155-3;K7EP75	O95155-4	UBE4B	Ubiquitin conjugation factor E4 B	yes	no	3	0.024101	98.902	2.6209	1.39006
WTMVK.QMTDVLLTPATDALK.NRSSV	15	0	1615.85	Q8N1F7;H3BVG0;Q8N1F7-2;H3BP95;H3BMX0;H3BPA9	Q8N1F7	NUP93	Nuclear pore complex protein Nup93	yes	no	3	0.0454	73.887	2.622	1.39067
KKDNK.VAVGELTDEDVK.MITSL	12	0	1273.64	P49736;H0Y8E6	P49736	MCM2	DNA replication licensing factor MCM2	yes	no	2	0.0010418	134.56	2.6297	1.3949
IDGRR.VLVDVER.GRTVK	7	0	828.471	P08621;P08621-2;P08621-4	P08621	SNRNP70	U1 small nuclear ribonucleoprotein 70 kDa	yes	no	1	0.050178	134.66	2.631	1.39561
EPKTK.AAAPGVEDEPLLR.ENPRR	13	0	1336.7	P31350-2;P31350;C9JXC1	P31350-2	RRM2	Ribonucleoside-diphosphate reductase subunit M2	yes	no	2	0.00056101	134.98	2.6322	1.39627
HEYFR.ETPLPIDPSMFPTWPAK.SEQQR	17	0	1925.96	P21127;J3QR44;J3QKR5;Q9UQ88;P21127-2;P21127-3;Q9UQ88-2;Q5QPR3;Q9UQ88-3;J3QR29;P21127-8;Q9UQ88-4;P21127-9;Q5QPR4;J3KTL7;P21127-6;J3QL65;P21127-10;P21127-5;P21127-4;P21127-12;Q9UQ88-10;Q9UQ88-5;Q9UQ88-8	P21127	CDK11B;CDK11A;CDC2L2	Cyclin-dependent kinase 11B;Cyclin-dependent kinase 11A	yes	no	"2,3"	0.013352	98.508	2.6328	1.3966
GAGAK.DELHIVEAEAMNYEGSPIK.VTLAT	19	0	2144.01	P06748;P06748-3;P06748-2	P06748	NPM1	Nucleophosmin	yes	no	3	0.00062874	185.02	2.6331	1.39676
EQVKK.STLNPNAK.EFNPT	8	0	843.445	Q8WWM7-3;Q8WWM7;Q8WWM7-2;Q8WWM7-9;Q8WWM7-4;Q8WWM7-5;Q8WWM7-8;Q8WWM7-6;H3BUF6;F8WB05;S4R3J6	Q8WWM7-3	ATXN2L;ATXN2	Ataxin-2-like protein	no	no	2	0.020179	130.22	2.6337	1.39709
ESWMR.EKEPIVGSTD.YGKDE	10		1073.52	Q13813-2;A6NG51;Q13813;Q13813-3	Q13813-2	SPTAN1	"Spectrin alpha chain, brain"	yes	no	2	0.011837	134.57	2.6379	1.39939
QTTIK.LFQECCPHSTDR.VVLIG	12	0	1548.64	P61978-3;Q5T6W5;Q5T6W2;P61978-2;P61978;Q5T6W1	P61978-2	HNRNPK	Heterogeneous nuclear ribonucleoprotein K	no	no	"2,3"	0.0005607	175.21	2.6387	1.39983
QLPQK.VQAQVIQETIVPK.EPPPE	13	0	1451.83	Q15459	Q15459	SF3A1	Splicing factor 3A subunit 1	yes	yes	2	8.21E-06	187.97	2.639	1.39999
DHTSR.TLSFGSDLNYATR.EDAPI	13	0	1443.7	Q14152;F5H335	Q14152	EIF3A	Eukaryotic translation initiation factor 3 subunit A	yes	no	2	3.15E-05	168.89	2.6407	1.40092
QIAAK.IGGDAATTVNNSTPDFGFGGQK.RQLED	22	0	2153	Q92945;M0R0I5	Q92945	KHSRP	Far upstream element-binding protein 2	yes	no	"2,3,4"	6.12E-17	240.44	2.6415	1.40136
NVSSK.EFLQTESPESTELQSR.LRQLS	16	0	1879.88	Q8WXH0-2;Q8WXH0;G3V5X4;Q8WXH0-7;Q8WXH0-3;Q8WXH0-4;Q86YP9;Q8WXH0-5;Q8WXH0-6	Q8WXH0-2	SYNE2	Nesprin-2	yes	no	"2,3"	4.53E-27	256.98	2.6419	1.40158
KNNMK.TLLQQNQQLK.LDLRR	10	0	1212.68	Q08378;Q08378-2	Q08378	GOLGA3	Golgin subfamily A member 3	yes	no	2	0.021261	114.89	2.6426	1.40196
IARLR.TAGTICLETFKDFPQMGR.FTLRD	18	1	2070.99	Q8IYD1;P15170-3;P15170-2;P15170;H3BR35	P15170-3	GSPT2;GSPT1	Eukaryotic peptide chain release factor GTP-binding subunit ERF3B;Eukaryotic peptide chain release factor GTP-binding subunit ERF3A	no	no	3	0.011339	86.378	2.6465	1.40409
CPWYI.GLPFIPYLDNLPNFNR.SVDGP	16		1888.98	Q8IYD1;P15170-3;P15170-2;P15170;H3BR35	P15170-3	GSPT2;GSPT1	Eukaryotic peptide chain release factor GTP-binding subunit ERF3B;Eukaryotic peptide chain release factor GTP-binding subunit ERF3A	no	no	"2,3"	8.28E-05	173.19	2.6476	1.40469
TLLTK.QETFDAGLQAFQQEGIANITALKDQLLAAK.HVQSK	30	1	3231.68	Q13813-2;A6NG51;Q13813;Q13813-3	Q13813-2	SPTAN1	"Spectrin alpha chain, brain"	yes	no	"3,4"	2.18E-15	174.19	2.6506	1.40632
LKPAR.EDSENKDHAGEISSLPFPGVVL.KPAAS	22		2339.13	O15117;O15117-3;O15117-2	O15117	FYB	FYN-binding protein	no	no	3	0.039159	70.802	2.6507	1.40637
KALGK.YGPADVEDTTGSGATDSKDDDDIDLFGSDDEEESEEAKR.LREER	39	2	4179.72	P24534;C9JZW3	P24534	EEF1B2	Elongation factor 1-beta	yes	no	4	0.0050669	55.779	2.6517	1.40692
FIGER.TVGALQVLGTEAQSSLLK.AVAFF	18	0	1814.01	P78527;P78527-2;E7EUY0	P78527	PRKDC	DNA-dependent protein kinase catalytic subunit	yes	no	"2,3"	0.00031427	188.44	2.654	1.40817
VVELR.INSGGKLPNFGFVVFDDSEPVQK.VLSNR	23	1	2493.25	Q13283;F5H4D6	Q13283	G3BP1	Ras GTPase-activating protein-binding protein 1	yes	no	3	2.12E-06	143.52	2.6565	1.40953
EELPR.AVGTQTLSGAGLLK.MFNKA	14	0	1314.75	Q13596;Q13596-3;A6NKH4;Q13596-2;H0YK42	Q13596	SNX1	Sorting nexin-1	yes	no	2	8.74E-21	246.64	2.6593	1.41105
SELLR.YYTSASGDEMVSLK.DYCTR	14	0	1549.7	P07900-2;P07900;Q86U12	P07900-2	HSP90AA1	Heat shock protein HSP 90-alpha	yes	no	2	3.65E-20	239.61	2.6598	1.41132
EELWK.ENPSATLEDLEKPGVDEEPQHVLLR.YEDAY	25	0	2814.4	Q92900;Q92900-2	Q92900	UPF1	Regulator of nonsense transcripts 1	yes	no	3	7.87E-07	148.66	2.6604	1.41164
LCVVR.DTVDPVQDEMLAR.FVVGS	13	0	1487.69	P49736;H0Y8E6	P49736	MCM2	DNA replication licensing factor MCM2	yes	no	2	3.35E-18	237.32	2.6606	1.41175
GVRSK.SGPLKPAREDSENKDHAGEISSLPFPGVVLKPAASR.GGPGL	36	2	3755.96	O15117;O15117-3;O15117-2	O15117	FYB	FYN-binding protein	no	no	4	4.45E-09	119.42	2.6621	1.41256
QQFSR.DVDEIEAWISEK.LQTAS	12	0	1432.67	Q13813-2;A6NG51;Q13813;Q13813-3	Q13813-2	SPTAN1	"Spectrin alpha chain, brain"	yes	no	2	3.79E-21	232.42	2.6635	1.41332
QFLEK.DSTLTEPVVMALLK.YWPKT	14	0	1515.82	Q13362-5;H0YJ75;Q13362-4;Q13362;Q13362-3;Q13362-2;Q96B13;H0YJU0	Q13362-5	PPP2R5C	Serine/threonine-protein phosphatase 2A 56 kDa regulatory subunit gamma isoform	yes	no	2	0.00036689	138.42	2.6637	1.41343
LNGKK.YAWQGVALLPFVDER.RLRAA	15	0	1762.9	Q9H0D6;B4DZC3;Q9H0D6-2	Q9H0D6	XRN2	5-3 exoribonuclease 2	yes	no	2	8.41E-05	153.24	2.6664	1.41489
ETELK.MWDPHNDPNAQGDAFK.TLFVA	16	0	1841.78	P08621;P08621-2;P08621-3;M0QYR1	P08621	SNRNP70	U1 small nuclear ribonucleoprotein 70 kDa	yes	no	3	0.068564	70.26	2.6666	1.415
EILKK.IIPTLEEGLQLPSPTATSQLPLESDAVECLNYQHYK.GSDFD	36	0	4054.02	P61978-2;P61978;Q5T6W1	P61978-2	HNRNPK	Heterogeneous nuclear ribonucleoprotein K	yes	no	"3,4,5"	3.04E-07	110.9	2.6691	1.41635
PNISR.AEIISLCK.RYPGF	8	0	932.5	Q9BXP5;Q9BXP5-3;Q9BXP5-2;Q9BXP5-4;Q9BXP5-5;H7C3A1;H7C1K0	Q9BXP5	SRRT	Serrate RNA effector molecule homolog	yes	no	1	0.023814	123.69	2.6729	1.41841
VNDLR.WDLSAQQIEER.TRELI	11	0	1373.66	P52888;K7EKB6	P52888	THOP1	Thimet oligopeptidase	yes	no	2	0.014969	95.477	2.673	1.41846
YTVQR.NILDFPQHVSPSK.DIRTA	13	0	1480.77	P52888;K7EKB6	P52888	THOP1	Thimet oligopeptidase	yes	no	"2,3"	1.67E-06	200.19	2.677	1.42062
IPLAK.DFYVAFQDLPTR.HKIRE	12	0	1470.71	Q14566	Q14566	MCM6	DNA replication licensing factor MCM6	yes	yes	2	4.63E-05	194.98	2.68	1.42223
PEKAD.GVVEGIDVNGPK.AQLML	12		1182.62	O94888;F5GYB1;C9JAT7	O94888	UBXN7	UBX domain-containing protein 7	yes	no	2	0.0071256	130.1	2.6814	1.42299
PVPLL.ATPRPTDPIPTSEVN.	15		1593.8	Q92538	Q92538	GBF1	Golgi-specific brefeldin A-resistance guanine nucleotide exchange factor 1	yes	yes	2	2.78E-09	198.16	2.6837	1.42422
TIDTK.GAGTGGLGLTVEGPCEAK.IECSD	18	0	1672.81	O75369-8;O75369;O75369-9;O75369-2;O75369-3;O75369-6;O75369-7;E7EN95;O75369-4;O75369-5	O75369-8	FLNB	Filamin-B	no	no	2	1.85E-39	281.09	2.6849	1.42487
SFVEK.VMQEQGTHPK.FQKPK	10	0	1153.56	P35579;P35579-2	P35579	MYH9	Myosin-9	yes	no	"2,3"	0.0003348	182.28	2.6858	1.42535
ELLQK.IEVPLYSLLEQTHLK.VEDVS	15	0	1781.99	Q92598;B4DYH1;Q92598-2;Q92598-3;B4DY72	Q92598	HSPH1	Heat shock protein 105 kDa	yes	no	"2,3"	7.08E-28	254.4	2.6899	1.42755
ALGSR.NSPGSQVASNPR.QAAYE	12	0	1212.58	Q9H0D6;B4DZC3;Q9H0D6-2	Q9H0D6	XRN2	5-3 exoribonuclease 2	yes	no	2	3.00E-05	198.32	2.6917	1.42852
LLDTK.LMASTQPFKDIINNTSLAELEK.RLKET	22	1	2462.27	O95453;O95453-3;O95453-2;B4DSB0;H3BRK1	O95453	PARN	Poly(A)-specific ribonuclease PARN	yes	no	3	7.00E-05	153.04	2.695	1.43029
QVAWR.DAQQSSSPAADNLR.EQFER	14	0	1458.67	Q14139-2;Q14139;B7Z7P0	Q14139-2	UBE4A	Ubiquitin conjugation factor E4 A	yes	no	2	1.38E-06	161.04	2.6997	1.4328
DRQMK.HLVQALQASLEK.EKEKV	12	0	1335.75	Q08378;Q08378-2	Q08378	GOLGA3	Golgin subfamily A member 3	yes	no	2	0.0069044	131.17	2.7004	1.43317
AYDKR.ANPQVGVAFPHIK.HNYEC	13	0	1376.76	P13010	P13010	XRCC5	X-ray repair cross-complementing protein 5	yes	yes	"2,3"	0.00010179	155.97	2.7007	1.43333
ECNQC.KAPKPDGPGGGPGGSHMGGNYGDDR.RGGRG	25		2380.06	P35637;P35637-2;H3BPE7	P35637	FUS	RNA-binding protein FUS	yes	no	3	3.45E-07	136.92	2.7028	1.43445
SLQAR.CTVIAAANPIGGR.YDPSL	13	0	1298.68	P49736;H0Y8E6	P49736	MCM2	DNA replication licensing factor MCM2	yes	no	2	9.66E-05	156.36	2.7096	1.43808
ALRLR.ASFSQPLFQAVAAICR.LLSIR	16	0	1764.9	Q86UX7;Q86UX7-2;F5H1C6	Q86UX7	FERMT3	Fermitin family homolog 3	yes	no	3	0.0010532	133.47	2.7134	1.4401
LFAPR.DPIPYLPPLEK.LPHEK	11	0	1280.7	P08621;P08621-2;P08621-3	P08621	SNRNP70	U1 small nuclear ribonucleoprotein 70 kDa	yes	no	"1,2"	0.014182	96.229	2.7152	1.44106
SGKKR.GFGFVTFDDHD.PVDKI	11		1255.51	P22626;P22626-2	P22626	HNRNPA2B1	Heterogeneous nuclear ribonucleoproteins A2/B1	yes	no	2	0.014921	95.523	2.7177	1.44239
LIHPD.SSNTPLSTR.LVSVQ	9		961.483	Q9Y2I7;E9PDH4;Q9Y2I7-4;Q9Y2I7-3;Q9Y2I7-2	Q9Y2I7	PIKFYVE	1-phosphatidylinositol 3-phosphate 5-kinase	yes	no	2	0.00022884	182.64	2.7178	1.44244
SVYIK.GFPTDATLDDIKEWLEDK.GQVLN	18	1	2092	P05455;E7ERC4;E9PGX9	P05455	SSB	Lupus La protein	yes	no	"2,3"	0.00066325	164.93	2.7198	1.4435
EGTMK.RRDETMQPAKPSFLEYFEQK.EKENQ	20	2	2499.22	Q13043;Q13043-2;F5H5B4	Q13043	STK4	Serine/threonine-protein kinase 4;Serine/threonine-protein kinase 4 37kDa subunit;Serine/threonine-protein kinase 4 18kDa subunit	yes	no	3	0.02304	73.498	2.721	1.44414
SLRVP.LAPITDPQQLQLSPLK.GLSLV	16		1761	P31350-2;P31350	P31350-2	RRM2	Ribonucleoside-diphosphate reductase subunit M2	yes	no	3	0.0014533	127.32	2.7215	1.4444
GDVLK.ILSNQEEWFK.AELGS	10	0	1292.64	O75791;F5H1V3;B1AH86	O75791	GRAP2	GRB2-related adapter protein 2	yes	no	2	0.049226	80.102	2.7227	1.44504
GMMGM.LASQQNQSGPSGNNQNQGNMQR.EPNQA	22		2357.05	Q13148;B4DJ45	Q13148	TARDBP	TAR DNA-binding protein 43	yes	no	3	0.012373	75.55	2.7235	1.44546
SGSSK.ATDLGGTSQAGTSQR.FLENG	15	0	1448.69	Q7Z2W4;Q7Z2W4-2;C9J6P4;Q7Z2W4-3	Q7Z2W4	ZC3HAV1	Zinc finger CCCH-type antiviral protein 1	yes	no	"2,3"	3.72E-15	224.67	2.7254	1.44647
FGCTK.EEIVQFFSGLEIVPNGITLPVDPEGK.ITGEA	26	0	2826.47	P52597	P52597	HNRNPF	"Heterogeneous nuclear ribonucleoprotein F;Heterogeneous nuclear ribonucleoprotein F, N-terminally processed"	yes	yes	3	0.0014833	88.168	2.7321	1.45001
EEVKK.EVAFFNNFLTDAK.RPALP	13	0	1514.74	Q9BXP5;Q9BXP5-3;Q9BXP5-2;Q9BXP5-4;Q9BXP5-5;H7C3A1	Q9BXP5	SRRT	Serrate RNA effector molecule homolog	yes	no	2	4.01E-12	232.53	2.7375	1.45286
QNLTR.EQADYCVSHMKPYVDGK.GRELP	17	0	2025.89	Q13813-2;A6NG51;Q13813;Q13813-3	Q13813-2	SPTAN1	"Spectrin alpha chain, brain"	yes	no	3	0.0013893	112.96	2.738	1.45312
ESGKR.KLEEVLSTEGAEENGNSDKK.KKAKR	20	2	2176.05	O15355	O15355	PPM1G	Protein phosphatase 1G	yes	yes	3	0.00055672	129.12	2.7502	1.45954
GDIIK.ALELSGTAVPPDLEK.LWSDF	15	0	1538.82	Q7L014	Q7L014	DDX46	Probable ATP-dependent RNA helicase DDX46	yes	yes	2	0.019771	103.14	2.7533	1.46116
EALSK.SKAELMEISEDK.TKIRR	12	1	1378.66	P05455;E7ERC4;E9PGX9;E9PFL9	P05455	SSB	Lupus La protein	yes	no	2	0.0064701	104.41	2.7538	1.46142
TQNQK.SQDVELWEGEVVK.ELSVE	13	0	1516.74	Q9UHB6-4;Q9UHB6;Q9UHB6-2;F8VQE1;Q9UHB6-3;F8VS07	Q9UHB6-4	LIMA1	LIM domain and actin-binding protein 1	yes	no	2	0.0012343	157.35	2.7547	1.4619
GMDYR.SCILRPGGSEDASAMLR.RFLGR	17	0	1818.87	P52888;K7EP46;K7EL02;B3KSE2	P52888	THOP1	Thimet oligopeptidase	yes	no	2	0.0032	101.05	2.7565	1.46284
DAEVR.AVSEDVSNGSSGSPSPGDTLPWNLGK.TQRSR	26	0	2557.19	Q15149-2;Q15149-3;E9PMV1	Q15149-2	PLEC		yes	no	3	1.13E-05	118.51	2.7583	1.46378
GTSLR.GDINVCIVGDPSTAK.SQFLK	15	0	1544.75	Q14566	Q14566	MCM6	DNA replication licensing factor MCM6	yes	yes	2	0.0021169	116.43	2.7601	1.46472
KGMFR.TVGQLYK.EQLAK	7	0	807.449	P35579;P35579-2;P35749-2;P35749;P35749-3;P35749-4;P35580-4;P35580-3;F8W6L6;P35580-2;P35580;G8JLL9;Q7Z406-2;F2Z2U8;Q7Z406-6;Q7Z406;Q7Z406-4;Q7Z406-5;M0QY43	P35579	MYH9;MYH11;MYH10;MYH14	Myosin-9;Myosin-11;Myosin-10;Myosin-14	no	no	1	0.077816	110.63	2.7635	1.4665
YCKER.GALTVGITNTVGSSISR.ETDCG	17	0	1631.88	Q06210;Q06210-2	Q06210	GFPT1	Glucosamine--fructose-6-phosphate aminotransferase [isomerizing] 1	yes	no	2	0.0013742	145.69	2.7656	1.46759
QSRLR.QLSLLWEAAQGAVDSWR.GGLRQ	17	0	1928.97	Q8WXH0-2;Q8WXH0;G3V5X4;Q8WXH0-7;Q8WXH0-3;Q8WXH0-4;Q86YP9;Q8WXH0-5;Q8WXH0-6	Q8WXH0-2	SYNE2	Nesprin-2	yes	no	3	0.044595	92.211	2.7661	1.46785
MPPNR.ISHGEVLEWQK.TFEEK	11	0	1324.68	Q9BXP5;Q9BXP5-3;Q9BXP5-2;Q9BXP5-4;Q9BXP5-5;H7C3A1	Q9BXP5	SRRT	Serrate RNA effector molecule homolog	yes	no	2	0.005689	108.35	2.7673	1.46848
EDIKK.GILLQLFGGTR.KDFSH	11	0	1173.69	P33991;E5RG31	P33991	MCM4	DNA replication licensing factor MCM4	yes	no	2	0.0013033	144.1	2.7674	1.46853
DWQCK.TCSNVNWAR.RSECN	9	0	1106.49	O95218-2;O95218	O95218-2	ZRANB2	Zinc finger Ran-binding domain-containing protein 2	yes	no	2	0.059944	80.231	2.7675	1.46858
EAMSR.GPPPAPEGGSRDEQD.GASAE	15		1507.65	P46379-3;P46379;B0UX83;P46379-2;P46379-5;H0Y710	P46379-3	BAG6;BAT3	Large proline-rich protein BAG6	yes	no	"2,3"	1.39E-05	197.36	2.768	1.46884
PDLTK.LHQLAMQQSHFPMTHGNTGFSGIESSSPEVK.GYWAG	31	0	3381.59	Q15366-3;Q15366-6;Q15366-2;Q15366;Q15366-4;Q15366-5;F8VZX2;H3BRU6;F8VRH0	Q15366-3	PCBP2	Poly(rC)-binding protein 2	yes	no	4	0.094717	40.849	2.7682	1.46895
LEFLR.NQPQFQQMR.QIIQQ	9	0	1175.55	P54727;P54727-2	P54727	RAD23B	UV excision repair protein RAD23 homolog B	yes	no	2	0.0055146	121.09	2.7687	1.46921
VAAAT.TAAPAAAAAPAK.VEAKE	12		1009.56	P05388;F8VWS0;Q3B7A4;Q8NHW5;F8W1K8	P05388	RPLP0;RPLP0P6	60S acidic ribosomal protein P0;60S acidic ribosomal protein P0-like	yes	no	2	0.0012344	129.89	2.7707	1.47025
LEKTR.RKLEGDSTDLSDQIAELQAQIAELK.MQLAK	25	2	2770.43	P35579	P35579	MYH9	Myosin-9	yes	yes	3	7.23E-19	245.92	2.7713	1.47056
IVRDR.VTSAVEALLSADSASR.KQEVQ	16	0	1575.81	P45974;P45974-2	P45974	USP5	Ubiquitin carboxyl-terminal hydrolase 5	yes	no	"2,3"	0.02214	96.773	2.7729	1.4714
QMEPK.VVTDTDETELAR.QMERL	12	0	1347.65	P05198	P05198	EIF2S1	Eukaryotic translation initiation factor 2 subunit 1	yes	yes	2	1.49E-11	225.15	2.7734	1.47166
DAFLK.EPALNEANLSNLK.APLDI	13	0	1411.73	Q06323;Q06323-2;H0YNE3	Q06323	PSME1	Proteasome activator complex subunit 1	yes	no	2	2.08E-06	199.13	2.7814	1.47581
ARGQK.IPIFSAAGLPHNEIAAQICR.QAGLV	20	0	2177.14	P21281;P15313;C9JL73;C9JNS9;C9J5E3	P21281	ATP6V1B2;ATP6V1B1	"V-type proton ATPase subunit B, brain isoform;V-type proton ATPase subunit B, kidney isoform"	yes	no	"2,3"	4.16E-07	213.03	2.7871	1.47876
GGQDR.CSDAAGYPHATHDLEGPPLDAYSIQGQHTISPLDLAK.LNQVA	37	0	3944.86	Q15365	Q15365	PCBP1	Poly(rC)-binding protein 1	yes	yes	"3,4"	7.70E-10	126.36	2.7891	1.4798
KESPR.KGAAPAPPR.KTGPA	9	1	863.498	Q13428-3;Q13428-8;E9PHK9;Q13428-4;Q13428;Q13428-2;E7ETY2;Q13428-7;Q13428-6;J3KQ96;Q13428-5	Q13428-3	TCOF1	Treacle protein	yes	no	2	0.059265	80.438	2.7892	1.47985
FSVQK.VTPQSDGSSSK.VKVKV	11	0	1091.51	P34932	P34932	HSPA4	Heat shock 70 kDa protein 4	yes	yes	2	0.0055011	108.9	2.7895	1.48001
GLGQK.HLVMGDIPAAVNAFQEAASLLGK.KYGET	23	0	2351.23	P49321;P49321-3;P49321-2;E9PI86;E9PPQ8	P49321	NASP	Nuclear autoantigenic sperm protein	yes	no	"2,3,4"	5.69E-17	200.45	2.7901	1.48032
CGEPK.RLETEASTGQQLNSLNLSSPFDLNFPLPGEK.GPACL	31	1	3401.71	Q9BTE3;Q9BTE3-2;Q9BTE3-3	Q9BTE3	MCMBP	Mini-chromosome maintenance complex-binding protein	yes	no	3	6.93E-05	108.1	2.7902	1.48037
AEKNR.AAAMANNLQK.GSAGP	10	0	1030.52	Q14498-2;Q14498;Q14498-3;E1P5S2;G3XAC6;H0Y4X3	Q14498-2	RBM39	RNA-binding protein 39	yes	no	2	0.00050222	169.44	2.7913	1.48094
SKAPR.GDVTAEEAAGASPAK.ANGQE	15	0	1372.65	P49006	P49006	MARCKSL1	MARCKS-related protein	yes	yes	"1,2,3"	1.34E-37	275.42	2.7916	1.48109
ITLER.GNSGLGFSIAGGTDNPHIGDDSSIFITK.IITGG	28	0	2776.33	Q12959-2;Q12959-7;Q12959;Q12959-4;Q12959-6;Q12959-3;Q12959-5;Q12959-9;Q12959-8;E7EQD7;B4E2H8;H7C166;C9IYP1	Q12959-2	DLG1	Disks large homolog 1	yes	no	3	2.09E-12	157.9	2.7918	1.4812
LTGQR.VLGVPIIVQASQAEK.NRAAA	15	0	1550.9	Q14498-2;Q14498;Q14498-3;E1P5S2;G3XAC6;H0Y4X3;Q5QP23	Q14498-2	RBM39	RNA-binding protein 39	yes	no	"2,3"	2.92E-15	226.59	2.7921	1.48135
AISAK.GMTLVTPLQLLLFASK.KVQSD	16	0	1731	Q08211;Q08211-2	Q08211	DHX9	ATP-dependent RNA helicase A	yes	no	"2,3"	0.001347	117.2	2.7946	1.48264
DRTDR.LLLTPWVK.FLWES	8	0	968.606	Q14152;F5H335	Q14152	EIF3A	Eukaryotic translation initiation factor 3 subunit A	yes	no	2	0.039318	105.57	2.7963	1.48352
SKSNK.IFVGGIPHNCGETELR.EYFKK	16	0	1797.88	Q96EP5;Q96EP5-2;K7EQ02	Q96EP5	DAZAP1	DAZ-associated protein 1	yes	no	3	0.0013602	126.71	2.7985	1.48465
HNLEK.QIATLHAQVADMK.KKMED	13	0	1424.74	P35579	P35579	MYH9	Myosin-9	yes	yes	"2,3"	5.84E-06	188.13	2.8018	1.48635
NQVRK.TSQAALLALLEQELIER.FDVET	17	0	1897.05	Q8TF05;Q8TF05-2;J3QLA6;J3KSB0;J3QL26	Q8TF05	PPP4R1	Serine/threonine-protein phosphatase 4 regulatory subunit 1	yes	no	3	0.011728	91.657	2.8034	1.48718
GLPGK.LMPAPLLSLPEDK.ILETF	13	0	1422.78	Q9H9J4;Q9H9J4-2;C9JPC9	Q9H9J4	USP42	Ubiquitin carboxyl-terminal hydrolase 42	yes	no	2	0.0060846	117.03	2.8042	1.48759
KPGEK.VLLSDSNLHDA.	11	0	1182.59	Q6FI81;Q6FI81-3;H3BV90;Q6FI81-2	Q6FI81	CIAPIN1	Anamorsin	yes	no	2	0.0048458	110.84	2.8047	1.48785
ETEKK.HFTILDAPGHK.SFVPN	11	0	1234.65	Q8IYD1;P15170-3;P15170-2;P15170;H3BR35;H3BSV8	P15170-3	GSPT2;GSPT1	Eukaryotic peptide chain release factor GTP-binding subunit ERF3B;Eukaryotic peptide chain release factor GTP-binding subunit ERF3A	no	no	"2,3"	0.0011889	152.54	2.8062	1.48862
DVYLK.NPQMGDPASLDHK.LAEVS	13	0	1408.64	Q96RU3;Q96RU3-2;E9PGQ4;Q96RU3-3;Q96RU3-4;H0Y7W6;E7EPB7	Q96RU3	FNBP1	Formin-binding protein 1	yes	no	"2,3"	0.00010026	156.08	2.8131	1.49216
FSSEK.SKPFAFGNSSATGSLFGFSFNAPLK.SNNSE	25	0	2578.29	P49792;J3KNE0;A6NKT7;O14715;J3KQ37	P49792	RANBP2;RGPD3;RGPD8	E3 SUMO-protein ligase RanBP2;Putative peptidyl-prolyl cis-trans isomerase;RanBP2-like and GRIP domain-containing protein 3;RANBP2-like and GRIP domain-containing protein 8	yes	no	3	3.00E-13	171.47	2.8134	1.49231
GTPGK.GATPAPPGK.AGAVA	9	0	794.429	Q13428-3;Q13428-8;E9PHK9;Q13428-4;Q13428;Q13428-2;E7ETY2;Q13428-7;Q13428-6;J3KQ96;Q13428-5	Q13428-3	TCOF1	Treacle protein	yes	no	2	0.017271	101.64	2.8139	1.49257
NPNAK.EFNPTKPLLSVNK.STSTP	13	0	1485.82	Q8WWM7-3;Q8WWM7;Q8WWM7-2;Q8WWM7-9;Q8WWM7-4;Q8WWM7-5;Q8WWM7-8;Q8WWM7-6;H3BUF6	Q8WWM7-3	ATXN2L	Ataxin-2-like protein	yes	no	"2,3"	3.34E-05	166.86	2.8141	1.49267
LQGKR.GIEKPPFELPDFIK.RTGIQ	14	0	1628.88	Q13435;E9PPJ0	Q13435	SF3B2	Splicing factor 3B subunit 2	yes	no	"2,3"	5.61E-07	169.79	2.816	1.49365
SLIDK.TTAAFQQGK.IPPTP	9	0	950.482	P09234;Q5TAL2	P09234	SNRPC	U1 small nuclear ribonucleoprotein C	yes	no	"1,2"	0.0073218	122.13	2.8236	1.49754
DCELR.LLIHQSLAGGIIGVK.GAKIK	15	0	1517.93	P61978-3;Q5T6W5;Q5T6W2;P61978-2;P61978;Q5T6W1	P61978-2	HNRNPK	Heterogeneous nuclear ribonucleoprotein K	no	no	"2,3"	8.86E-61	303.3	2.8265	1.49902
GYVPK.NFIDIQFPK.WFHEG	9	0	1120.59	O75791;F5H1V3;B1AH86	O75791	GRAP2	GRB2-related adapter protein 2	yes	no	2	0.0052346	157.66	2.8293	1.50045
TGRSR.GFGFVLFK.ESESV	8	0	913.506	O14979;O14979-2;O14979-3;Q14103;Q14103-2;Q14103-3;B4DTC3;Q14103-4;H0Y8G5;H0YA96;D6RAF8;D6RF44;D6RBQ9	Q14103	HNRPDL;HNRNPD	Heterogeneous nuclear ribonucleoprotein D-like;Heterogeneous nuclear ribonucleoprotein D0	no	no	"1,2"	0.010209	172.26	2.8306	1.50111
RKACK.NCTCGLAEELEKEK.SREQM	14	1	1679.75	Q6FI81;Q6FI81-3;Q6FI81-2;H3BTZ8	Q6FI81	CIAPIN1	Anamorsin	yes	no	"2,3"	1.86E-14	222.45	2.8322	1.50192
AVKRR.FSDFLGLYEK.LSEKH	10	0	1217.6	Q13596;Q13596-3;A6NKH4;Q13596-2	Q13596	SNX1	Sorting nexin-1	yes	no	2	0.0076691	103.22	2.8361	1.50391
DTHLR.ILGKPVMER.WETPY	9	0	1041.6	Q14353;Q14353-2	Q14353	GAMT	Guanidinoacetate N-methyltransferase	yes	no	2	0.014604	105.52	2.8366	1.50416
DKARR.ILELSGSSSEDSEK.VIAGL	14	0	1479.69	P78527;P78527-2;E7EUY0	P78527	PRKDC	DNA-dependent protein kinase catalytic subunit	yes	no	2	0.051458	91.812	2.8376	1.50467
VPEVK.DLYNWLEVEFNPLK.LCERV	14	0	1778.89	Q14152;F5H335	Q14152	EIF3A	Eukaryotic translation initiation factor 3 subunit A	yes	no	"2,3"	5.05E-05	153.75	2.8376	1.50467
AHRAK.NILNKPEVNQK.LTKKA	11	0	1295.72	P52732	P52732	KIF11	Kinesin-like protein KIF11	yes	yes	2	0.001466	160.67	2.838	1.50487
LAEER.SQLLGSAHEVQR.FHRDA	12	0	1323.69	Q13813-2;A6NG51;Q13813;Q13813-3	Q13813-2	SPTAN1	"Spectrin alpha chain, brain"	yes	no	2	0.00091732	139.3	2.8383	1.50503
AIMQK.GDTNIKPILQVINIRPITTGNSPPR.YRLLM	25	0	2713.52	P27694;I3L2M5;I3L524	P27694	RPA1	Replication protein A 70 kDa DNA-binding subunit	yes	no	"3,4"	0.0039536	83.251	2.8474	1.50965
KLAAK.LIHTLDDR.TQLWA	8	0	981.524	Q9BXP5;Q9BXP5-3;Q9BXP5-2;Q9BXP5-4;Q9BXP5-5;H7C3A1	Q9BXP5	SRRT	Serrate RNA effector molecule homolog	yes	no	2	0.023651	123.98	2.8496	1.51076
CNVHK.HEPLVLFCESCD.TLTCR	12		1504.63	Q13263;Q13263-2;M0R2I3;M0R3C0	Q13263	TRIM28	Transcription intermediary factor 1-beta	yes	no	2	0.0036833	159.09	2.8522	1.51208
IITIT.GTQDQIQNAQYLLQNSVK.QYADV	18		2047.03	P61978-3;Q5T6W5;P61978-2;P61978	P61978-2	HNRNPK	Heterogeneous nuclear ribonucleoprotein K	no	no	3	2.81E-11	195.89	2.8536	1.51278
DLETK.MVSVLPIFR.SENAV	9	0	1060.61	Q8NBF2;Q8NBF2-2	Q8NBF2	NHLRC2	NHL repeat-containing protein 2	yes	no	2	0.030752	85.676	2.8539	1.51293
FDEVD.SLKEALTYDGALLGDR.SLRVD	16		1720.9	Q15056;Q15056-2	Q15056	EIF4H	Eukaryotic translation initiation factor 4H	yes	no	"2,3"	1.53E-13	223.06	2.8557	1.51384
EELSR.LQQETAELEESVESGK.AQLEP	16	0	1775.84	P42566;P42566-2;H7BYP0	P42566	EPS15	Epidermal growth factor receptor substrate 15	yes	no	3	3.84E-06	158.93	2.8573	1.51465
PSTSK.MNAQETATGMAFEEPIDEK.KFEKT	19	0	2110.92	O43719	O43719	HTATSF1	HIV Tat-specific factor 1	yes	yes	3	0.00027048	121.26	2.8594	1.51571
SPEIK.QKLDILDQER.ADLEK	10	1	1256.67	Q13813-2;A6NG51;Q13813;Q13813-3	Q13813-2	SPTAN1	"Spectrin alpha chain, brain"	yes	no	2	0.0013857	136.5	2.8595	1.51576
SQLKK.IEDLGAAMEEALILDNK.YTEHS	17	0	1843.92	Q13813-2;A6NG51;Q13813;Q13813-3	Q13813-2	SPTAN1	"Spectrin alpha chain, brain"	yes	no	2	0.0012697	147.92	2.8607	1.51637
EEEER.CQHLQAEK.KKMQQ	8	0	1012.48	P35579;P35579-2	P35579	MYH9	Myosin-9	yes	no	"1,2"	0.040728	114.5	2.861	1.51652
EHVLR.IHVLEAQDLIAK.DRFLG	12	0	1348.77	Q9BSJ8-2;Q9BSJ8	Q9BSJ8-2	ESYT1	Extended synaptotagmin-1	yes	no	2	0.0041773	147.24	2.8618	1.51692
VNWAR.RSECNMCNTPK.YAKLE	11	1	1395.57	O95218-2;O95218	O95218-2	ZRANB2	Zinc finger Ran-binding domain-containing protein 2	yes	no	"2,3"	1.18E-07	212.9	2.8622	1.51712
INIEK.AFLTLAEDILR.KTPVK	11	0	1260.71	P61026	P61026	RAB10	Ras-related protein Rab-10	yes	yes	2	0.0011074	160.36	2.8624	1.51723
VHKDR.VNDVCTNGQDLIKK.NNHHE	14	1	1602.8	Q13813-2;A6NG51;Q13813;Q13813-3	Q13813-2	SPTAN1	"Spectrin alpha chain, brain"	yes	no	3	0.0011563	124.3	2.8628	1.51743
ENAIK.YLGQDYEQLR.VRCLQ	10	0	1283.61	P07384;E9PRM1;E9PQB3;E9PSA6;E9PJA6;E9PMC6;E9PLC9;E9PJJ3;E9PLX0;E9PIA9	P07384	CAPN1	Calpain-1 catalytic subunit	yes	no	2	0.029599	86.014	2.8662	1.51914
EMDLK.DLEAHIDSANK.NRDEA	11	0	1211.58	P35579;P35579-2	P35579	MYH9	Myosin-9	yes	no	2	0.0010723	167.2	2.8667	1.51939
ISLTD.ENALSGNEELTVK.IKCDK	13		1402.69	P14625	P14625	HSP90B1	Endoplasmin	yes	yes	2	1.18E-11	225.32	2.869	1.52055
EAEAR.LLWANKPDK.LQQAK	9	0	1083.61	Q13596;Q13596-3;Q13596-2;H0YK42	Q13596	SNX1	Sorting nexin-1	yes	no	2	0.0055922	151.44	2.8698	1.52095
VSATK.GVPAGNSDTEGGQPGR.KRRWG	16	0	1497.68	Q9UKV3;E7EQT4;S4R3H4;Q9UKV3-5;Q9UKV3-2;Q9UKV3-3;G3V3B0;G3V3T3	Q9UKV3	ACIN1	Apoptotic chromatin condensation inducer in the nucleus	yes	no	"2,3"	0.00012309	166.86	2.87	1.52105
MALKK.IRELESQISELQEDLESER.ASRNK	19	1	2302.13	P35579	P35579	MYH9	Myosin-9	yes	yes	"2,3"	5.66E-17	233.59	2.8711	1.5216
APPGK.AGAVASQTK.AGKPE	9	0	831.445	Q13428-3;Q13428-8;E9PHK9;Q13428-4;Q13428;Q13428-2;E7ETY2;Q13428-7;Q13428-6;J3KQ96;Q13428-5	Q13428-3	TCOF1	Treacle protein	yes	no	"1,2"	0.0053241	150.4	2.8711	1.5216
DLLPK.LCSLLDSEDYNTCEGAFGALQK.ICEDS	22	0	2490.1	Q92973;Q92973-2;Q92973-3	Q92973	TNPO1	Transportin-1	yes	no	3	8.96E-05	114.4	2.8716	1.52185
TGLHK.MWEVLESTTQTK.AQRLF	12	0	1451.7	Q01082;Q01082-2;Q01082-3	Q01082	SPTBN1	"Spectrin beta chain, brain 1"	no	no	2	0.00196	115.34	2.8741	1.52311
PGLER.GEAGVPAEFSIWTR.EAGAG	14	0	1518.75	O75369-8;O75369;O75369-9;O75369-2;O75369-3;O75369-6;O75369-7;E7EN95	O75369-8	FLNB	Filamin-B	yes	no	2	0.0015693	116.58	2.8757	1.52391
DDLND.GFVLDKDDRR.LLSYK	10		1219.63	P78316;P78316-2;E9PFK5	P78316	NOP14	Nucleolar protein 14	yes	no	2	0.010744	138.08	2.8816	1.52687
EDLEK.ALELTGLK.VFGNE	8	0	843.507	P19338	P19338	NCL	Nucleolin	yes	yes	1	0.02526	133.6	2.8824	1.52727
VSGSK.AVVQVFEGTSGIDAK.KTSCE	15	0	1519.79	P21281;H0YC04	P21281	ATP6V1B2	"V-type proton ATPase subunit B, brain isoform"	yes	no	"2,3"	3.76E-15	224.59	2.8824	1.52727
SVNIK.EICWNLQNIR.LRECE	10	0	1344.66	Q9BXP5;Q9BXP5-3;Q9BXP5-2;Q9BXP5-4;Q9BXP5-5;H7C3A1	Q9BXP5	SRRT	Serrate RNA effector molecule homolog	yes	no	2	0.00023348	185.08	2.8844	1.52827
QAEKK.KMQQNIQELEEQLEEEESAR.QKLQL	20	1	2460.14	P35579;P35579-2	P35579	MYH9	Myosin-9	yes	no	3	6.35E-11	219.58	2.8897	1.53092
RVLKR.SAEGSNPPKPLKK.LRFDI	13	1	1351.75	P06400	P06400	RB1	Retinoblastoma-associated protein	yes	yes	"2,3"	3.97E-06	194.24	2.892	1.53207
KASGK.TSQVGAASAPAK.ESPRK	12	0	1086.57	Q13428-3;Q13428-8;E9PHK9;Q13428-4;Q13428;Q13428-2;E7ETY2;Q13428-7;Q13428-6;J3KQ96;Q13428-5	Q13428-3	TCOF1	Treacle protein	yes	no	2	0.0013819	127.71	2.8924	1.53227
EHHLR.DYFEEYGK.IDTIE	8	0	1049.43	P22626;P22626-2	P22626	HNRNPA2B1	Heterogeneous nuclear ribonucleoproteins A2/B1	yes	no	"1,2"	0.018268	166.96	2.8948	1.53346
LNWVR.EQPEKEPELQQYVPQLQNNTILR.LLQQV	23	1	2793.43	Q14152;F5H335	Q14152	EIF3A	Eukaryotic translation initiation factor 3 subunit A	yes	no	3	1.30E-06	181.87	2.8954	1.53376
.MKPPAACAGDMAD.AASPC	13		1333.55	P52888	P52888	THOP1	Thimet oligopeptidase	yes	yes	2	0.019162	112.5	2.8987	1.53541
ATTQK.KPSISITTESLK.SLIPD	12	0	1302.74	Q9UKV3;E7EQT4;S4R3H4;Q9UKV3-5;Q9UKV3-2;Q9UKV3-3;G3V3B0;G3V3T3	Q9UKV3	ACIN1	Apoptotic chromatin condensation inducer in the nucleus	yes	no	2	0.040169	78.964	2.9003	1.5362
TESLK.SLIPDIKPLAGQEAVVDLHADDSR.ISEDE	24	0	2558.33	Q9UKV3;E7EQT4;S4R3H4;Q9UKV3-2;Q9UKV3-3;G3V3B0	Q9UKV3	ACIN1	Apoptotic chromatin condensation inducer in the nucleus	yes	no	3	3.18E-06	180.16	2.9047	1.53839
EENLK.NVLSETPAICPPQNTENQRPK.TGFQM	21	0	2392.18	O75717;C9JW18;F8W7P7	O75717	WDHD1	WD repeat and HMG-box DNA-binding protein 1	yes	no	3	0.0034534	92.439	2.907	1.53953
DDLIK.SGILPILVK.CLERD	9	0	938.616	O00505	O00505	KPNA3	Importin subunit alpha-3	yes	yes	"1,2"	0.0069853	123.69	2.9084	1.54023
EAVEK.EFEPLLNWMK.DKALK	10	0	1305.64	P14625	P14625	HSP90B1	Endoplasmin	yes	yes	2	0.0016288	123.79	2.9124	1.54221
LENAR.LSSEMNTSTVNSAR.EELME	14	0	1495.69	P20700;E9PBF6	P20700	LMNB1	Lamin-B1	yes	no	2	5.61E-11	209.56	2.9221	1.54701
NDMVR.FNVLQYVVPEVK.DLYNW	12	0	1433.79	Q14152;F5H335	Q14152	EIF3A	Eukaryotic translation initiation factor 3 subunit A	yes	no	2	0.00058615	167.14	2.9224	1.54715
GMTRK.FGYVDFESAEDLEK.ALELT	14	0	1647.73	P19338	P19338	NCL	Nucleolin	yes	yes	2	1.38E-14	225.32	2.9247	1.54829
LNPER.VTPQSLFILFGVYGDVQR.VKILF	18	0	2038.09	P26599-3;P26599-2;P26599;A6NLN1	P26599-3	PTBP1	Polypyrimidine tract-binding protein 1	yes	no	3	0.0011254	165.58	2.9248	1.54834
ANLEK.AKQTLENERGELANEVK.VLLQG	17	2	1928	P35579	P35579	MYH9	Myosin-9	yes	yes	"2,3"	2.38E-13	230.29	2.9277	1.54977
AAAGR.IAIPGLAGAGNSVLLVSNLNPER.VTPQS	23	0	2274.27	P26599-3;P26599-2;P26599;K7EK45	P26599-3	PTBP1	Polypyrimidine tract-binding protein 1	yes	no	"2,3,4"	2.36E-13	164.94	2.9279	1.54987
LGHIR.LEPHKPQQIPIDSTVSFGASTR.AYTLR	22	0	2407.25	Q12972	Q12972	PPP1R8	Nuclear inhibitor of protein phosphatase 1;Activator of RNA decay	yes	yes	3	2.76E-07	148.85	2.9286	1.55021
APPVR.MSSTIFSTGGKDPLSANHSLKPLPSVPEEK.KPRHK	30	1	3153.6	Q13177	Q13177	PAK2	Serine/threonine-protein kinase PAK 2;PAK-2p27;PAK-2p34	yes	yes	3	2.14E-07	124.51	2.9289	1.55036
DPLEK.QDQISGLSQSEVK.TDVCT	13	0	1417.7	Q99590;F8VXG7;Q99590-2	Q99590	SCAF11	Protein SCAF11	yes	no	2	0.0044521	134.9	2.929	1.55041
EVVGK.FYLDLYPR.EGKYG	8	0	1085.55	P52888;K7EP46;K7EMU4;Q9BYT8;E9PCB6;H0YAK4;H0YAF7	P52888	THOP1;NLN	"Thimet oligopeptidase;Neurolysin, mitochondrial"	yes	no	2	0.019711	131.06	2.9304	1.5511
GYVLR.SYLADNDGEIYDDIAD.GCIYD	16		1787.74	O15117;O15117-3;O15117-2	O15117	FYB	FYN-binding protein	no	no	2	2.55E-06	164.65	2.9328	1.55228
TKRSR.GFGFVTYATVEEVDAAMNAR.PHKVD	20		2147	P09651;P09651-2;F8W6I7;P09651-3;F8VZ49;F8W646;F8VYN5	P09651	HNRNPA1	Heterogeneous nuclear ribonucleoprotein A1	yes	no	"2,3"	4.49E-17	215.57	2.9331	1.55243
EAHDR.AENTQFVK.DFLKG	8	0	935.471	P30519;I3L430;I3L1F5;I3L159;I3L463;I3L4P8;I3L276	P30519	HMOX2	Heme oxygenase 2	yes	no	"1,2"	0.023094	148.52	2.9336	1.55267
VSLER.LDLDLTADSQPPVFK.VFPGS	15	0	1657.86	Q13263;Q13263-2;M0R0K9	Q13263	TRIM28	Transcription intermediary factor 1-beta	yes	no	"2,3"	1.54E-09	200.97	2.937	1.55434
EMNMA.KTSQTVATFLDELAQK.LKPLG	16		1778.94	P52888;K7EP46	P52888	THOP1	Thimet oligopeptidase	yes	no	3	0.00048828	151.07	2.9379	1.55479
LQDVR.QDLADVVQVCEGK.KKQTN	13	0	1459.7	Q14204	Q14204	DYNC1H1	Cytoplasmic dynein 1 heavy chain 1	yes	yes	2	0.0069711	124.16	2.9397	1.55567
SQQWR.ELEEQVVSVVNK.GVIPS	12	0	1371.72	Q9Y2L5;J3QQJ5;Q9Y2L5-2;J3KSL8	Q9Y2L5	TRAPPC8	Trafficking protein particle complex subunit 8	yes	no	2	0.025949	99.844	2.9402	1.55591
ITLSK.HQNVQLPR.EGQED	8	0	990.536	P26599-3;P26599-2;P26599;K7EK45;A6NLN1	P26599-3	PTBP1	Polypyrimidine tract-binding protein 1	yes	no	2	0.033918	110.81	2.941	1.55631
MATLR.NTNPNFVR.CIIPN	8	0	960.478	P35579;P35579-2;P35580-4;P35580-3;F8W6L6;P35580-2;P35580	P35579	MYH9;MYH10	Myosin-9;Myosin-10	no	no	"1,2"	0.032743	121.99	2.9424	1.55699
ILQEK.VQADVPPEILNNVGALHFR.LGNLG	19	0	2088.11	Q6PD62	Q6PD62	CTR9	RNA polymerase-associated protein CTR9 homolog	yes	yes	3	0.00061161	183.23	2.9426	1.55709
NWARR.SECNMCNTPK.YAKLE	10	0	1239.47	O95218-2;O95218	O95218-2	ZRANB2	Zinc finger Ran-binding domain-containing protein 2	yes	no	2	0.0013731	138.76	2.9429	1.55724
HHCPK.TPFLLVGTQIDLR.DDPST	13	0	1471.84	P60953;P60953-1;E7ETU3;Q5JYX0	P60953	CDC42	Cell division control protein 42 homolog	yes	no	2	0.00571	103.76	2.9434	1.55748
HDASK.VKAEGPGLSR.TGVEL	10	1	1012.57	P21333;P21333-2;Q5HY54	P21333	FLNA	Filamin-A	yes	no	2	0.029599	86.014	2.9437	1.55763
LLQSK.NAGAVIGK.GGKNI	8	0	728.418	P61978-3;Q5T6W2;S4R457;P61978-2;P61978	P61978-2	HNRNPK	Heterogeneous nuclear ribonucleoprotein K	no	no	1	0.019516	132.29	2.944	1.55778
TGKLK.GEATVSFDD.PPSAK	9		939.382	Q92804;Q92804-2;K7EPT6;P35637;P35637-2;H3BPE7	P35637	TAF15;FUS	TATA-binding protein-associated factor 2N;RNA-binding protein FUS	no	no	1	0.082368	92.925	2.9448	1.55817
GPLGK.GAGPVPPGK.VGPAT	9	0	778.434	Q13428-3;Q13428-8;E9PHK9;Q13428-4;Q13428;Q13428-2;E7ETY2;Q13428-7;Q13428-6;J3KQ96;Q13428-5	Q13428-3	TCOF1	Treacle protein	yes	no	2	0.0051814	159.04	2.9448	1.55817
LLMGK.EVGFFIIR.ASQSS	8	0	979.549	O75791;B7Z8E3;B1AH86	O75791	GRAP2	GRB2-related adapter protein 2	yes	no	2	0.039764	105.14	2.9463	1.5589
NHAFR.LLKPGGVLTY.CNLTS	10		1059.63	Q14353;Q14353-2;K7EM34	Q14353	GAMT	Guanidinoacetate N-methyltransferase	yes	no	2	0.0054585	109.66	2.9481	1.55979
SREQK.LDAFLQPLSKPLSSQPQAIVTEDKTD.ISSGR	26		2840.48	P40692;H0Y818;P40692-3;P40692-2;B7Z821	P40692	MLH1	DNA mismatch repair protein Mlh1	yes	no	3	2.19E-15	161.51	2.9494	1.56042
AWDMR.YYMNQVEETR.YCVDQ	10	0	1331.58	P52888;K7EP46	P52888	THOP1	Thimet oligopeptidase	yes	no	2	0.0022585	123.51	2.9499	1.56067
VVLGK.LESGSICK.GQQLV	8	0	892.432	P15170-3;P15170-2;P15170;H3BR35	P15170-3	GSPT1	Eukaryotic peptide chain release factor GTP-binding subunit ERF3A	yes	no	1	0.019932	143.61	2.9541	1.56272
IGMTK.ADLINNLGTIAK.SGTKA	12	0	1241.7	P07900-2;P07900;Q14568;P08238;Q58FF8	P08238	HSP90AA1;HSP90AA2;HSP90AB1;HSP90AB2P	Heat shock protein HSP 90-alpha;Putative heat shock protein HSP 90-alpha A2;Heat shock protein HSP 90-beta;Putative heat shock protein HSP 90-beta 2	no	no	"1,2"	2.50E-34	244.72	2.9552	1.56326
NSTER.AITIAGVPQSVTECVK.QICLV	16	0	1671.89	Q15365	Q15365	PCBP1	Poly(rC)-binding protein 1	yes	yes	"2,3"	5.92E-07	202.25	2.9554	1.56335
GGQTR.EHAMLAK.TAGVK	7	0	798.406	Q8IYD1;P15170-3;P15170-2;P15170;H3BR35	P15170-3	GSPT2;GSPT1	Eukaryotic peptide chain release factor GTP-binding subunit ERF3B;Eukaryotic peptide chain release factor GTP-binding subunit ERF3A	no	no	1	0.028047	158.53	2.9555	1.5634
DLQSD.GAAAEDIVASEQSLGQK.LVIWG	17		1672.83	P33991;E5RFJ8	P33991	MCM4	DNA replication licensing factor MCM4	yes	no	3	1.13E-07	190.86	2.9574	1.56433
KESVR.TSLALDESLFR.GRQIK	11	0	1250.65	Q86U42;Q86U42-2;Q92843-2;G3V4T2;B4DEH8;H0YJH9	Q86U42	PABPN1	Polyadenylate-binding protein 2	yes	no	2	0.0024438	120.96	2.9612	1.56618
GRPLR.LPPVLSHPIFDNR.APNTA	13	0	1503.82	Q04206;Q04206-4;Q04206-3;Q04206-2;E9PKH5;Q2TAM5;E9PKV4;E9PQS6;E9PI38	Q04206	RELA	Transcription factor p65	yes	no	3	3.81E-05	161.94	2.9617	1.56643
QVAQE.NTLTVKNKEGEIHLMK.DKAKH	16		1854	Q8WXH0-2;Q8WXH0;G3V5X4	Q8WXH0-2	SYNE2	Nesprin-2	yes	no	3	0.049627	73.022	2.9622	1.56667
REKEK.ILSSDDYGKDLTSVMR.LLSKH	16	1	1798.88	Q01082;Q01082-2;F8W6C1;Q01082-3	Q01082	SPTBN1	"Spectrin beta chain, brain 1"	no	no	2	0.035183	78.326	2.9626	1.56686
PVTLR.LVVPATQCGSLIGK.GGCKI	14	0	1441.8	Q15365	Q15365	PCBP1	Poly(rC)-binding protein 1	yes	yes	"2,3"	1.70E-14	223.39	2.9626	1.56686
VASVK.EGVQGPLNVSLSEEGK.SQEQI	16	0	1641.82	P12270	P12270	TPR	Nucleoprotein TPR	yes	yes	2	5.54E-27	254.71	2.9639	1.5675
AWQFK.GWPWLLPDGSPVDIFAK.IKAFH	17	0	1896.98	Q6P1J9	Q6P1J9	CDC73	Parafibromin	yes	yes	2	0.04923	76.82	2.9639	1.5675
KRKGR.VVIDSDTEDSGSDENLDQELLSLAK.RKRSD	25	0	2691.26	Q92541	Q92541	RTF1	RNA polymerase-associated protein RTF1 homolog	yes	yes	3	0.00055934	100.9	2.9653	1.56818
ITNPK.AVLENALR.NFACL	8	0	884.508	Q92890-1;Q92890;A6NJ11;Q92890-3;C9IZG3;C9JNP9	Q92890-1	UFD1L	Ubiquitin fusion degradation protein 1 homolog	yes	no	1	0.019712	143.12	2.9673	1.56915
SGKKR.GFAFVTFDDHDTVDK.IVVQK	15	0	1712.77	P51991;P51991-2	P51991	HNRNPA3	Heterogeneous nuclear ribonucleoprotein A3	yes	no	"2,3"	9.87E-12	214.45	2.971	1.57095
DPDVR.EFLEKEELPR.AVGTQ	10	1	1288.67	Q13596;Q13596-3;A6NKH4;Q13596-2;H0YK42	Q13596	SNX1	Sorting nexin-1	yes	no	2	0.014675	96.113	2.977	1.57386
DQGSR.HDSEQDNSDNNTIFVQGLGENVTIESVADYFK.QIGII	32	0	3584.62	P35637;P35637-2	P35637	FUS	RNA-binding protein FUS	yes	no	3	3.49E-05	110.33	2.9787	1.57468
LSNLK.APLDIPVPDPVK.EKEKE	12	0	1259.71	Q06323;Q06323-2;H0YNE3	Q06323	PSME1	Proteasome activator complex subunit 1	yes	no	2	0.0050308	108.56	2.9798	1.57522
KDVDR.IIGLDQVAGMSETALPGAFK.TRKGM	20	0	2017.06	P35579;P35579-2	P35579	MYH9	Myosin-9	yes	no	"2,3"	9.24E-12	231.52	2.9814	1.57599
KEQLR.GAQELAASSQQK.ATLLG	12	0	1216.6	Q9P1Z2;Q9P1Z2-3;Q9P1Z2-2;Q9P1Z2-4	Q9P1Z2	CALCOCO1	Calcium-binding and coiled-coil domain-containing protein 1	yes	no	2	0.0029033	114.7	2.9831	1.57681
HDAFR.SSLSSAQADFNQLAELDR.QIKSF	18	0	1950.93	Q13813-2;A6NG51;Q13813;Q13813-3	Q13813-2	SPTAN1	"Spectrin alpha chain, brain"	yes	no	2	1.16E-11	225.29	2.9842	1.57734
PESDR.SAQPLPLKIEELALAK.GITEE	16	1	1720.01	Q9UKV3;E7EQT4;S4R3H4;Q9UKV3-5	Q9UKV3	ACIN1	Apoptotic chromatin condensation inducer in the nucleus	yes	no	"2,3"	2.45E-06	195.38	2.9866	1.5785
KPGSK.NFQNIFPPSATLHLSNIPPSVSEEDLK.VLFSS	27	0	2993.51	P26599-3;P26599-2;P26599;A6NLN1	P26599-3	PTBP1	Polypyrimidine tract-binding protein 1	yes	no	3	7.23E-10	161.68	2.9868	1.5786
YDEER.KTNLSAVVAAQSNWEK.VVPEN	16	1	1744.91	O76094;O76094-2;D6RDY6;R4GNC1	O76094	SRP72	Signal recognition particle 72 kDa protein	yes	no	3	0.00096128	136.39	2.9893	1.57981
LLNAR.TPENHENLFLQPPK.LSREE	14	0	1662.84	Q7LBC6;Q7LBC6-2	Q7LBC6	KDM3B	Lysine-specific demethylase 3B	yes	no	3	0.0060785	123.64	2.9898	1.58005
VVITK.HNDDEQYAWESSAGGSFTVR.ADHGE	20	0	2254.95	P07900-2;P07900;Q14568;P08238;Q5T9W8	P08238	HSP90AA1;HSP90AA2;HSP90AB1	Heat shock protein HSP 90-alpha;Putative heat shock protein HSP 90-alpha A2;Heat shock protein HSP 90-beta	no	no	2	0.00018109	133.74	2.9899	1.5801
LVDPK.TDPSDSQTGLAEQCAGIR.KRPAT	18	0	1904.85	P46527;E7ES52	P46527	CDKN1B	Cyclin-dependent kinase inhibitor 1B	yes	no	3	0.00010137	128.06	2.9925	1.58135
QLYVK.GELVGGLDIVK.ELKEN	11	0	1098.63	O76003	O76003	GLRX3	Glutaredoxin-3	yes	yes	"1,2"	0.0022273	147.4	2.9926	1.5814
TKDRK.LLLTAQQMLQDSK.TKIDI	13	0	1487.8	Q16512-2;Q16512;Q16512-3;K7EM57;K7EKY9	Q16512-2	PKN1	Serine/threonine-protein kinase N1	yes	no	2	2.39E-05	167.55	2.9941	1.58212
KTFGK.AAGPSLSHTSGGTQSK.VVPIA	16	0	1484.72	P27694	P27694	RPA1	Replication protein A 70 kDa DNA-binding subunit	yes	yes	"2,3"	2.94E-62	297.72	2.9974	1.58371
KLQAK.DVPVAEEVSALFAGELNPVAPK.AQKKV	22	0	2251.17	O14617-5;O14617;G5E988;O14617-2;O14617-4;E7EMM2;O14617-3	O14617-5	AP3D1	AP-3 complex subunit delta-1	yes	no	3	2.22E-05	148.15	2.9991	1.58453
WIKEK.KLLVGSEDYGR.DLTGV	11	1	1235.65	Q13813-2;A6NG51;Q13813;Q13813-3	Q13813-2	SPTAN1	"Spectrin alpha chain, brain"	yes	no	2	0.0033257	115.33	3.0028	1.58631
SRFSK.SQLDIIIHSLK.KCDIS	11	0	1265.73	P13010	P13010	XRCC5	X-ray repair cross-complementing protein 5	yes	yes	2	0.006397	106.26	3.0054	1.58756
DKSGR.LNHQEFK.SCLRS	7	0	914.461	Q13813-2;A6NG51;Q13813;Q13813-3	Q13813-2	SPTAN1	"Spectrin alpha chain, brain"	yes	no	1	0.050034	141.78	3.0058	1.58775
LHVVD.AALVDCSVALAKPFDK.FQFER	16		1703.89	P47897;B4DWJ2	P47897	QARS	Glutamine--tRNA ligase	yes	no	"2,3"	1.11E-13	226.7	3.007	1.58832
REQER.AYIVQLQIEDLTR.KLRTG	13	0	1560.85	Q15637-5;Q15637;Q15637-2;Q15637-3;Q15637-6;Q15637-4;Q15637-7;C9J792	Q15637-5	SF1	Splicing factor 1	yes	no	2	1.36E-08	220.4	3.0073	1.58847
TALSR.ALSQLAEVEEK.IEQLH	11	0	1215.63	Q13596;Q13596-3;A6NKH4;Q13596-2;H0YK42;O60749;B4DEK4	Q13596	SNX1;SNX2	Sorting nexin-1;Sorting nexin-2	no	no	2	0.0025453	119.69	3.0087	1.58914
RENFR.KADAIFQEGIQQK.AEPLE	13	1	1474.78	O60566-3;O60566;O60566-2	O60566-3	BUB1B	Mitotic checkpoint serine/threonine-protein kinase BUB1 beta	yes	no	2	0.016732	107.74	3.0089	1.58924
RLFTK.VKPLLQVSR.QEEEM	9	0	1038.65	P35579;P35579-2	P35579	MYH9	Myosin-9	yes	no	2	0.0059745	128.36	3.0089	1.58924
EKFQK.INQMVCNSDR.VLKRS	10	0	1235.54	P06400	P06400	RB1	Retinoblastoma-associated protein	yes	yes	2	0.0052992	104.82	3.0104	1.58996
VTDPK.APNVVVTR.LTLVC	8	0	854.497	P52566;F5H3P3;F5H6Q0;H0YGX7;F5H2R5	P52566	ARHGDIB	Rho GDP-dissociation inhibitor 2	yes	no	1	0.020179	130.22	3.0104	1.58996
RSPFK.ESCDPSLGLAGPGAK.SQESQ	15	0	1457.68	O75410-2;O75410;G8JLK4;O75410-7;R4GMT7;E5RFM9;E5RJG6	O75410-2	TACC1	Transforming acidic coiled-coil-containing protein 1	yes	no	2	0.0022141	127.71	3.0111	1.59029
RRTAK.DVVENGETADQTLSLMEQLR.GEALK	20	0	2247.07	P47897;B4DWJ2;B7Z840;C9J165	P47897	QARS	Glutamine--tRNA ligase	yes	no	3	0.0031662	93.753	3.0124	1.59091
GAQIK.IANPVEGSTDR.QVTIT	11	0	1157.57	Q15366-3;Q15366-6;Q15366-2;Q15366;Q15366-4;Q15366-5;G3V0E8;B4DXP5;F8VZX2;H3BRU6;F8VRH0;H3BSS4	Q15366-3	PCBP2	Poly(rC)-binding protein 2	yes	no	2	0.0015622	133.05	3.0129	1.59115
LFEQK.AAQLATEIADIK.SKYDE	12	0	1242.68	Q15075	Q15075	EEA1	Early endosome antigen 1	yes	yes	2	0.0047265	109.44	3.0157	1.59249
RENIR.TEVMALVPPADCR.YYAFP	13	0	1457.7	Q14353	Q14353	GAMT	Guanidinoacetate N-methyltransferase	yes	yes	2	0.00036652	136.99	3.0197	1.59441
AKKAK.QEPEVNGGSGDAVPSGNEVSENMEEEAENQAESR.AAVEG	34	0	3574.49	P49321;P49321-3;P49321-4;P49321-2;Q5T624;H0YF33	P49321	NASP	Nuclear autoantigenic sperm protein	yes	no	3	2.05E-05	90.384	3.0226	1.59579
TLDDR.TQLWASEPGTPPLPTSLPSQNPILK.NITDY	25	0	2671.42	Q9BXP5;Q9BXP5-3;Q9BXP5-2;Q9BXP5-4;Q9BXP5-5;H7C3A1	Q9BXP5	SRRT	Serrate RNA effector molecule homolog	yes	no	"2,3"	6.55E-07	152.47	3.0237	1.59632
GPPQK.AGPVAVQVK.AEKPM	9	0	867.518	Q13428-3;Q13428-8;E9PHK9;Q13428-4;Q13428;Q13428-2;E7ETY2;Q13428-7;Q13428-6;J3KQ96;Q13428-5	Q13428-3	TCOF1	Treacle protein	yes	no	"1,2"	0.0038414	167.24	3.0276	1.59817
YYEQW.GKLTDCVVMR.DPASK	10		1177.59	P22626;P22626-2	P22626	HNRNPA2B1	Heterogeneous nuclear ribonucleoproteins A2/B1	yes	no	2	0.002344	122.7	3.0281	1.59841
GVRAR.VLQSFTVDSSK.AGLAP	11	0	1209.62	O75369-8;O75369;O75369-9;O75369-2;O75369-3;O75369-6;O75369-7;E7EN95;O75369-4;O75369-5	O75369-8	FLNB	Filamin-B	yes	no	"1,2"	0.00081604	178.71	3.0285	1.5986
HRDIK.AGNILLNTEGHAK.LADFG	13	0	1336.71	B3KYA7;Q13188;Q13043;Q13043-2	Q13043	STK3;STK4	Serine/threonine-protein kinase 3;Serine/threonine-protein kinase 3 36kDa subunit;Serine/threonine-protein kinase 3 20kDa subunit;Serine/threonine-protein kinase 4;Serine/threonine-protein kinase 4 37kDa subunit;Serine/threonine-protein kinase 4 18kDa subunit	no	no	2	0.0025319	146.59	3.0286	1.59865
AFAKR.QQQLTAMK.VLQRN	8	0	946.491	P35579;P35579-2;P35749-2;P35749;P35749-3;P35749-4	P35579	MYH9;MYH11	Myosin-9;Myosin-11	yes	no	2	0.018456	121.09	3.0287	1.5987
KATPR.LASTNSSVLGADLPSSMK.EKAKA	18	0	1776.89	Q13428-3;Q13428-8;E9PHK9;Q13428-4;Q13428;Q13428-2;E7ETY2;Q13428-7;Q13428-6;J3KQ96;Q13428-5;H0YA99	Q13428-3	TCOF1	Treacle protein	yes	no	3	0.0007629	132.51	3.0293	1.59898
KIVKK.LGGTIDDCELVEGLVLTQK.VSNSG	19	0	2059.05	P50991;P50991-2;B7Z9L0;B7Z2F4	P50991	CCT4	T-complex protein 1 subunit delta	yes	no	"2,3"	4.39E-11	219.66	3.032	1.60027
VQGPK.GLVEPVDVVDNADGTQTVNYVPSR.EGPYS	24	0	2543.25	P21333;P21333-2;Q5HY54	P21333	FLNA	Filamin-A	yes	no	"2,3"	1.71E-08	206.94	3.0366	1.60246
SFIPR.EVGEHLVSIKK.NGNHV	11	1	1237.7	O75369-8;O75369;O75369-9;O75369-2;O75369-3;O75369-6;O75369-7;E7EN95;O75369-4;O75369-5	O75369-8	FLNB	Filamin-B	yes	no	2	0.0011289	158.3	3.0376	1.60293
EDGHR.TSTSAVPNLFVPLNTNPK.EVQEM	18	0	1899.01	P35611-3;P35611;E7ENY0;A2A3N8;Q86XM2;E7EV99;P35611-2;H0Y9H2	P35611-3	ADD1	Alpha-adducin	yes	no	3	0.0015611	134.25	3.0398	1.60398
FQQMR.QIIQQNPSLLPALLQQIGR.ENPQL	19	0	2129.23	P54727;P54727-2	P54727	RAD23B	UV excision repair protein RAD23 homolog B	yes	no	"2,3"	3.30E-11	223.11	3.0411	1.60459
ADPVD.SSNLDTCGSISQVIEQLPQPNR.TSSVL	22		2442.18	Q12888-2;F8VY86;Q12888;A6NNK5;C9JXV0	Q12888-2	TP53BP1	Tumor suppressor p53-binding protein 1	yes	no	3	0.014371	90.718	3.0415	1.60478
WINEK.MTLVASEDYGDTLAAIQGLLK.KHEAF	21	0	2208.13	Q13813-2;A6NG51;Q13813;Q13813-3	Q13813-2	SPTAN1	"Spectrin alpha chain, brain"	yes	no	"2,3"	9.61E-09	218.79	3.043	1.60549
DEIGK.LFVGGLDWSTTQETLR.SYFSQ	16	0	1821.93	Q96EP5;Q96EP5-2;K7EQ02	Q96EP5	DAZAP1	DAZ-associated protein 1	yes	no	2	0.0035787	106.36	3.043	1.60549
DADFK.AQNVTLEAILQNATSDNPVVQLSAVQAAR.KLLSS	29	0	3020.59	O00505	O00505	KPNA3	Importin subunit alpha-3	yes	yes	3	6.01E-11	144.26	3.045	1.60644
DTGKK.LSDDNTIGKEEIQQR.LAQFV	15	1	1744.86	Q13813-2;A6NG51;Q13813;Q13813-3	Q13813-2	SPTAN1	"Spectrin alpha chain, brain"	yes	no	2	8.05E-37	266.2	3.0496	1.60862
SDLRK.ESMATGSIPITVR.HIESM	13	0	1360.7	P49736;H0Y8E6	P49736	MCM2	DNA replication licensing factor MCM2	yes	no	2	0.0023396	139.78	3.0527	1.61009
TTDKK.SLAYVDNILK.KSNKK	10	0	1134.63	Q16513;Q16513-2;Q16513-3;B1AL79	Q16513	PKN2	Serine/threonine-protein kinase N2	yes	no	2	0.0021966	124.1	3.0566	1.61193
NGDSR.AAVVTSPPPTTAPHK.ERYFD	15	0	1472.8	P35611-3;P35611;E7ENY0;A2A3N8;Q86XM2;E7EV99;P35611-2;D6RF25;D6RAH3;D6RJE2	P35611-3	ADD1	Alpha-adducin	yes	no	3	0.0084469	115.57	3.0619	1.61443
TEQQK.EGLEIVK.MVMIS	7	0	786.449	P13010	P13010	XRCC5	X-ray repair cross-complementing protein 5	yes	yes	1	0.071475	119.57	3.0647	1.61575
QVKQR.ILHTLLASGEDALD.FTQES	14		1466.76	Q8N1F7;H3BVG0;H3BM93;H3BNN5;Q8N1F7-2;H3BP95;H3BMX0;H3BNG7	Q8N1F7	NUP93	Nuclear pore complex protein Nup93	yes	no	2	0.043412	93.839	3.065	1.61589
RQYFR.NLCSDDTPMVR.RAAAS	11	0	1306.56	P30153;F5H3X9;C9J9C1	P30153	PPP2R1A	Serine/threonine-protein phosphatase 2A 65 kDa regulatory subunit A alpha isoform	yes	no	2	0.00086257	153.34	3.0693	1.61791
PVTLR.LVVPASQCGSLIGK.GGCKI	14	0	1427.78	Q15366-3;Q15366-6;Q15366-2;Q15366;Q15366-4;Q15366-5;G3V0E8;B4DXP5;F8VZX2;H3BRU6;B4DLC0;P57721;P57721-4;E9PFP8;P57721-5;P57721-3;P57721-2;J3QT27;F8VXH9;F8W0G4;F8W1G6;H3BND9	Q15366-3	PCBP2;PCBP3	Poly(rC)-binding protein 2;Poly(rC)-binding protein 3	yes	no	"2,3"	8.73E-11	208.27	3.0703	1.61838
TGCGK.TTQVPQFILDDFIQNDR.AAECN	17	0	2049.02	Q08211	Q08211	DHX9	ATP-dependent RNA helicase A	yes	yes	"2,3"	1.02E-05	195.38	3.0742	1.62021
GVAAK.NQQITHANNTVSNFK.RFHGR	15	0	1714.84	Q92598;B4DYH1;Q92598-2;Q92598-3;R4GN69	Q92598	HSPH1	Heat shock protein 105 kDa	yes	no	2	2.38E-37	273.99	3.0762	1.62115
INDSK.DLPEEYLSAIYNEIAGK.KISMK	17	0	1923.95	Q9Y6D6;E5RIF2	Q9Y6D6	ARFGEF1	Brefeldin A-inhibited guanine nucleotide-exchange protein 1	yes	no	3	0.055583	74.789	3.0842	1.6249
RITKK.DIDSFVPSK.VAPAP	9	0	1006.5	P10515;E9PEJ4;H0YDD4;F5H7M3	P10515	DLAT	"Dihydrolipoyllysine-residue acetyltransferase component of pyruvate dehydrogenase complex, mitochondrial"	yes	no	2	0.014779	105.2	3.0856	1.62555
IIWAK.HSEVQQANLK.AMGDA	10	0	1152.59	P35606;B4DZI8	P35606	COPB2	Coatomer subunit beta	yes	no	2	0.0015891	129.89	3.0857	1.6256
CNQCK.APKPDGPGGGPGGSHMGGNYGDDR.RGGRG	24	0	2251.97	P35637;P35637-2;H3BPE7	P35637	FUS	RNA-binding protein FUS	yes	no	"3,4"	8.10E-10	218.42	3.0876	1.62649
RAGIE.GPLLASDVGR.DRSAA	10		983.54	P18583-9;P18583-5;P18583;P18583-7;P18583-4;P18583-3;P18583-10;P18583-2;P18583-6;H7C1M2	P18583-9	SON	Protein SON	yes	no	2	0.015164	125.82	3.0917	1.6284
DLQEK.CTELNQAWSSLGK.RADQR	13	0	1492.7	Q13813-2;A6NG51;Q13813;Q13813-3	Q13813-2	SPTAN1	"Spectrin alpha chain, brain"	yes	no	2	2.20E-13	232.6	3.0948	1.62985
QAGFK.ESDVGFIPTSGLSGENLITR.SQSSE	20	0	2091.05	Q9Y450;Q9Y450-4;J3QT46;H0YDX7;B7Z524;B7Z1K2;H0YES5	Q9Y450	HBS1L	HBS1-like protein	yes	no	2	0.00057464	108.45	3.096	1.63041
LDKIR.YESLTDPSKLDSGK.ELKID	14	1	1538.75	P07900-2;P07900;Q14568;G3V2J8;P08238;Q58FF7;Q5T9W8;Q58FF8	P08238	HSP90AA1;HSP90AA2;HSP90AB1;HSP90AB3P;HSP90AB2P	Heat shock protein HSP 90-alpha;Putative heat shock protein HSP 90-alpha A2;Heat shock protein HSP 90-beta;Putative heat shock protein HSP 90-beta-3;Putative heat shock protein HSP 90-beta 2	no	no	"2,3"	4.57E-27	249.33	3.0969	1.63082
KLRLK.KLQEESDLELAK.ETFGV	12	1	1401.74	O75822;B4DUI3;F5H425	O75822	EIF3J	Eukaryotic translation initiation factor 3 subunit J	yes	no	2	0.0017432	122.39	3.1018	1.63311
LTGLK.VFGNEIK.LEKPK	7	0	805.433	P19338	P19338	NCL	Nucleolin	yes	yes	1	0.059653	128.57	3.1068	1.63543
IKYKK.TLLGDGPVVTDPK.APNVV	13	0	1310.71	P52566;F5H3P3;F5H6Q0;H0YGX7;F5H2R5	P52566	ARHGDIB	Rho GDP-dissociation inhibitor 2	yes	no	"2,3"	3.55E-05	164.64	3.1074	1.63571
SSQPK.SACGNCYLGDAFR.CASCP	13	0	1489.61	Q6FI81;Q6FI81-3;Q6FI81-2	Q6FI81	CIAPIN1	Anamorsin	yes	no	2	0.00060528	133.48	3.1091	1.6365
LNSIK.KLSTIALALGVER.TRSEL	13	1	1369.83	P30153;C9J9C1;E9PHZ6;E9PPI5;E9PNM7;P30154-2;P30154;P30154-4;P30154-5	P30153	PPP2R1A;PPP2R1B	Serine/threonine-protein phosphatase 2A 65 kDa regulatory subunit A alpha isoform;Serine/threonine-protein phosphatase 2A 65 kDa regulatory subunit A beta isoform	no	no	2	0.00075821	129.77	3.1095	1.63668
ESGAR.INISEGNCPER.IITLT	11	0	1287.59	Q15365;F8VTZ0;Q15366-3;Q15366-6;Q15366-2;Q15366;Q15366-4;Q15366-5;G3V0E8;B4DXP5;F8VZX2;H3BRU6;B4DLC0;P57721;P57721-4;E9PFP8;P57721-5;P57721-3;P57721-2;J3QT27;F8VXH9;F8W0G4;F8W1G6	Q15365	PCBP1;PCBP2;PCBP3	Poly(rC)-binding protein 1;Poly(rC)-binding protein 2;Poly(rC)-binding protein 3	no	no	"1,2"	0.0011316	180.07	3.1113	1.63752
EIHER.DINTDFLLVVLR.DVVQA	12	0	1416.8	Q08211	Q08211	DHX9	ATP-dependent RNA helicase A	yes	yes	2	0.0090758	100.38	3.1128	1.63821
FKKER.NTDQASMPDNTAAQK.VSHLL	15	0	1590.69	P35579;P35579-2;P35749-2;P35749;P35749-3;P35749-4	P35579	MYH9;MYH11	Myosin-9;Myosin-11	yes	no	"2,3"	6.97E-63	298.78	3.1131	1.63835
RLTYK.TVSGVNGPLVILDHVK.FPRYA	16	0	1646.94	P21281;H0YC04;E5RGH6	P21281	ATP6V1B2	"V-type proton ATPase subunit B, brain isoform"	yes	no	"2,3"	2.85E-20	235.35	3.1144	1.63895
LTFAK.KASAFNSWFENAEEDLTDPVR.CNSLE	21	1	2425.12	Q13813-2;A6NG51;Q13813;Q13813-3	Q13813-2	SPTAN1	"Spectrin alpha chain, brain"	yes	no	"2,3"	9.06E-07	205.78	3.1179	1.64057
SYFPK.KISELDAFLK.EPALN	10	1	1162.66	Q06323;Q06323-2;H0YNE3	Q06323	PSME1	Proteasome activator complex subunit 1	yes	no	2	0.034694	84.479	3.1211	1.64205
VSGLK.YVQHTYR.TGVKV	7	0	965.472	P52566;F5H3P3;H0YGX7	P52566	ARHGDIB	Rho GDP-dissociation inhibitor 2	yes	no	1	0.065581	116.54	3.1227	1.64279
IKLLR.LGGIGQFLAK.AIEPP	10	0	1002.59	Q08211	Q08211	DHX9	ATP-dependent RNA helicase A	yes	yes	2	0.0012506	148.52	3.1251	1.6439
ETAER.LIQSHPESAEDLQEK.CTELN	15	0	1722.84	Q13813-2;A6NG51;Q13813;Q13813-3	Q13813-2	SPTAN1	"Spectrin alpha chain, brain"	yes	no	"2,3"	2.18E-60	298.78	3.1258	1.64423
ATYSK.FQPQSPDFLDITNPK.AVLEN	15	0	1745.86	Q92890-1;Q92890;A6NJ11;Q92890-3;C9IZG3;C9JNP9;C9J6N9	Q92890-1	UFD1L	Ubiquitin fusion degradation protein 1 homolog	yes	no	"2,3"	0.00011041	150.76	3.1267	1.64464
EIDAR.AGTFQAFEQFGQQLLAHGHYASPEIK.QKLDI	26	0	2874.41	Q13813-2;A6NG51;Q13813;Q13813-3	Q13813-2	SPTAN1	"Spectrin alpha chain, brain"	yes	no	"3,4"	9.64E-20	237.5	3.1271	1.64483
IPQAA.GLSVPNVHGALAPLAIPSAAAAAAAAGR.IAIPG	28		2493.38	P26599-3;P26599-2;P26599;K7EK45	P26599-3	PTBP1	Polypyrimidine tract-binding protein 1	yes	no	3	0.0022235	86.182	3.1307	1.64649
GDSPK.ILQDIASGSHPFSQVLK.EAKKP	17	0	1838.99	P28331-2;P28331;P28331-5;P28331-4;P28331-3;B4DJ81	P28331-2	NDUFS1	"NADH-ubiquinone oxidoreductase 75 kDa subunit, mitochondrial"	yes	no	"2,3"	4.43E-19	239.75	3.1327	1.64741
AAAAK.ETPASKPTR.RKPPC	9	0	985.519	Q6JBY9;F6T4W9	Q6JBY9	RCSD1	CapZ-interacting protein	yes	no	"1,2"	0.0059745	128.36	3.1336	1.64782
SKTIR.AQLSDYSDIVTTLDLAPPTKK.LMMWK	21	1	2275.19	O60216	O60216	RAD21	Double-strand-break repair protein rad21 homolog	yes	yes	3	0.021773	75.215	3.1341	1.64805
VDAEK.LKPGDLVGVNK.DSYLI	11	0	1138.67	P17980;R4GNH3;E9PM69;E9PKD5;E9PMD8;E9PLG2	P17980	PSMC3	26S protease regulatory subunit 6A	yes	no	2	0.0014707	136.96	3.1383	1.64998
LPHIR.GNVGFVFTK.EDLTE	9	0	967.513	P05388;F8VWS0;Q3B7A4;Q8NHW5;F8VU65;F8VW21;G3V210;F8VZS0;F8VRK7;F8VPE8;F8VQY6;F8VS58;F8VWV4	P05388	RPLP0;RPLP0P6	60S acidic ribosomal protein P0;60S acidic ribosomal protein P0-like	yes	no	2	0.005342	150.61	3.1409	1.65118
PVHIR.FDEISFVNFAR.GTTTT	11	0	1343.65	Q08945	Q08945	SSRP1	FACT complex subunit SSRP1	yes	yes	2	0.022334	100.69	3.1415	1.65145
ITSKR.HIPEAHQATLLD.GKQGK	12		1343.68	Q8NFC6	Q8NFC6	BOD1L1	Biorientation of chromosomes in cell division protein 1-like 1	yes	yes	2	0.0085633	116.55	3.1433	1.65228
NERWR.SLQQLAEER.SQLLG	9	0	1072.55	Q13813-2;A6NG51;Q13813;Q13813-3	Q13813-2	SPTAN1	"Spectrin alpha chain, brain"	yes	no	"1,2"	0.0019597	189.58	3.1435	1.65237
PLEFR.NSGPLGTEMNTGFSSEVKEDLNGPFLNQLETDPSLDMK.EQSTR	38	1	4110.9	Q9UQ35;Q9UQ35-2	Q9UQ35	SRRM2	Serine/arginine repetitive matrix protein 2	yes	no	4	0.0057028	66.01	3.1439	1.65256
VISAR.KGEFETGFEK.GGQTR	10	1	1170.56	Q8IYD1;P15170-3;P15170-2;P15170;H3BR35	P15170-3	GSPT2;GSPT1	Eukaryotic peptide chain release factor GTP-binding subunit ERF3B;Eukaryotic peptide chain release factor GTP-binding subunit ERF3A	no	no	2	0.002373	122.42	3.1442	1.65269
LEVGK.KQPALDVLYDVMK.SKKHR	13	1	1518.81	Q14152	Q14152	EIF3A	Eukaryotic translation initiation factor 3 subunit A	yes	yes	3	0.0040583	104.24	3.1448	1.65297
SLMKR.WSQLLANSAAR.KKKLL	11	0	1215.64	Q13813-2;A6NG51;Q13813;Q13813-3	Q13813-2	SPTAN1	"Spectrin alpha chain, brain"	yes	no	1	0.011384	115.57	3.1468	1.65389
ETNEK.ALEAVFGK.YGRIV	8	0	833.465	P38159;P38159-2;H3BT71;H0Y6E7;P38159-3;H3BR27;H3BNC1	P38159	RBMX	"RNA-binding motif protein, X chromosome;RNA-binding motif protein, X chromosome, N-terminally processed"	yes	no	1	0.02982	114.78	3.147	1.65398
LTFAK.KASAFNSWFENAEEDLTD.PVRCN	18		2072.9	Q13813-2;A6NG51;Q13813;Q13813-3	Q13813-2	SPTAN1	"Spectrin alpha chain, brain"	yes	no	2	0.00083839	121.27	3.1473	1.65411
LLFAR.DTSNDPGQLLR.NHLNQ	11	0	1214.59	Q96BN8	Q96BN8	FAM105B	Protein FAM105B	yes	yes	2	0.01537	95.094	3.1475	1.65421
DFLIR.DSESSPNDFSVSLK.AQGKN	14	0	1510.68	P16333;P16333-2;C9JAB9	P16333	NCK1	Cytoplasmic protein NCK1	yes	no	2	0.00090945	130.27	3.1515	1.65604
KLEQK.KNPQAVLDVLK.FYDSN	11	1	1223.72	Q13177;O75914-3;O75914-4;O75914;O75914-2;B1AKS5	Q13177	PAK2;PAK3	Serine/threonine-protein kinase PAK 2;PAK-2p27;PAK-2p34;Serine/threonine-protein kinase PAK 3	yes	no	2	0.0025409	119.74	3.1539	1.65714
EILKK.IIPTLEEYQHYK.GSDFD	12	0	1532.79	P61978-3;Q5T6W5;Q5T6W2	P61978-3	HNRNPK		yes	no	3	0.0018363	121.02	3.1545	1.65741
TPVQK.LDLTENLTGSK.RRPQT	11	0	1189.62	P46013;P46013-2	P46013	MKI67	Antigen KI-67	yes	no	2	0.0012023	151.26	3.1555	1.65787
RPQRK.AQPAQPADEPAEKADEPMEH.	20	1	2159.94	P25786-2;P25786;F5GX11	P25786-2	PSMA1	Proteasome subunit alpha type-1	yes	no	3	8.93E-05	140.8	3.1577	1.65887
VEVGR.AYFETEKK.HFTIL	8	1	1014.5	P15170-3;P15170-2;P15170;H3BR35;H3BSV8	P15170-3	GSPT1	Eukaryotic peptide chain release factor GTP-binding subunit ERF3A	yes	no	"1,2"	0.012376	168.27	3.1606	1.6602
LSGKK.FKGPEFVR.KHIFN	8	1	978.529	Q9BXP5;Q9BXP5-3;Q9BXP5-2;Q9BXP5-4;Q9BXP5-5;H7C3A1	Q9BXP5	SRRT	Serrate RNA effector molecule homolog	yes	no	2	0.077045	85.67	3.1635	1.66152
DWAAK.KLVWVPSDK.SGFEP	9	1	1070.61	P35579;Q5BKV1;B1AH99	P35579	MYH9	Myosin-9	yes	no	2	0.047027	84.17	3.1641	1.6618
TENVK.SSEEIESAFR.ALSSE	10	0	1153.53	Q13813-2;A6NG51;Q13813;Q13813-3	Q13813-2	SPTAN1	"Spectrin alpha chain, brain"	yes	no	2	3.71E-14	242.59	3.1647	1.66207
NQNGK.DSKPSSTPR.SKGQE	9	0	973.483	P06748;P06748-3	P06748	NPM1	Nucleophosmin	yes	no	"1,2"	0.016947	101.9	3.1666	1.66293
EQQFK.YTQPNICR.NPVCA	8	0	1050.49	Q14566	Q14566	MCM6	DNA replication licensing factor MCM6	yes	yes	2	0.038506	106.36	3.1678	1.66348
ACKAK.TDAGGEDAILQTR.TYDLY	13	0	1345.65	Q9NT62;Q9NT62-2	Q9NT62	ATG3	Ubiquitin-like-conjugating enzyme ATG3	yes	no	2	0.00017708	150.26	3.1691	1.66407
SQLCK.LFIGGLNVQTSESGLR.GHFEA	16	0	1689.9	Q13151	Q13151	HNRNPA0	Heterogeneous nuclear ribonucleoprotein A0	yes	yes	2	7.95E-07	183.36	3.1739	1.66626
AYEMR.MQNNSSPSISPNTSFTSDGSPSPLGGIK.RKAED	28	0	2806.31	Q9H0D6;B4DZC3;Q9H0D6-2	Q9H0D6	XRN2	5-3 exoribonuclease 2	yes	no	3	0.0026261	73.109	3.1754	1.66694
RKPVK.HTAMVSWGGVSIPNSPFR.VNVGA	18	0	1941.95	P21333;P21333-2;Q5HY54	P21333	FLNA	Filamin-A	yes	no	2	0.00041907	132.51	3.1775	1.66789
LESLK.NMTVEQLLTGSPTSPTVEPEKPTR.EKKFL	24	0	2611.32	Q9C0C9;K7ES11	Q9C0C9	UBE2O	Ubiquitin-conjugating enzyme E2 O	yes	no	3	3.35E-13	173.09	3.1785	1.66835
YRMIK.LGLGIDEDEVAAEEPNAAVPDEIPPLEGDEDASR.MEEVD	34	0	3531.64	P08238	P08238	HSP90AB1	Heat shock protein HSP 90-beta	yes	yes	"2,3"	5.65E-05	84.641	3.1815	1.66971
LSNSR.GEGKPDLK.FGGKS	8	0	842.45	Q96RU3;Q96RU3-2;E9PGQ4;Q96RU3-3;Q96RU3-4;H0Y7W6	Q96RU3	FNBP1	Formin-binding protein 1	yes	no	2	0.065378	89.698	3.1853	1.67143
ITGLR.QQDIVPSLVASIGDTTSSLLK.IKFET	21	0	2171.17	Q709C8;Q709C8-3;Q709C8-2;Q709C8-4	Q709C8	VPS13C	Vacuolar protein sorting-associated protein 13C	yes	no	3	0.02352	73.918	3.1867	1.67206
AEEPK.GVTSEEFDKFLEER.AKAAD	14	1	1684.79	O60784;E7EPD0;O60784-3;Q6ZVM7;B7Z2L7;Q6ZVM7-3;Q6ZVM7-2;B7Z2U2;F5H3S6;Q6ZVM7-4	O60784	TOM1;TOM1L2	Target of Myb protein 1;TOM1-like protein 2	yes	no	"2,3"	2.35E-26	263.56	3.188	1.67265
GFSGK.GFKFDETEQALANER.KKLQK	15	1	1753.83	Q7L014	Q7L014	DDX46	Probable ATP-dependent RNA helicase DDX46	yes	yes	3	0.0065999	100.11	3.1883	1.67279
DYYSR.KEEQEVQATLESEEVD.LNAGL	16		1861.84	Q08211	Q08211	DHX9	ATP-dependent RNA helicase A	yes	yes	2	1.57E-09	208.47	3.1945	1.67559
LTGFK.ELFQTPGHTEEAVAAGK.TTKMP	17	0	1783.87	P46013;P46013-2	P46013	MKI67	Antigen KI-67	yes	no	2	3.52E-27	256.98	3.1954	1.676
HDASK.VKAEGPGLSK.AGVEN	10	1	984.56	O75369-8;O75369;O75369-9;O75369-2;O75369-3;O75369-6;O75369-7;E7EN95;O75369-4;O75369-5	O75369-8	FLNB	Filamin-B	yes	no	2	0.0014002	133.89	3.1983	1.67731
TSAKK.VVVSPTKK.VAVAT	8	1	856.538	P19338;C9JWL1;C9J1H7;C9JLB1;C9JYW2	P19338	NCL	Nucleolin	yes	no	2	0.027818	116.73	3.1984	1.67735
CHSGR.TFDAQIVIIEHK.SIICP	12	0	1412.77	P15170-3;P15170-2;P15170	P15170-3	GSPT1	Eukaryotic peptide chain release factor GTP-binding subunit ERF3A	yes	no	"2,3"	0.001298	128.95	3.2016	1.67879
ESIRK.WREEQMER.LEALD	8	1	1162.52	P09496;P09496-3;P09496-4;P09496-2;F8WF69	P09496	CLTA	Clathrin light chain A	yes	no	2	0.043955	101.65	3.2019	1.67893
FACEK.NENLAANFLLQQNFDED.	17	0	1993.9	P54727;P54727-2	P54727	RAD23B	UV excision repair protein RAD23 homolog B	yes	no	"2,3"	0.00041009	164.2	3.2027	1.67929
RGEGK.LFSLELVDESGEIR.ATAFN	14	0	1605.83	P27694	P27694	RPA1	Replication protein A 70 kDa DNA-binding subunit	yes	yes	2	7.37E-09	194.59	3.2061	1.68082
GKQVK.VVETELQEGATK.QATTP	12	0	1302.67	Q8NFC6	Q8NFC6	BOD1L1	Biorientation of chromosomes in cell division protein 1-like 1	yes	yes	2	0.00011715	188.48	3.2073	1.68136
EQWAR.LLQTSNITK.LEQKK	9	0	1016.59	Q13177;O75914-3;O75914-4;O75914;O75914-2;Q13153-2;B3KNX7;E9PM17;B1AKS5;Q13153	Q13177	PAK2;PAK3;PAK1	Serine/threonine-protein kinase PAK 2;PAK-2p27;PAK-2p34;Serine/threonine-protein kinase PAK 3;Serine/threonine-protein kinase PAK 1	no	no	1	0.0055254	169.09	3.2111	1.68307
REEQR.KVFDPVPVGVTK.VILST	12	1	1284.74	Q08211	Q08211	DHX9	ATP-dependent RNA helicase A	yes	yes	2	0.041211	78.486	3.2162	1.68536
GIDAK.KTSCEFTGDILR.TPVSE	12	1	1425.69	P21281;H0YC04	P21281	ATP6V1B2	"V-type proton ATPase subunit B, brain isoform"	yes	no	2	0.002602	115.57	3.2181	1.68621
LMHGK.EVGSIIGK.KGESV	8	0	801.46	Q15365;F8VTZ0;C9J5V4;C9JSA6;C9J7A9;C9IZV9;F8WC71;C9K0A2;H3BSP4;Q15366-3;Q15366-6;Q15366-2;Q15366;Q15366-4;Q15366-5;G3V0E8;B4DXP5;F8VZX2;H3BRU6;B4DLC0;P57721;P57721-4;E9PFP8;P57721-5;P57721-3;P57721-2;J3QT27;F8W0G4;F8W1G6;P57723;P57723-2;C9J0A4;C9JZY3;C9JTY5	Q15365	PCBP1;PCBP2;PCBP4;PCBP3	Poly(rC)-binding protein 1;Poly(rC)-binding protein 2;Poly(rC)-binding protein 3;Poly(rC)-binding protein 4	no	no	"1,2"	0.017475	143.28	3.2207	1.68737
THLVK.GLDFALLQK.VRAEI	9	0	1003.57	Q13123;E7EQZ7;D6REL4	Q13123	IK	Protein Red	yes	no	2	0.027514	93.649	3.2228	1.68831
GDSPK.IDLAGSSLSGILDK.DLSDR	14	0	1387.76	Q96B97-2;Q5JPT2;Q96B97-3;B7Z6E8;Q96B97	Q96B97	SH3KBP1	SH3 domain-containing kinase-binding protein 1	no	no	2	0.0030694	133.48	3.2257	1.68961
VYVRR.AATENIPVVR.RPDRK	10	0	1068.59	Q6P1J9	Q6P1J9	CDC73	Parafibromin	yes	yes	2	0.055965	94.363	3.2268	1.6901
DGTCK.VSYFPTVPGVYIVSTK.FADEH	16	0	1755.94	O75369-8;O75369;O75369-9;O75369-2;O75369-3;O75369-6;O75369-7;E7EN95;O75369-4;O75369-5;H7C5L4	O75369-8	FLNB	Filamin-B	yes	no	"2,3"	0.00067451	145.52	3.2275	1.69042
MLTLK.QAFSTAAALQSAK.TQIKL	13	0	1292.67	O60343;O60343-3;O60343-2	O60343	TBC1D4	TBC1 domain family member 4	yes	no	2	0.014575	91.207	3.2298	1.69144
ARKKK.LLEAQSHFR.KVEDL	9	0	1099.58	Q13813-2;A6NG51;Q13813;Q13813-3	Q13813-2	SPTAN1	"Spectrin alpha chain, brain"	yes	no	2	0.010084	113.93	3.2302	1.69162
ADAKR.IPSIVSSPLNSPLDR.SGIDI	15	0	1593.87	P49790;F6QR24	P49790	NUP153	Nuclear pore complex protein Nup153	yes	no	3	0.0030434	126.1	3.2315	1.6922
DFGNY.SGQQQSNYGPMK.GGSFG	12		1323.59	P51991;P51991-2;H7C1J8	P51991	HNRNPA3	Heterogeneous nuclear ribonucleoprotein A3	yes	no	"2,3"	8.62E-05	174.9	3.2321	1.69247
DDYGR.DLSSVQTLLTK.QETFD	11	0	1203.67	Q13813-2;A6NG51;Q13813;Q13813-3	Q13813-2	SPTAN1	"Spectrin alpha chain, brain"	yes	no	"1,2"	6.56E-12	228.12	3.2332	1.69296
CFKPR.NTAELQPESGK.RKLEE	11	0	1172.57	O15355	O15355	PPM1G	Protein phosphatase 1G	yes	yes	2	0.012215	116.03	3.2355	1.69399
DRPGK.LFIGGLNTETNEK.ALEAV	13	0	1434.74	P38159;P38159-2;H3BT71;H0Y6E7;Q96E39;P38159-3;H3BR27;H3BNC1	P38159	RBMX;RBMXL1	"RNA-binding motif protein, X chromosome;RNA-binding motif protein, X chromosome, N-terminally processed;RNA binding motif protein, X-linked-like-1;RNA binding motif protein, X-linked-like-1, N-terminally processed"	yes	no	2	3.14E-08	204.85	3.2364	1.69439
TITGS.AASISLAQYLINAR.LSSEK	14		1489.83	Q15365	Q15365	PCBP1	Poly(rC)-binding protein 1	yes	yes	"2,3"	0.00041993	163.99	3.2365	1.69443
WIEEK.NQALNTDNYGHDLASVQALQR.KHEGF	21	0	2327.13	Q13813-2;A6NG51;Q13813;Q13813-3	Q13813-2	SPTAN1	"Spectrin alpha chain, brain"	yes	no	"2,3"	1.82E-08	218.72	3.2407	1.69631
TQESK.AVYSTNCPVWEEAFR.FFLQD	15	0	1827.83	Q9BSJ8-2;Q9BSJ8	Q9BSJ8-2	ESYT1	Extended synaptotagmin-1	yes	no	2	2.16E-09	199.58	3.2416	1.69671
EIQQR.LAQFVEHWK.ELKQL	9	0	1156.6	Q13813-2;A6NG51;Q13813;Q13813-3	Q13813-2	SPTAN1	"Spectrin alpha chain, brain"	yes	no	"1,2"	0.0020195	166.19	3.2421	1.69693
KEEEK.MQVDQEEPHVEEQQQQTPAENK.AESEE	22	0	2621.17	P34932	P34932	HSPA4	Heat shock 70 kDa protein 4	yes	yes	3	7.17E-05	139.81	3.2426	1.69715
QAAGL.SVPNVHGALAPLAIPSAAAAAAAAGR.IAIPG	26		2323.28	P26599-3;P26599-2;P26599;K7EK45	P26599-3	PTBP1	Polypyrimidine tract-binding protein 1	yes	no	3	0.11987	59.212	3.243	1.69733
TDSSK.LVSGVLGSALTSGGPSLSAMGNGR.SSSPT	24	0	2187.13	Q7LBC6;Q7LBC6-2	Q7LBC6	KDM3B	Lysine-specific demethylase 3B	yes	no	3	0.015602	79.635	3.245	1.69822
VVVTR.LTLVCESAPGPITMDLTGDLEALKK.ETIVL	25	1	2671.38	P52566;F5H3P3;F5H6Q0	P52566	ARHGDIB	Rho GDP-dissociation inhibitor 2	yes	no	"2,3"	1.13E-07	157.14	3.2459	1.69862
GEFAK.VLELDNVK.SEIIP	8	0	928.523	P30153;F5H3X9;B3KQV6;C9J9C1	P30153	PPP2R1A	Serine/threonine-protein phosphatase 2A 65 kDa regulatory subunit A alpha isoform	yes	no	1	0.028183	116.37	3.2468	1.69902
ESPRK.GAAPAPPGK.TGPAV	9	0	764.418	Q13428-3;Q13428-8;E9PHK9;Q13428-4;Q13428;Q13428-2;E7ETY2;Q13428-7;Q13428-6;J3KQ96;Q13428-5	Q13428-3	TCOF1	Treacle protein	yes	no	2	0.0079407	119.27	3.2479	1.69951
QLRNK.EVTWEVLEGEVEK.EALKK	13	0	1545.76	P05455	P05455	SSB	Lupus La protein	yes	yes	2	3.60E-46	282.89	3.2493	1.70013
VLPGK.TGPTVTQVK.AEKQE	9	0	929.518	Q13428-3;Q13428-8;E9PHK9;Q13428-4;Q13428;Q13428-2;E7ETY2;Q13428-7;Q13428-6;J3KQ96;Q13428-5	Q13428-3	TCOF1	Treacle protein	yes	no	"1,2"	0.005317	161.02	3.2568	1.70346
NFGGR.SSGPYGGGGQYFAK.PRNQG	14		1374.62	P09651;P09651-2;F8W6I7;P09651-3;Q32P51;H0YH80	P09651	HNRNPA1;HNRNPA1L2	Heterogeneous nuclear ribonucleoprotein A1;Heterogeneous nuclear ribonucleoprotein A1-like 2	yes	no	2	2.53E-07	173.06	3.2574	1.70372
PPATR.VSDKVMIPQDEYPEINFVGLLIGPR.GNTLK	25	1	2828.48	Q15637-5;Q15637;Q15637-2;Q15637-3;Q15637-6;Q15637-4;Q15637-7;B4DX42	Q15637-5	SF1	Splicing factor 1	yes	no	"3,4"	1.17E-07	167.63	3.2582	1.70408
APDVD.LTPVVPSAVNMNPAPNPAVYNPEAVNEPK.KKKYA	29		3028.53	Q12972;Q12972-2;Q12972-3	Q12972	PPP1R8	Nuclear inhibitor of protein phosphatase 1;Activator of RNA decay	yes	no	4	0.00025982	87.419	3.2585	1.70421
GEHLK.TDLLLEPYNK.YRFLS	10	0	1204.63	P35579;P35579-2	P35579	MYH9	Myosin-9	yes	no	"1,2"	0.0012853	147.51	3.2591	1.70447
WISEK.LQTASDESYKDPTNIQLSK.LLSKH	19	1	2137.05	Q13813-2	Q13813-2			yes	yes	2	0.00098911	128.38	3.2611	1.70536
HVGSR.TQDECILHFLR.LPIED	11	0	1430.7	F8VXC8;Q8TAQ2;Q8TAQ2-3;Q8TAQ2-2;Q92922	Q92922	SMARCC2;SMARCC1	SWI/SNF complex subunit SMARCC2;SWI/SNF complex subunit SMARCC1	no	no	2	0.0082579	101.89	3.2621	1.7058
ARGQR.LEESLEYQQFVANVEEEEAWINEK.MTLVA	24	0	2925.36	Q13813-2;A6NG51;Q13813;Q13813-3	Q13813-2	SPTAN1	"Spectrin alpha chain, brain"	yes	no	3	0.00012034	112.58	3.2624	1.70593
KEIVK.KHSQFIGYPITLFVEK.ERDKE	16	1	1906.04	P07900-2;P07900;Q86U12;G3V2J8;Q58FG0	P07900-2	HSP90AA1;HSP90AA5P	Heat shock protein HSP 90-alpha;Putative heat shock protein HSP 90-alpha A5	yes	no	3	0.0033628	107.69	3.2647	1.70695
RGEHK.NGVLEEAIIATILK.EVLEG	14	0	1482.87	Q9UEW8	Q9UEW8	STK39	STE20/SPS1-related proline-alanine-rich protein kinase	yes	yes	2	6.43E-05	151.8	3.2649	1.70704
RKKHK.RLEAELAAHEPAIQGVLDTGKK.LSDDN	22	2	2345.27	Q13813-2;A6NG51;Q13813;Q13813-3	Q13813-2	SPTAN1	"Spectrin alpha chain, brain"	yes	no	"3,4"	1.80E-05	186.15	3.2652	1.70717
NETSK.YAEYSFTSLPVPESNLR.TRNAI	17	0	1971.96	Q5UIP0;Q5UIP0-2	Q5UIP0	RIF1	Telomere-associated protein RIF1	yes	no	2	0.00060035	135.09	3.2691	1.70889
TDLID.VGFTDDVKK.GGPGR	9		1007.53	P53990-5;P53990-4;P53990;P53990-2;J3QLU7;J3KR23;P53990-3;H3BUI0;H3BMU1	P53990-5	IST1	IST1 homolog	yes	no	2	0.041458	111.46	3.2698	1.7092
RYTIK.VLFASQEIPASPFR.VKVDP	14	0	1560.83	O75369-8;O75369;O75369-9;O75369-2;O75369-3;O75369-6;O75369-7;E7EN95;O75369-4;O75369-5	O75369-8	FLNB	Filamin-B	yes	no	2	0.00092346	129.93	3.272	1.71017
VVDKR.VQSCPDPAVYGVVQSGDHIGR.TCMVK	21	0	2240.06	Q9C0C9;K7ES11	Q9C0C9	UBE2O	Ubiquitin-conjugating enzyme E2 O	yes	no	3	0.00013952	192.62	3.272	1.71017
HLVER.APPQTHLPSGASSGTGSASATHGGGSPPGTR.GPGAS	31	0	2784.32	P46379-3;P46379;B0UX83;P46379-2;P46379-5;P46379-4;F6S6P2;F6U341;F6X9W3;F6VEM6;F6WML8;F6RG75;F6XTU0;F6U1F2;F6UR09;F6TC96	P46379-3	BAG6;BAT3	Large proline-rich protein BAG6	yes	no	3	0.00056845	88.633	3.2741	1.7111
AEVQR.FNRDVDETISWIK.EKEQL	13	1	1621.81	Q13813-2;A6NG51;Q13813;Q13813-3	Q13813-2	SPTAN1	"Spectrin alpha chain, brain"	yes	no	2	2.08E-06	199.13	3.2749	1.71145
WKSAR.LMVHTVATFNSIK.ELNER	13	0	1459.79	Q13813-2;A6NG51;Q13813;Q13813-3	Q13813-2	SPTAN1	"Spectrin alpha chain, brain"	yes	no	2	2.61E-05	164.48	3.2752	1.71158
PTDPR.LQKPTDSTASSR.AAKPG	12	0	1289.66	Q9UPT8;M0QY97	Q9UPT8	ZC3H4	Zinc finger CCCH domain-containing protein 4	yes	no	2	0.0014419	126.83	3.2863	1.71646
YIYWR.LLSTDPVTAK.EVVLS	10	0	1043.59	P63010-2;P63010;K7EJT8;P63010-3	P63010-2	AP2B1	AP-2 complex subunit beta	yes	no	2	0.0022338	123.75	3.2877	1.71708
NPEKR.YNVLGAETVLNQMR.MKGLE	14	0	1606.81	Q1KMD3;H3BQZ7	Q1KMD3	HNRNPUL2;hCG_2044799	Heterogeneous nuclear ribonucleoprotein U-like protein 2	yes	no	2	0.00051943	152.34	3.2888	1.71756
NGTCK.LLVATSVAAR.GLDVK	10	0	999.608	Q7L014	Q7L014	DDX46	Probable ATP-dependent RNA helicase DDX46	yes	yes	2	0.035722	103.26	3.2902	1.71818
LEEAD.GGSDILLVVPK.ATVLQ	11		1096.65	Q9P1Z2;Q9P1Z2-3;Q9P1Z2-2;Q9P1Z2-4;F8VQE3;F8VRQ9;F8W0X2	Q9P1Z2	CALCOCO1	Calcium-binding and coiled-coil domain-containing protein 1	yes	no	2	0.026412	103.22	3.2913	1.71866
PGLEK.TGVAVNKPAEFTVD.AKHGG	14		1446.74	P21333;P21333-2;Q5HY54	P21333	FLNA	Filamin-A	yes	no	2	0.0004029	171.76	3.2914	1.7187
VKVDK.ATFMVGSYGPRPEEYEFLTPVEEAPK.GMLAR	26	0	2943.4	P52566;H0YGX7	P52566	ARHGDIB	Rho GDP-dissociation inhibitor 2	yes	no	"2,3"	7.40E-15	222.39	3.2917	1.71883
ISNVK.TALAATNPAVR.TAAIT	11	0	1083.6	Q14008-3;Q14008;Q14008-2	Q14008-3	CKAP5	Cytoskeleton-associated protein 5	yes	no	2	0.021632	106.67	3.2934	1.71958
QFLAK.AIEPPPLDAVIEAEHTLR.ELDAL	18	0	1970.05	Q08211	Q08211	DHX9	ATP-dependent RNA helicase A	yes	yes	"2,3"	3.09E-07	209.13	3.2963	1.72085
GEDGR.MIAGQVLDINLAAEPK.VNRGK	16	0	1681.91	P07910;G3V2Q1;P07910-2;G3V4C1;B4DY08;G3V4W0;G3V576;P07910-4;G3V575;G3V555;B4DSU6;G3V251;G3V3K6;G3V5X6	P07910	HNRNPC	Heterogeneous nuclear ribonucleoproteins C1/C2	yes	no	"2,3"	8.23E-05	168.5	3.2985	1.72181
LTVKK.IFVGGIKEDTEEYNLR.DYFEK	16	1	1881.95	P51991;P51991-2	P51991	HNRNPA3	Heterogeneous nuclear ribonucleoprotein A3	yes	no	2	7.50E-39	271.43	3.2995	1.72225
GTQSK.VVPIASLTPYQSK.WTICA	13	0	1401.79	P27694	P27694	RPA1	Replication protein A 70 kDa DNA-binding subunit	yes	yes	"2,3"	2.57E-05	174.9	3.3008	1.72282
TAGVK.HLIVLINK.MDDPT	8	0	948.612	Q8IYD1;P15170-3;P15170-2;P15170;H3BR35	P15170-3	GSPT2;GSPT1	Eukaryotic peptide chain release factor GTP-binding subunit ERF3B;Eukaryotic peptide chain release factor GTP-binding subunit ERF3A	no	no	2	0.015735	162.07	3.3027	1.72365
QLGMR.MQHNLEQQIQAR.NTTGV	12	0	1494.74	Q13813-2;A6NG51;Q13813;Q13813-3	Q13813-2	SPTAN1	"Spectrin alpha chain, brain"	yes	no	2	7.10E-12	225.15	3.3037	1.72408
VAEPR.NLSFFLTPPCAR.WAQLS	12	0	1421.71	P42224;J3KPM9;P42224-2	P42224	STAT1	Signal transducer and activator of transcription 1-alpha/beta	yes	no	2	0.002602	115.57	3.3044	1.72439
TTGQR.KYGGPPPDSVYSGQQPSVGTEIFVGK.IPRDL	26	1	2693.33	O60506;O60506-2;O60506-3;O60506-4;F6UXX1	O60506	SYNCRIP	Heterogeneous nuclear ribonucleoprotein Q	yes	no	3	1.07E-09	171.39	3.3057	1.72496
LEMLK.MAKPPSDIQEIELR.VKRLQ	14	0	1625.84	Q8WXH0-2;Q8WXH0;G3V5X4;Q8WXH0-7;Q8WXH0-3;Q8WXH0-4;Q86YP9;Q8WXH0-5;Q8WXH0-6	Q8WXH0-2	SYNE2	Nesprin-2	yes	no	"2,3"	0.0033274	126.1	3.3072	1.72561
IKEIR.ESTGAQVQVAGDMLPNSTER.AITIA	20	0	2088.97	Q15365;Q15366-3;Q15366-6;Q15366-2;Q15366;Q15366-4;Q15366-5;G3V0E8;B4DXP5;F8VZX2;H3BRU6;B4DLC0;P57721;P57721-4;E9PFP8;P57721-5;P57721-3;P57721-2;J3QT27;F8VXH9;F8W0G4	Q15365	PCBP1;PCBP2;PCBP3	Poly(rC)-binding protein 1;Poly(rC)-binding protein 2;Poly(rC)-binding protein 3	no	no	"2,3"	6.22E-17	240.44	3.3085	1.72618
RAVSR.EDSVKPGAHLTVK.KIFVG	13	0	1379.74	P51991;P51991-2	P51991	HNRNPA3	Heterogeneous nuclear ribonucleoprotein A3	yes	no	"2,3"	1.07E-05	186.16	3.3105	1.72705
TPPEK.DGFPSGTPALNAK.GTEAP	13	0	1273.63	Q13177	Q13177	PAK2	Serine/threonine-protein kinase PAK 2;PAK-2p27;PAK-2p34	yes	yes	2	0.0012555	120.53	3.3124	1.72788
EIFLR.ELISNASDALDK.IRYES	12	0	1274.64	P08238;Q58FF7;Q5T9W8;Q58FF8;P14625;F8W026;Q58FF6	P08238	HSP90AB1;HSP90AB3P;HSP90AB2P;HSP90B1;HSP90AB4P	Heat shock protein HSP 90-beta;Putative heat shock protein HSP 90-beta-3;Putative heat shock protein HSP 90-beta 2;Endoplasmin;Putative heat shock protein HSP 90-beta 4	no	no	"1,2,3"	4.06E-67	309	3.3132	1.72823
QRLAR.LNQQEQEDLELAIALSK.SEISE	17	0	1941.01	P42566;B1AUU8;P42566-2;H7BYP0	P42566	EPS15	Epidermal growth factor receptor substrate 15	yes	no	2	3.92E-07	177.44	3.3151	1.72905
SLRPK.GLGLGANLTEAQALTPTGPSR.MPRPD	21	0	2023.07	Q92917	Q92917	GPKOW	G patch domain and KOW motifs-containing protein	yes	yes	"2,3"	4.65E-24	250.79	3.3212	1.7317
QEIQK.AIELFSVGQGPAK.TMEEA	13	0	1315.71	P30419;P30419-2;B7Z8J4;K7EN82	P30419	NMT1	Glycylpeptide N-tetradecanoyltransferase 1	yes	no	3	0.0056562	128.85	3.3217	1.73192
QSASR.ENLLEEQGSIALR.QEQID	13	0	1470.77	Q13813-2;A6NG51;Q13813;Q13813-3	Q13813-2	SPTAN1	"Spectrin alpha chain, brain"	yes	no	2	2.87E-05	171.76	3.325	1.73335
WFTSR.TSACGLFSVCYPR.VSSAV	13	0	1516.68	P30153;F5H3X9;C9J9C1;P30154-2;P30154;P30154-4;P30154-3	P30153	PPP2R1A;PPP2R1B	Serine/threonine-protein phosphatase 2A 65 kDa regulatory subunit A alpha isoform;Serine/threonine-protein phosphatase 2A 65 kDa regulatory subunit A beta isoform	no	no	2	3.38E-06	195.77	3.3264	1.73396
SKYGK.IVGCSVHK.GFAFV	8	0	898.469	P07910;G3V2Q1;P07910-2;G3V4C1;B4DY08;G3V4W0;G3V576;P07910-4;G3V575;G3V555;B4DSU6;G3V251;G3V3K6;G3V5X6;G3V4M8;G3V2H6;G3V129;Q86SE5;B3KT61;E5RG71	P07910	HNRNPC;RALYL	Heterogeneous nuclear ribonucleoproteins C1/C2;RNA-binding Raly-like protein	yes	no	"1,2"	0.044342	111.82	3.3265	1.73401
ENTKK.VIQYLAYVASSHK.SKKDQ	13	0	1477.79	P35579;P35579-2;Q5BKV1	P35579	MYH9	Myosin-9	yes	no	"2,3"	2.12E-12	224.43	3.3357	1.73799
RFLPR.EEGPYEVEVTYDGVPVPGSPFPLEAVAPTKPSK.VKAFG	33	0	3484.73	P21333;P21333-2;Q5HY54	P21333	FLNA	Filamin-A	yes	no	3	2.59E-22	177.3	3.337	1.73855
KALFK.SSGASVTTQPTEFK.IKL	14	0	1438.69	Q9BY77;Q9BY77-2	Q9BY77	POLDIP3	Polymerase delta-interacting protein 3	yes	no	2	0.00061837	136.17	3.3395	1.73963
ILVLR.TALNLFFK.LKNFK	8	0	952.538	P53621-2;P53621	P53621-2	COPA	Coatomer subunit alpha;Xenin;Proxenin	yes	no	2	0.035045	109.71	3.3435	1.74136
KALLK.KHEAFESDLAAHQDR.VEQIA	15	1	1752.82	O43707;O43707-2;B2RCS5;P35609;P12814-4;P12814-3;P12814;P12814-2;H9KV75;H7C5W8	P12814-4	ACTN4;ACTN2;ACTN1	Alpha-actinin-4;Alpha-actinin-2;Alpha-actinin-1	no	no	3	0.0010065	131.96	3.3443	1.7417
ISIAK.AGITTTLNSR.CSVLA	10	0	1032.56	P33992;B1AHB1	P33992	MCM5	DNA replication licensing factor MCM5	yes	no	1	0.0091257	143.28	3.3445	1.74179
ADRIR.GVIDMGNSLIER.GACAG	12	0	1302.66	Q13813-2;A6NG51;Q13813;Q13813-3	Q13813-2	SPTAN1	"Spectrin alpha chain, brain"	yes	no	2	0.0013982	119.88	3.3457	1.74231
AKKQK.VEGTEPTTAFNLFVGNLNFNK.SAPEL	21	0	2311.15	P19338	P19338	NCL	Nucleolin	yes	yes	"2,3"	2.59E-11	229.96	3.3525	1.74524
SVSLR.MKQVEELYHSLLELGEK.RKGML	17	1	2045.05	Q13813-2;A6NG51;Q13813	Q13813-2	SPTAN1	"Spectrin alpha chain, brain"	yes	no	3	0.0014055	112.8	3.3533	1.74558
SKHQK.HQAFEAELHANADR.IRGVI	14	0	1607.74	Q13813-2;A6NG51;Q13813;Q13813-3	Q13813-2	SPTAN1	"Spectrin alpha chain, brain"	yes	no	"2,3"	1.06E-06	164.53	3.3565	1.74696
IDGNK.VTLDWAKPK.GEGGF	9	0	1056.6	P19338;H7BY16	P19338	NCL	Nucleolin	yes	no	2	0.0046931	162.88	3.3613	1.74902
MAEIR.DQMQQQLNDYEQLLDVK.LALDM	17	0	2106.99	P20700;E9PBF6	P20700	LMNB1	Lamin-B1	yes	no	"2,3"	2.82E-112	340.55	3.3626	1.74958
GGYGR.LGHAEQKDEMVPR.LVKLF	13	1	1508.74	Q9P258	Q9P258	RCC2	Protein RCC2	yes	yes	2	1.97E-18	248.36	3.3629	1.74971
GSTTR.VNSTANAETQATSAFQTQKPLK.STSLS	22	0	2334.18	P06400	P06400	RB1	Retinoblastoma-associated protein	yes	yes	"2,3"	2.20E-10	160.3	3.3701	1.75279
KDDSR.ALTLGALTLPLAR.LLTAP	13	0	1308.81	Q9BSJ8-2;Q9BSJ8	Q9BSJ8-2	ESYT1	Extended synaptotagmin-1	yes	no	2	0.00071554	130.56	3.3706	1.75301
ERMLR.LSLNIDPDAK.VEEEP	10	0	1084.58	P14625;H0YIV0	P14625	HSP90B1	Endoplasmin	yes	no	2	0.016111	94.767	3.3725	1.75382
LSDFR.DLMSWINGIR.GLVSS	10	0	1203.61	Q13813-2;A6NG51;Q13813;Q13813-3	Q13813-2	SPTAN1	"Spectrin alpha chain, brain"	yes	no	2	0.00097342	146.11	3.3728	1.75395
PNFNR.SVDGPIRLPIVDK.YKDMG	13	1	1407.81	P15170-3;P15170-2;P15170;H3BR35	P15170-3	GSPT1	Eukaryotic peptide chain release factor GTP-binding subunit ERF3A	yes	no	"2,3"	0.004232	108.35	3.3735	1.75425
EVSMK.HVGNQQYNVTYVVK.ERGDY	14	0	1647.84	O75369-8;O75369;O75369-9;O75369-2;O75369-3;O75369-6;O75369-7;E7EN95	O75369-8	FLNB	Filamin-B	yes	no	2	1.29E-14	225.86	3.3754	1.75506
AKLRK.LKEKEELETGK.KDQSK	11	2	1302.7	O60841	O60841	EIF5B	Eukaryotic translation initiation factor 5B	yes	yes	2	0.0018278	142.83	3.3759	1.75527
VEEMK.TQLEELEDELQATEDAK.LRLEV	17	0	1960.91	P35579;P35579-2;P35749-2;P35749;P35749-3;P35749-4;P35580-4;P35580-3;F8W6L6;P35580-2;P35580	P35579	MYH9;MYH11;MYH10	Myosin-9;Myosin-11;Myosin-10	no	no	"2,3"	1.21E-153	378.62	3.3765	1.75553
LGRFR.EALGDAQQSVR.LDDSF	11	0	1172.58	Q99615;Q99615-2;K7EIH8;K7ESP1;K7EPP7;K7ER44;K7EJV7;K7EN19;K7EJL5;K7ELJ8;K7EK03;K7EJE9	Q99615	DNAJC7	DnaJ homolog subfamily C member 7	yes	no	2	0.0011992	151.55	3.3774	1.75591
SPQGR.VMTIPYQPMPASSPVICAGGQDR.CSDAA	23	0	2474.18	Q15365	Q15365	PCBP1	Poly(rC)-binding protein 1	yes	yes	"2,3,4"	8.67E-07	170.11	3.3791	1.75664
PADCR.YYAFPQMITPLVTK.G	14	0	1670.87	Q14353	Q14353	GAMT	Guanidinoacetate N-methyltransferase	yes	yes	2	0.1418	59.227	3.3803	1.75715
EKTRR.KLEGDSTDLSDQIAELQAQIAELK.MQLAK	24	1	2614.33	P35579	P35579	MYH9	Myosin-9	yes	yes	3	9.98E-09	211.96	3.3868	1.75992
FETEK.KHFTILDAPGHK.SFVPN	12	1	1362.74	Q8IYD1;P15170-3;P15170-2;P15170;H3BR35;H3BSV8	P15170-3	GSPT2;GSPT1	Eukaryotic peptide chain release factor GTP-binding subunit ERF3B;Eukaryotic peptide chain release factor GTP-binding subunit ERF3A	no	no	"2,3"	0.0020554	117.79	3.3885	1.76065
TNKRR.GFCFITFK.EEEPV	8	0	1018.49	Q14103;Q14103-2;Q14103-3;B4DTC3;Q14103-4;H0Y8G5;H0YA96;F5H6R6	Q14103	HNRNPD	Heterogeneous nuclear ribonucleoprotein D0	yes	no	2	0.075741	86.011	3.3886	1.76069
QNPGK.QNQTTSAVSTPASSETSK.APKSG	18	0	1822.85	P49792	P49792	RANBP2	E3 SUMO-protein ligase RanBP2;Putative peptidyl-prolyl cis-trans isomerase	yes	no	2	0.0087365	92.264	3.3945	1.7632
GELER.QLLQANPILEAFGNAK.TVKND	16	0	1725.94	P35579;P35579-2;P35749-2;P35749;P35749-3;P35749-4;G8JLL9;Q7Z406-2;F2Z2U8;Q7Z406-6;Q7Z406;Q7Z406-4;Q7Z406-5;M0QY43	P35579	MYH9;MYH11;MYH14	Myosin-9;Myosin-11;Myosin-14	no	no	"2,3"	7.25E-50	281.93	3.4011	1.766
GSGQR.SQTSSIPQKPQTNK.SAYNS	14	0	1542.8	Q14157-5;Q14157;H0Y5H6	Q14157-5	UBAP2L	Ubiquitin-associated protein 2-like	yes	no	"2,3"	0.0090824	117.08	3.4019	1.76634
DWHQK.TQGIWLSPLYPR.IADGT	12	0	1429.77	Q9NUW8;E7EPD8;G3V2F4;G3V2J6	Q9NUW8	TDP1	Tyrosyl-DNA phosphodiesterase 1	no	no	2	0.011431	97.86	3.404	1.76723
SVGTD.SSQQEDSGQHAAPLPAPPILSGDTPIAPTPEQIGK.LRSEL	35		3533.76	O60784;O60784-2;E7EPD0;O60784-4;O60784-3;B0QY01;B3KUU1	O60784	TOM1	Target of Myb protein 1	yes	no	"3,4"	3.58E-22	164.01	3.4045	1.76744
ATISR.TTLEVLQLFPINIK.SSNGG	14	0	1627.95	Q5T4S7-2;Q5T4S7;Q5T4S7-4;Q5T4S7-3;Q5T4S7-5	Q5T4S7-2	UBR4	E3 ubiquitin-protein ligase UBR4	yes	no	3	0.010766	92.925	3.405	1.76765
NSTER.AITIAGIPQSIIECVK.QICVV	16	0	1711.95	Q15366-3;Q15366-6;Q15366-2;Q15366;Q15366-4;Q15366-5;G3V0E8;B4DXP5;F8VZX2;H3BRU6;B4DLC0;F8VRH0;F8VXH9	Q15366-3	PCBP2	Poly(rC)-binding protein 2	yes	no	"2,3"	3.92E-09	207.31	3.4069	1.76846
DEPTR.SLSGLILK.NNVKA	8	0	829.527	O14787;O14787-2;K7ESC1;K7ENW1;Q92973;Q92973-2;E7EW37;B4DSC0	Q92973	TNPO2;TNPO1	Transportin-2;Transportin-1	no	no	"1,2"	0.030114	127.12	3.4087	1.76922
LYQYK.NICQQVNIK.SLEDV	9	0	1115.58	Q14152;F5H335	Q14152	EIF3A	Eukaryotic translation initiation factor 3 subunit A	yes	no	2	0.0042876	164.96	3.4098	1.76969
QSHFR.KVEDLFLTF.AKKAS	9		1110.6	Q13813-2;A6NG51;Q13813;Q13813-3	Q13813-2	SPTAN1	"Spectrin alpha chain, brain"	yes	no	2	0.0067054	124.98	3.4102	1.76986
VAVAR.ELEAENYHDIKR.ITARK	12	1	1515.73	Q01082;Q01082-2;F8W6C1;Q01082-3	Q01082	SPTBN1	"Spectrin beta chain, brain 1"	no	no	"2,3"	2.57E-43	279.62	3.4108	1.77011
DFNKT.GLVEPVNVVDNGDGTHTVTYTPSQEGPYMVSVK.YADEE	33	0	3488.68	O75369-8;O75369;O75369-9;O75369-2;O75369-3;O75369-6;O75369-7;E7EN95;O75369-4;O75369-5	O75369-8	FLNB	Filamin-B	yes	no	3	1.02E-18	160.16	3.4112	1.77028
SPEDK.VQIAANEETQER.EEQMK	12	0	1386.67	P49321;P49321-3;P49321-4	P49321	NASP	Nuclear autoantigenic sperm protein	yes	no	2	0.0078829	124.07	3.412	1.77062
KPRHK.IISIFSGTEK.GSKKK	10	0	1093.6	Q13177	Q13177	PAK2	Serine/threonine-protein kinase PAK 2;PAK-2p27;PAK-2p34	yes	yes	2	0.066688	74.841	3.4156	1.77214
AALKL.GSTEVASNVPK.VVGSA	11		1087.55	Q9Y5A9;Q9Y5A9-2;S4R3V3	Q9Y5A9	YTHDF2	YTH domain family protein 2	yes	no	2	0.0010604	169.65	3.4159	1.77227
LDVLK.FYDSNTVK.QKYLS	8	0	972.455	Q13177	Q13177	PAK2	Serine/threonine-protein kinase PAK 2;PAK-2p27;PAK-2p34	yes	yes	"1,2"	0.0047795	210.26	3.4165	1.77252
LEDLK.DQIAQLEASLAAAK.KQLAD	14	0	1427.76	P20700;E9PBF6	P20700	LMNB1	Lamin-B1	yes	no	2	0.00071604	153.23	3.4169	1.77269
FYRRR.DISSTLIALADK.HATLS	12	0	1245.68	Q13330;E7ESY4;Q13330-3;Q13330-2;H7C3F3	Q13330	MTA1	Metastasis-associated protein MTA1	yes	no	2	0.00086247	141.38	3.418	1.77315
KKKLR.LALCSADSVAFPVLTHSTR.NGLPD	19	0	2044.04	Q14C86-6;Q14C86-2;Q14C86-4;Q14C86-3;F8W9S7;Q14C86;Q14C86-5	Q14C86-6	GAPVD1	GTPase-activating protein and VPS9 domain-containing protein 1	yes	no	3	0.00048832	121.72	3.4186	1.77341
ITFTK.NNQFQALLQYADPVSAQHAK.LSLDG	20	0	2242.11	P26599-3;P26599-2;P26599;K7EKJ7;K7ES59;K7EK45	P26599-3	PTBP1	Polypyrimidine tract-binding protein 1	yes	no	"2,3"	5.40E-22	228.9	3.4201	1.77404
TAAQK.VSHLLGINVTDFTR.GILTP	14	0	1570.85	P35579;P35579-2	P35579	MYH9	Myosin-9	yes	no	"2,3"	0.0012191	122.78	3.4207	1.77429
LNSPR.TTHLAGALSPGEAWPFESV.	19	0	1968.96	Q9Y3X0	Q9Y3X0	CCDC9	Coiled-coil domain-containing protein 9	yes	yes	2	0.00040311	113.47	3.4211	1.77446
QSHFR.KVEDLFLTFAK.KASAF	11	1	1309.73	Q13813-2;A6NG51;Q13813;Q13813-3	Q13813-2	SPTAN1	"Spectrin alpha chain, brain"	yes	no	"1,2,3"	0.0014487	137.89	3.4212	1.7745
IKEKK.LLVGSEDYGR.DLTGV	10	0	1107.56	Q13813-2;A6NG51;Q13813;Q13813-3	Q13813-2	SPTAN1	"Spectrin alpha chain, brain"	yes	no	2	0.0026149	106.29	3.4216	1.77467
GKIPR.DLFEDELVPLFEK.AGPIW	13	0	1592.8	O60506;O60506-2;O60506-3;O60506-4;F6UXX1;O60506-5	O60506	SYNCRIP	Heterogeneous nuclear ribonucleoprotein Q	yes	no	2	4.61E-05	160.18	3.4217	1.77471
LDQLR.CNGVLEGIR.ICRQG	9	0	1016.51	P35579;P35579-2;P35749-2;P35749;P35749-3;P35749-4;A7E2Y1;P11055;Q9Y623;Q9UKX3;P13535;P35580-4;P35580-3;F8W6L6;P35580-2;P35580;G8JLL9;Q7Z406-2;F2Z2U8;Q7Z406-6;Q7Z406;Q7Z406-4;Q7Z406-5;M0QY43	P35579	MYH9;MYH11;MYH7B;MYH3;MYH4;MYH13;MYH8;MYH10;MYH14	Myosin-9;Myosin-11;Myosin-7B;Myosin-3;Myosin-4;Myosin-13;Myosin-8;Myosin-10;Myosin-14	no	no	2	0.010928	112.36	3.4232	1.77535
MSMPD.AMPLPGVGEELK.QAKEI	12		1239.65	O43865	O43865	AHCYL1	Putative adenosylhomocysteinase 2	yes	yes	2	0.050483	83.045	3.4281	1.77741
DQLSR.LNITYPMLFK.LTNKN	10	0	1238.67	Q92890-1;Q92890;A6NJ11;Q92890-3;C9IZG3;C9J6N9	Q92890-1	UFD1L	Ubiquitin fusion degradation protein 1 homolog	yes	no	2	0.059129	72.006	3.4291	1.77783
QQARR.QVEDLQATFSSIHSFQDLSSSILAQSR.ERVAS	27	0	2993.47	O60664;O60664-4;O60664-3;K7ERZ3;O60664-2	O60664	PLIN3	Perilipin-3	yes	no	3	1.38E-34	218.69	3.4297	1.77808
ENVCD.IGNEESPLNVLGGLK.LKANL	15		1538.83	Q8NFC6	Q8NFC6	BOD1L1	Biorientation of chromosomes in cell division protein 1-like 1	yes	yes	2	0.012362	110.38	3.4344	1.78006
AKRRK.TMQGEGPQLLLSEAVSR.AAKAA	17	0	1814.92	P46379-3;P46379;B0UX83;P46379-2	P46379-3	BAG6;BAT3	Large proline-rich protein BAG6	yes	no	"2,3"	0.00034347	136.43	3.435	1.78031
VLMIK.ALELDSNLYR.IGQSK	10	0	1192.61	P35579;P35579-2	P35579	MYH9	Myosin-9	yes	no	2	0.0014117	131.83	3.4363	1.78086
EDYGR.DLTGVQNLR.KKHKR	9	0	1014.55	Q13813-2;A6NG51;Q13813;Q13813-3	Q13813-2	SPTAN1	"Spectrin alpha chain, brain"	yes	no	2	0.006525	125.82	3.4373	1.78128
HEKGK.ITVLQLSALLK.QADSS	11	0	1197.77	Q5T4S7-2;Q5T4S7;Q5T4S7-4;Q5T4S7-3;Q5T4S7-5	Q5T4S7-2	UBR4	E3 ubiquitin-protein ligase UBR4	yes	no	2	0.01841	92.19	3.4386	1.78182
NCPER.IITLTGPTNAIFK.AFAMI	13	0	1387.81	Q15365	Q15365	PCBP1	Poly(rC)-binding protein 1	yes	yes	2	7.11E-26	257.13	3.4432	1.78375
LDIVK.ELKENGELLPILR.GEN	13	1	1522.87	O76003	O76003	GLRX3	Glutaredoxin-3	yes	yes	2	6.17E-05	159	3.4451	1.78455
AEKKK.MQQNIQELEEQLEEEESAR.QKLQL	19	0	2332.05	P35579;P35579-2	P35579	MYH9	Myosin-9	yes	no	"2,3"	3.14E-11	219.95	3.4458	1.78484
HIIAR.SDDELLDDFFHDQSTATSQAGTLSSIPTALTR.WTEEC	32	0	3438.61	Q7Z6Z7;Q7Z6Z7-3;Q7Z6Z7-2;H0Y5W0	Q7Z6Z7	HUWE1	E3 ubiquitin-protein ligase HUWE1	yes	no	3	0.00020084	94.834	3.4491	1.78622
PDTKR.AKLDSSETTMVK.KKVVF	12	1	1308.66	Q9UBE0;B3KNJ4;Q9UBE0-3;Q9UBE0-2;M0QX65;B4DY66;M0R054	Q9UBE0	SAE1	SUMO-activating enzyme subunit 1	yes	no	2	0.001564	125.03	3.4521	1.78747
REVQR.TMLELLNQLD.GFQPN	10		1188.61	P62195;P62195-2;J3QQM1;P62191;B4DR63;P17980;R4GNH3;E9PM69;E9PKD5	P17980	PSMC5;PSMC1;PSMC3	26S protease regulatory subunit 8;26S protease regulatory subunit 4;26S protease regulatory subunit 6A	no	no	1	0.019133	125.82	3.4576	1.78977
PENLR.LKQQSELQSQVR.YKEEF	12	1	1442.78	Q14847-2;Q14847;C9J9W2	Q14847-2	LASP1	LIM and SH3 domain protein 1	yes	no	2	0.00041281	179.67	3.4661	1.79331
DVFSD.SASVVAPLAPGSEDNFAR.FVCKN	18		1786.88	O94973-2;O94973	O94973-2	AP2A2	AP-2 complex subunit alpha-2	yes	no	"2,3"	4.59E-13	207.92	3.4683	1.79423
NALKR.FLTSQTK.LHEDL	7	0	823.444	Q8N1G4	Q8N1G4	LRRC47	Leucine-rich repeat-containing protein 47	yes	yes	1	0.020582	165.11	3.4695	1.79473
SMNSR.VFIGNLNTLVVK.KSDVE	12	0	1315.79	P07910;G3V2Q1;P07910-2;G3V4C1;B4DY08;G3V4W0;G3V576;P07910-4;G3V575;G3V555;B4DSU6;G3V251;G3V3K6;G3V5X6;G3V4M8;G3V2H6;P07910-3;O60812	P07910	HNRNPC;HNRNPCL1	Heterogeneous nuclear ribonucleoproteins C1/C2;Heterogeneous nuclear ribonucleoprotein C-like 1	no	no	"1,2"	1.09E-11	220.66	3.4703	1.79506
YAFSK.FLLPIVVR.YLADQ	8	0	955.622	Q8TF05;Q8TF05-2;J3QLA6;J3KSB0;J3QL26;J3QQV0;J3KRU1	Q8TF05	PPP4R1	Serine/threonine-protein phosphatase 4 regulatory subunit 1	yes	no	2	0.023148	124.89	3.4703	1.79506
NTHGK.ENVNSLLPVFEEFLK.NAPND	15	0	1776.93	Q92616	Q92616	GCN1L1	Translational activator GCN1	yes	yes	"2,3"	0.0006345	138.19	3.4714	1.79552
GLPER.SVSLTGAPESVQK.AKMML	13	0	1301.68	Q92945;M0R0I5;M0QYH3;M0QXW7	Q92945	KHSRP	Far upstream element-binding protein 2	yes	no	"2,3"	4.21E-18	238.2	3.4738	1.79651
IDVPD.STTAAAPENNPINLANVIAATGTTSK.KNSSQ	26		2526.29	Q9H6T3;Q9H6T3-2;Q9H6T3-3	Q9H6T3	RPAP3	RNA polymerase II-associated protein 3	yes	no	"2,3"	9.76E-12	157.59	3.474	1.7966
VDKYK.DMGTVVLGK.LESGS	9	0	918.484	Q8IYD1;P15170-3;P15170-2;P15170;H3BR35	P15170-3	GSPT2;GSPT1	Eukaryotic peptide chain release factor GTP-binding subunit ERF3B;Eukaryotic peptide chain release factor GTP-binding subunit ERF3A	no	no	"1,2"	0.0034128	169.44	3.4754	1.79718
MAML.RVQPEAQAK.VDVFR	9		1025.56	Q06323;Q06323-2;H0YNE3	Q06323	PSME1	Proteasome activator complex subunit 1	yes	no	2	0.026177	94.692	3.4762	1.79751
AADPK.VAFGSLAANGPTTLVDK.VSNPK	17	0	1659.88	Q9UKX7;Q9UKX7-2	Q9UKX7	NUP50	Nuclear pore complex protein Nup50	yes	no	"2,3"	4.51E-19	239.58	3.4865	1.80178
SPTKK.VAVATPAK.KAAVT	8	0	755.454	P19338;C9JWL1;C9J1H7;C9JLB1;C9JYW2	P19338	NCL	Nucleolin	yes	no	"1,2"	0.018137	142.64	3.4896	1.80306
EAKLK.KLEEEQIILEDQNCK.LAKEK	15	1	1887.92	P35579	P35579	MYH9	Myosin-9	yes	yes	"2,3"	1.04E-09	202.13	3.4899	1.80319
TNKSR.GFAFVTFESPADAK.DAARD	14	0	1485.71	P38159;H3BT71;H0Y6E7;Q96E39;P38159-3;H3BR27;Q8N7X1;O75526	P38159	RBMX;RBMXL1;RBMXL3;RBMXL2	"RNA-binding motif protein, X chromosome;RNA-binding motif protein, X chromosome, N-terminally processed;RNA binding motif protein, X-linked-like-1;RNA binding motif protein, X-linked-like-1, N-terminally processed;RNA-binding motif protein, X-linked-like-3;RNA-binding motif protein, X-linked-like-2"	yes	no	2	1.87E-08	186.49	3.4917	1.80393
IYELR.VMETKPDK.AVSII	8	0	946.479	Q92890-1;Q92890;A6NJ11;Q92890-3;C9IZG3;C9JNP9	Q92890-1	UFD1L	Ubiquitin fusion degradation protein 1 homolog	yes	no	2	0.023651	123.98	3.4918	1.80397
CVACD.ASKPTHKPIAEAPSAFTLGSEMK.LHDSS	23		2397.24	P49792	P49792	RANBP2	E3 SUMO-protein ligase RanBP2;Putative peptidyl-prolyl cis-trans isomerase	yes	yes	3	0.0013712	101.71	3.4938	1.8048
REKQR.ALQALEELR.LQAEE	9	0	1041.58	Q15149-2;Q15149-3;Q15149;Q15149-6;Q15149-4;Q15149-5;Q15149-9;Q15149-8;Q15149-7	Q15149-2	PLEC	Plectin	yes	no	2	0.017893	128.27	3.4945	1.80509
GQSLK.IRRPHDYQPLPGMSENPSVYVPGVVSTVVPDSAHK.LFIGG	35	1	3827.94	P26368;P26368-2;K7ENG2	P26368	U2AF2	Splicing factor U2AF 65 kDa subunit	yes	no	"4,5"	3.86E-05	80.733	3.4956	1.80554
EAGIR.GISHVIVDEIHER.DINTD	13	0	1502.78	Q08211	Q08211	DHX9	ATP-dependent RNA helicase A	yes	yes	2	1.17E-06	201.48	3.4974	1.80628
KDDID.LDALAAEIEGAGAAK.EQEPQ	15		1398.74	O60841	O60841	EIF5B	Eukaryotic translation initiation factor 5B	yes	yes	"2,3"	4.48E-08	211.75	3.5019	1.80814
PPPLR.VGEPVALSEEER.LKLAQ	12	0	1313.65	Q13435;E9PPJ0;E9PJT3;E9PIL8;H0YCG1;E9PJ04	Q13435	SF3B2	Splicing factor 3B subunit 2	no	no	"1,2"	0.003923	157.66	3.5025	1.80839
PAQEK.SLGNILQAKPTSSPAK.GPPQK	16	0	1610.9	Q13428-3;Q13428-8;E9PHK9;Q13428-4;Q13428;Q13428-2;E7ETY2;Q13428-7;Q13428-6;J3KQ96;Q13428-5	Q13428-3	TCOF1	Treacle protein	yes	no	3	0.026104	84.753	3.504	1.809
FSLLR.LENPDEACAVSQK.HLILL	13	0	1459.66	Q5T4S7-2;Q5T4S7;Q5T4S7-4;Q5T4S7-3;Q5T4S7-5	Q5T4S7-2	UBR4	E3 ubiquitin-protein ligase UBR4	yes	no	3	0.014085	91.858	3.505	1.80941
VQEEK.IAALQAFADQLIAAGHYAK.GDISS	19	0	1971.06	Q13813-2;A6NG51;Q13813;Q13813-3	Q13813-2	SPTAN1	"Spectrin alpha chain, brain"	yes	no	"2,3,4"	1.39E-34	272.95	3.5057	1.8097
VESLR.AISHEHSPSDLEAHFVPLVK.RLAGG	20	0	2212.13	P30153;F5H3X9;C9J9C1	P30153	PPP2R1A	Serine/threonine-protein phosphatase 2A 65 kDa regulatory subunit A alpha isoform	yes	no	"3,4"	1.12E-16	238.02	3.5058	1.80974
MADIR.DAPQDFHPDR.VKARG	10	0	1196.52	P21333;P21333-2;Q5HY54	P21333	FLNA	Filamin-A	yes	no	2	0.078557	72.34	3.5131	1.81274
KLFLK.KPTETQELVQQVLSLATQDSDNPDLR.DRGYI	26	0	2924.47	Q10567;Q10567-2;Q10567-3;Q10567-4;C9J1E7	Q10567	AP1B1	AP-1 complex subunit beta-1	yes	no	3	0.00040052	102.66	3.5153	1.81365
TFAKK.ASAFNSWFENAEEDLTDPVR.CNSLE	20	0	2297.02	Q13813-2;A6NG51;Q13813;Q13813-3	Q13813-2	SPTAN1	"Spectrin alpha chain, brain"	yes	no	"2,3"	8.25E-11	220.28	3.5157	1.81381
MEAMR.IMGIPEEEQMGLLR.VISGV	14	0	1614.81	P35579;P35579-2	P35579	MYH9	Myosin-9	yes	no	3	0.0063939	93.011	3.5171	1.81439
QLKDK.ADFCIIHYAGK.VDYKA	11	0	1293.62	P35579;P35579-2;P35580-4;P35580-3;F8W6L6;P35580-2;P35580	P35579	MYH9;MYH10	Myosin-9;Myosin-10	no	no	3	0.0011015	161.17	3.5173	1.81447
VDNQR.GSGLAGPKR.SSVVS	9	1	841.477	Q9Y6W5	Q9Y6W5	WASF2	Wiskott-Aldrich syndrome protein family member 2	yes	yes	2	0.04749	107.57	3.5181	1.8148
EIVKK.HSQFIGYPITLFVEK.ERDKE	15	0	1777.94	P07900-2;P07900;Q86U12;G3V2J8;Q58FG0	P07900-2	HSP90AA1;HSP90AA5P	Heat shock protein HSP 90-alpha;Putative heat shock protein HSP 90-alpha A5	yes	no	"2,3"	2.78E-09	198.16	3.5258	1.81795
KPKIK.VVNVELPIEANLVWQLGK.DLLNM	18	0	2020.14	Q92598;B4DYH1;Q92598-2;Q92598-3;B4DY72	Q92598	HSPH1	Heat shock protein 105 kDa	yes	no	"2,3"	0.00016614	190.96	3.528	1.81885
GDAFR.CASCPYLGMPAFKPGEK.VLLSD	17	0	1911.87	Q6FI81;Q6FI81-3;H3BV90;Q6FI81-2	Q6FI81	CIAPIN1	Anamorsin	yes	no	3	0.0038445	99.927	3.5304	1.81983
YRMIK.LGLGIDEDDPTADDTSAAVTEEMPPLEGDDDTSR.MEEVD	34	0	3546.53	P07900-2;P07900	P07900-2	HSP90AA1	Heat shock protein HSP 90-alpha	yes	no	"3,4"	5.10E-09	127.15	3.5307	1.81995
VESLR.AQDPSEVLTMLTNETGFEISSSDATVK.ILITT	27	0	2869.35	Q12905	Q12905	ILF2	Interleukin enhancer-binding factor 2	yes	yes	"3,4"	1.14E-09	132.39	3.532	1.82049
ATYSR.STSQNLDSGTDLSFPWILNVLNLK.AFDFY	24	0	2661.36	P06400	P06400	RB1	Retinoblastoma-associated protein	yes	yes	3	3.69E-12	163.78	3.5332	1.82098
KHKVR.GDINVLLCGDPGTAK.SQFLK	15	0	1528.76	P49736;H0Y8E6	P49736	MCM2	DNA replication licensing factor MCM2	yes	no	"2,3"	5.32E-08	185.02	3.5388	1.82326
FQKVR.IQETQAELPR.GSIPR	10	0	1183.62	Q14566	Q14566	MCM6	DNA replication licensing factor MCM6	yes	yes	2	0.0069006	105.46	3.5415	1.82436
KKHKR.LEAELAAHEPAIQGVLDTGKK.LSDDN	21	1	2189.17	Q13813-2;A6NG51;Q13813;Q13813-3	Q13813-2	SPTAN1	"Spectrin alpha chain, brain"	yes	no	3	1.93E-07	216.17	3.5421	1.8246
LQDIK.TAGPQSQVLCGVVMDR.SLVQG	16	0	1716.83	P35611-3;P35611;E7ENY0;A2A3N8;Q86XM2;E7EV99;P35611-2;H0Y9H2;H0YFD8	P35611-3	ADD1	Alpha-adducin	yes	no	2	0.0060545	111.77	3.5466	1.82644
RLTAK.KQELEEICHDLEAR.VEEEE	14	1	1768.84	P35579;P35579-2	P35579	MYH9	Myosin-9	yes	no	"2,3"	7.01E-11	210.37	3.5474	1.82676
MQLAK.KEEELQAALAR.VEEEA	11	1	1256.67	P35579;P35749-2;P35749;P35749-3;P35749-4;G8JLL9;Q7Z406-2;F2Z2U8;Q7Z406-6;Q7Z406;Q7Z406-4;Q7Z406-5	P35579	MYH9;MYH11;MYH14	Myosin-9;Myosin-11;Myosin-14	no	no	2	0.0012148	150.06	3.5509	1.82818
INPYK.NLPIYSEEIVEMYK.GKKRH	14	0	1726.85	P35579;Q5BKV1	P35579	MYH9	Myosin-9	yes	no	2	2.97E-11	213.99	3.5544	1.82961
PKFSK.VEDMAELTCLNEASVLHNLK.ERYYS	20	0	2285.1	P35579;Q5BKV1;B1AH99;E7ERA5;P35580-4;P35580-3;F8W6L6;P35580-2;P35580	P35579	MYH9;MYH10	Myosin-9;Myosin-10	no	no	"2,3"	0.00011098	194.94	3.5559	1.83021
SPGVR.SRPSEAEEVPVSFDQPPEGSHLPCYNK.VRTRG	27	0	3055.4	Q6JBY9;B7ZKW8;F6T4W9	Q6JBY9	RCSD1	CapZ-interacting protein	yes	no	3	3.60E-10	147	3.5595	1.83167
ENAQR.FNQAQSGNIQSTVMLDK.QKELD	17	0	1879.91	P42224;J3KPM9;P42224-2;D2KFR9;E7EPD2;E7ENM1	P42224	STAT1	Signal transducer and activator of transcription 1-alpha/beta	yes	no	3	0.0012616	114.27	3.5598	1.8318
IPKSK.TKEQILEEFSK.VTEGL	11	1	1350.7	O60506;O60506-2;O60506-3;O60506-4;O60506-5	O60506	SYNCRIP	Heterogeneous nuclear ribonucleoprotein Q	yes	no	2	0.011902	98.407	3.5661	1.83435
DEKLK.TVEELLETGLIQVATKEEELNAIR.TENSS	24	1	2697.44	Q86UP2;Q86UP2-2;Q86UP2-3;G3V4Y7;H0YJZ8	Q86UP2	KTN1	Kinectin	yes	no	3	0.032218	77.899	3.5777	1.83903
LAGEE.LAGEELAGEEAPQEK.AEDKP	15	0	1569.75	Q7Z4V5-3;K7EQZ6;Q7Z4V5;Q7Z4V5-2;K7EPS6;K7ERN8;K7EJQ5;K7EIG6	Q7Z4V5-3	HDGFRP2	Hepatoma-derived growth factor-related protein 2	yes	no	"2,3"	4.51E-09	194.23	3.5831	1.84121
WWRGR.CHGHFGLFPANYVK.LLE	14	0	1645.78	P14317;E7EVW7	P14317	HCLS1	Hematopoietic lineage cell-specific protein	yes	no	"2,3"	0.00059102	140.24	3.5855	1.84217
MIIDK.LEEDINSSMTNSTAASRPPVTLR.LVVPA	23	0	2488.22	Q15365	Q15365	PCBP1	Poly(rC)-binding protein 1	yes	yes	3	0.029686	77.631	3.589	1.84358
DPNAK.LLQPPAPIMPLDTNWPLLTVSK.GFFEG	22	0	2443.35	P53621-2;P53621	P53621-2	COPA	Coatomer subunit alpha;Xenin;Proxenin	yes	no	3	0.0025664	87.654	3.5912	1.84447
VELKK.AALSALESFLK.QVSNM	11	0	1148.64	P78527;P78527-2;E7EUY0	P78527	PRKDC	DNA-dependent protein kinase catalytic subunit	yes	no	2	0.0012554	146.16	3.5922	1.84487
IINGK.SGTQDIQPGPLFNNNADGVATDITSTR.SLNYK	27	0	2788.33	Q7Z2W4;Q7Z2W4-2;C9J6P4;Q7Z2W4-3	Q7Z2W4	ZC3HAV1	Zinc finger CCCH-type antiviral protein 1	yes	no	3	6.22E-07	129.32	3.5928	1.84511
ESGKR.KLEEVLSTEGAEENGNSDK.KKKAK	19	1	2047.95	O15355	O15355	PPM1G	Protein phosphatase 1G	yes	yes	3	0.0002625	130.27	3.5952	1.84607
LNIGK.LAQFEPSQR.QNQVG	9	0	1074.55	Q08211	Q08211	DHX9	ATP-dependent RNA helicase A	yes	yes	2	0.059944	80.231	3.5975	1.84699
SPGLK.AMVSPFHSPPSTPSSPGVR.SRPSE	19	0	1936.95	Q6JBY9;B7ZKW8;F6T4W9	Q6JBY9	RCSD1	CapZ-interacting protein	yes	no	3	0.00062954	107.5	3.5982	1.84728
ASPFR.VKVDPSHDASK.VKAEG	11	1	1181.6	O75369-8;O75369;O75369-9;O75369-2;O75369-3;O75369-6;O75369-7;E7EN95;O75369-4;O75369-5	O75369-8	FLNB	Filamin-B	yes	no	"2,3"	0.00062975	181.66	3.6003	1.84812
GLKAY.SNWPTYPQLYVK.GELVG	12		1494.75	O76003	O76003	GLRX3	Glutaredoxin-3	yes	yes	2	0.010271	111.79	3.6028	1.84912
AALGR.ALAMAESTEK.HARLQ	10	0	1049.51	Q7Z6Z7;Q7Z6Z7-3;Q7Z6Z7-2;H0Y5W0	Q7Z6Z7	HUWE1	E3 ubiquitin-protein ligase HUWE1	yes	no	2	0.0040496	109.42	3.6035	1.8494
EHLVK.DLGSLNGTFVNDVR.IPEQT	14	0	1505.75	Q5SW79;Q5SW79-3;Q5SW79-2;E5RFU8;E5RJT5;E5RIH6	Q5SW79	CEP170	Centrosomal protein of 170 kDa	yes	no	2	4.07E-26	260.96	3.6061	1.85044
SLEER.ENAGVDPTLAIPMIQK.GCTPS	16	0	1695.89	Q92917	Q92917	GPKOW	G patch domain and KOW motifs-containing protein	yes	yes	"2,3"	5.87E-07	182.15	3.6096	1.85184
KVFFR.AGVLAHLEEER.DLKIT	11	0	1222.63	P35579;P35579-2;P35580-4;P35580-3;F8W6L6;P35580-2;P35580	P35579	MYH9;MYH10	Myosin-9;Myosin-10	no	no	"2,3"	0.0011117	159.94	3.6108	1.85232
CFKPR.NTAELQPESGKR.KLEEV	12	1	1328.67	O15355	O15355	PPM1G	Protein phosphatase 1G	yes	yes	2	0.00058754	166.7	3.6142	1.85368
ELMNK.LLSPVVPQISAPQSNK.ERLKN	16	0	1676.95	Q8N1F7;H3BVG0;Q8N1F7-2;H3BRD9;H3BVE2	Q8N1F7	NUP93	Nuclear pore complex protein Nup93	yes	no	3	0.001053	133.48	3.6179	1.85515
WQSGR.ALGALVDSCAPGLCPDWDSWDASKPVTNAR.EAMQQ	30	0	3228.5	P21333;P21333-2;Q5HY54;F8WE98	P21333	FLNA	Filamin-A	yes	no	3	2.40E-15	159.73	3.618	1.85519
KTKIK.ELNNTCEPVVTQPKPK.IESPK	16	0	1852.94	Q92598;B4DYH1;Q92598-2;Q92598-3;B4DY72;Q5TBM3	Q92598	HSPH1	Heat shock protein 105 kDa	yes	no	3	0.010307	94.532	3.6198	1.85591
SNLCR.NKNPAPPIDAVEQILPTLVR.LLHHD	20	1	2184.23	P52292	P52292	KPNA2	Importin subunit alpha-2	yes	yes	"2,3"	0.00012218	124.68	3.6214	1.85655
ADKEK.STADSGGEGLETAPK.SEEFS	15	0	1418.65	Q8NFC6	Q8NFC6	BOD1L1	Biorientation of chromosomes in cell division protein 1-like 1	yes	yes	2	0.00014981	167.37	3.6225	1.85699
GEFGK.RPAEDMEEEQAFKR.SRNTD	14	1	1734.8	P61978-3;Q5T6W5;Q5T6W2;S4R457;P61978-2;P61978	P61978-2	HNRNPK	Heterogeneous nuclear ribonucleoprotein K	no	no	"2,3"	1.12E-10	205.27	3.6231	1.85722
KCDAR.VLSEDEEDVDFDIIHNANDTFTVK.YVPPA	24	0	2764.27	O75369-8;O75369;O75369-9;O75369-2;O75369-3;O75369-6;O75369-7;E7EN95;O75369-4;O75369-5	O75369-8	FLNB	Filamin-B	yes	no	3	1.47E-07	143.04	3.6332	1.86124
EFRQR.YEILTPNSIPK.GFMDG	11	0	1273.69	P35579;P35579-2	P35579	MYH9	Myosin-9	yes	no	2	0.0013737	141.1	3.6348	1.86188
GFNPK.KDIHFMPCSGLTGANLK.EQSDF	17	1	1887.93	P15170-3;P15170-2;P15170;H3BR35	P15170-3	GSPT1	Eukaryotic peptide chain release factor GTP-binding subunit ERF3A	yes	no	"2,3"	0.00087395	128.64	3.6376	1.86299
NQKVR.AWGPGLEGGVVGK.SADFV	13	0	1225.65	P21333;P21333-2;Q5HY54	P21333	FLNA	Filamin-A	yes	no	2	0.0011536	122.42	3.6453	1.86604
EIKTK.IKELNNTCEPVVTQPK.PKIES	16		1868.97	Q92598;B4DYH1;Q92598-2;Q92598-3;B4DY72;Q5TBM3	Q92598	HSPH1	Heat shock protein 105 kDa	yes	no	"2,3"	1.00E-09	212.95	3.6532	1.86916
FDDHK.NGSCGVSYIAQEPGNYEVSIK.FNDEH	21	0	2271.05	O75369-8;O75369;O75369-9;O75369-2;O75369-3;O75369-6;O75369-7;E7EN95	O75369-8	FLNB	Filamin-B	yes	no	2	0.00071812	177.09	3.6556	1.87011
AIDAR.DAGEGLLAVQITDQEGKPK.RAIVH	19	0	1968.02	O75369-8;O75369;O75369-9;O75369-2;O75369-3;O75369-6;O75369-7;E7EN95;O75369-4;O75369-5	O75369-8	FLNB	Filamin-B	yes	no	"2,3"	4.82E-08	218.12	3.6624	1.87279
GEKNR.LAGELQLLLEEIK.SSKDQ	13	0	1467.85	P49454	P49454	CENPF	Centromere protein F	yes	yes	2	0.0043595	135.37	3.6661	1.87425
GDHIK.AHIANPSGASTECFVTDNADGTYQVEYTPFEK.GLHVV	32	0	3518.56	O75369-8;O75369;O75369-9;O75369-2;O75369-3;O75369-6;O75369-7;E7EN95;O75369-4;O75369-5	O75369-8	FLNB	Filamin-B	yes	no	3	4.06E-17	152.12	3.6688	1.87531
TILKK.SSEPEHQEALQPVNLSELESIVTERPQFSR.QKDFQ	30	0	3435.69	Q8WXH0-2;Q8WXH0;G3V5X4;Q8WXH0-7;G3V5N1	Q8WXH0-2	SYNE2	Nesprin-2	yes	no	4	0.0011152	86.617	3.6699	1.87574
EDRKK.ASLVALPEQTASEEETPPPLLTK.EASSP	23	0	2420.27	Q9UKV3;E7EQT4;S4R3H4;Q9UKV3-5	Q9UKV3	ACIN1	Apoptotic chromatin condensation inducer in the nucleus	yes	no	3	2.52E-06	120.23	3.6744	1.87751
VVTTK.KAVVDSDKK.KGELM	9	2	988.555	Q7L014;D6RJA6	Q7L014	DDX46	Probable ATP-dependent RNA helicase DDX46	yes	no	2	0.0054966	139.43	3.6844	1.88143
KDVFR.EATTDFTVDSRPLTQVGGDHIK.AHIAN	22	0	2386.18	O75369-8;O75369;O75369-9;O75369-2;O75369-3;O75369-6;O75369-7;E7EN95;O75369-4;O75369-5	O75369-8	FLNB	Filamin-B	yes	no	3	3.66E-05	138.05	3.6847	1.88155
GPITM.DLTGDLEALKK.ETIVL	11		1201.66	P52566;F5H3P3;F5H6Q0	P52566	ARHGDIB	Rho GDP-dissociation inhibitor 2	yes	no	2	0.04146	80.979	3.6854	1.88182
IMDQK.ELEPGDGPIAVIVCPTR.ELCQQ	17	0	1821.93	Q86XP3;Q86XP3-2	Q86XP3	DDX42	ATP-dependent RNA helicase DDX42	yes	no	"2,3"	0.0030714	104.2	3.6877	1.88272
EVKEK.TELLQTLSSDVSELLK.DKTHL	16	0	1774.96	P49454	P49454	CENPF	Centromere protein F	yes	yes	2	0.028652	96.096	3.6909	1.88397
ESVTR.SSTETCYSAIPK.ASSDA	12	0	1342.61	O75369-8;O75369;O75369-9;O75369-2;O75369-3;O75369-6;O75369-7;E7EN95	O75369-8	FLNB	Filamin-B	yes	no	2	4.63E-05	194.96	3.6919	1.88436
SKPTR.RKPPCSLPLFPPK.VDLGQ	13	1	1535.86	Q6JBY9;F6T4W9	Q6JBY9	RCSD1	CapZ-interacting protein	yes	no	3	0.064412	71.176	3.6925	1.8846
AHEDR.LKDLNSQADSLMTSSAFDTSQVK.DKRDT	23	1	2485.2	Q13813-2;A6NG51;Q13813;Q13813-3	Q13813-2	SPTAN1	"Spectrin alpha chain, brain"	yes	no	3	2.16E-17	237.09	3.6927	1.88468
GVGFY.SAYLVAEK.VVVIT	8		879.47	P07900-2;P07900;Q14568;P08238;Q5T9W8;Q58FF6	P08238	HSP90AA1;HSP90AA2;HSP90AB1;HSP90AB4P	Heat shock protein HSP 90-alpha;Putative heat shock protein HSP 90-alpha A2;Heat shock protein HSP 90-beta;Putative heat shock protein HSP 90-beta 4	no	no	"1,2"	0.03093	113.71	3.698	1.88675
RSQLK.KIEDLGAAMEEALILDNK.YTEHS	18	1	1972.02	Q13813-2;A6NG51;Q13813;Q13813-3	Q13813-2	SPTAN1	"Spectrin alpha chain, brain"	yes	no	"2,3"	5.65E-07	183.23	3.6989	1.8871
ELVDR.KKDALLSALSIQNYHLECNETK.SWIRE	22	2	2574.31	Q01082;Q01082-2;Q01082-3	Q01082	SPTBN1	"Spectrin beta chain, brain 1"	no	no	3	7.88E-06	203.06	3.7011	1.88795
EAKIK.ELTSTCSPIISKPK.PKVEP	14		1559.82	P34932	P34932	HSPA4	Heat shock 70 kDa protein 4	yes	yes	"2,3"	6.42E-20	237.21	3.7041	1.88912
EQLLK.FMVHPAISSINLTTALGSLANIAR.QRPMF	24	0	2496.35	Q92797;M0R3C7;Q92797-2	Q92797	SYMPK	Symplekin	yes	no	3	0.0031562	92.31	3.7048	1.8894
IVSTK.FADEHVPGSPFTVK.ISGEG	14	0	1529.75	O75369-8;O75369;O75369-9;O75369-2;O75369-7;E7EN95;O75369-4;O75369-5;Q8WXT3	O75369-8	FLNB	Filamin-B	yes	no	"2,3"	0.00054323	137.62	3.7052	1.88955
AALEK.EAQTSFLHLGYLPNQL.FRTF	16		1829.93	Q92499	Q92499	DDX1	ATP-dependent RNA helicase DDX1	yes	yes	2	1.14E-05	156.57	3.7076	1.89049
EKRSK.LGESQTLQQFSR.DVDEI	12	0	1392.7	Q13813-2;A6NG51;Q13813;Q13813-3	Q13813-2	SPTAN1	"Spectrin alpha chain, brain"	yes	no	"1,2"	1.55E-08	217.88	3.712	1.8922
EYIDR.LFSIVRPR.RLLYM	8	0	986.603	Q9H0D6;B4DZC3;Q9H0D6-2	Q9H0D6	XRN2	5-3 exoribonuclease 2	yes	no	2	0.044604	101.28	3.7121	1.89224
VTGQR.LVSPGSANETSSILVESVTR.SSTET	20	0	2045.06	O75369-8;O75369;O75369-9;O75369-2;O75369-3;O75369-6;O75369-7;E7EN95	O75369-8	FLNB	Filamin-B	yes	no	"2,3"	7.29E-09	218.88	3.7123	1.89231
TLVVK.KSDVEAIFSK.YGKIV	10	1	1122.59	P07910;G3V2Q1;P07910-2;G3V4C1;B4DY08;G3V4W0;G3V576;P07910-4;G3V575;G3V555;B4DSU6;G3V251;G3V3K6;G3V5X6;G3V4M8;G3V2H6;O60812	P07910	HNRNPC;HNRNPCL1	Heterogeneous nuclear ribonucleoproteins C1/C2;Heterogeneous nuclear ribonucleoprotein C-like 1	no	no	"1,2"	0.00091707	158.3	3.7138	1.8929
PFAVR.KGEITGEVHMPSGK.TATPE	14	1	1468.73	O75369-8;O75369;O75369-9;O75369-2;O75369-3;O75369-6;O75369-7;E7EN95;O75369-4;O75369-5	O75369-8	FLNB	Filamin-B	yes	no	"2,3"	0.034174	79.652	3.7165	1.89394
FHSLR.DSVPSLQGEK.ASRAQ	10	0	1058.52	P61244;P61244-2;P61244-4;G3V2R5;G3V563;P61244-3;Q6V3B1;P61244-5;P61244-6	P61244	MAX	Protein max	yes	no	2	0.028478	108.47	3.7169	1.8941
AILSR.LAEISDVWEEMK.TTLKN	12	0	1448.69	Q01082;Q01082-2;Q01082-3	Q01082	SPTBN1	"Spectrin beta chain, brain 1"	no	no	2	0.0011965	123.95	3.7209	1.89565
QLFHR.DCEQAENWMAAR.EAFLN	12	0	1479.59	Q13813-2;A6NG51;Q13813;Q13813-3	Q13813-2	SPTAN1	"Spectrin alpha chain, brain"	yes	no	2	3.99E-05	193.28	3.7233	1.89658
ALLKR.NQDLAPNSAEQASILSLVTK.INNVI	20	0	2098.09	Q12905	Q12905	ILF2	Interleukin enhancer-binding factor 2	yes	yes	"2,3"	5.86E-07	210.61	3.7248	1.89716
SSETR.SITNTTVCTK.CGGAG	10	0	1123.55	Q15637-5;Q15637;Q15637-2;Q15637-3;Q15637-6;Q15637-4;Q15637-7;B4DX42	Q15637-5	SF1	Splicing factor 1	yes	no	"1,2"	2.04E-09	224.66	3.7248	1.89716
VKAIK.HTIAVVWGGVNIPHSPYR.VNIGQ	18	0	2002.05	O75369-8;O75369;O75369-9;O75369-2;O75369-3;O75369-6;O75369-7;E7EN95;O75369-4;O75369-5	O75369-8	FLNB	Filamin-B	yes	no	3	0.0010391	125.86	3.7275	1.89821
SAPGK.VVTAAAQAK.QRSPS	9	0	857.497	Q13428-3;Q13428-8;E9PHK9;Q13428-4;Q13428;Q13428-2;E7ETY2;Q13428-7;Q13428-6;J3KQ96;Q13428-5	Q13428-3	TCOF1	Treacle protein	yes	no	"1,2"	0.004071	166.07	3.7292	1.89887
PNAPK.ALIVEPSRELAEQTLNNIK.QFKKY	19	1	2137.17	Q92499	Q92499	DDX1	ATP-dependent RNA helicase DDX1	yes	yes	3	0.00050287	146.2	3.7295	1.89898
ALARR.ILSKPIEVQVGGR.SVVCS	13	0	1394.82	Q7L014	Q7L014	DDX46	Probable ATP-dependent RNA helicase DDX46	yes	yes	"2,3"	0.00062554	132.79	3.7303	1.89929
EDPFR.SATSSSVSNVVITK.NVFEE	14	0	1378.73	P42566;B1AUU8;P42566-2;H7BYP0	P42566	EPS15	Epidermal growth factor receptor substrate 15	yes	no	2	0.010652	113.65	3.7386	1.9025
RLHNK.LGLFPANYVAPMTR.	14	0	1548.81	O75791;F5H1V3;B7Z8E3;F5H548;B7Z8I3	O75791	GRAP2	GRB2-related adapter protein 2	yes	no	2	0.0071082	94.728	3.7405	1.90323
IECVK.QICVVMLESPPK.GVTIP	12	0	1399.72	Q15366-3;Q15366-6;Q15366-4;G3V0E8;B4DLC0;F8VRH0;P57721;P57721-4;E9PFP8;P57721-5	Q15366-3	PCBP2;PCBP3	Poly(rC)-binding protein 3	yes	no	"2,3"	0.00039048	176.05	3.7421	1.90385
KERAK.LNWLSVDFNNWK.DWEDD	12	0	1534.76	Q15185;B4DHP2;B4DP11;B4DDC6	Q15185	PTGES3	Prostaglandin E synthase 3	yes	no	2	1.59E-12	231.67	3.7422	1.90389
VPSDK.SGFEPASLKEEVGEEAIVELVENGKK.VKVNK	26	2	2787.42	P35579;Q5BKV1;B1AH99	P35579	MYH9	Myosin-9	yes	no	"3,4"	8.72E-12	213.5	3.7426	1.90404
KMITA.AYVPLPTYHNLFPDSMTATQLLVPSR.R	26		2930.5	Q14498-2;Q14498;Q14498-3;E1P5S2	Q14498-2	RBM39	RNA-binding protein 39	yes	no	3	3.29E-05	106.69	3.745	1.90497
SVHQK.DGLNDDDFEPYLSPQAR.PNNAY	17		1950.86	Q9Y5A9;S4R3J8	Q9Y5A9	YTHDF2	YTH domain family protein 2	yes	no	2	1.48E-05	150.7	3.7452	1.90504
EEDPK.TASQSLLVNLR.AMQNF	11	0	1200.68	Q01826-2;Q01826;Q9UPW6;C9JR56;Q3ZB87	Q01826-2	SATB1;SATB2	DNA-binding protein SATB1;DNA-binding protein SATB2	yes	no	2	0.047839	93.839	3.7486	1.90635
RGLDK.LEENLPILQQPTEK.VLADT	14	0	1650.88	O60664;O60664-4;O60664-3;K7ERZ3;K7EL96;K7ER39	O60664	PLIN3	Perilipin-3	yes	no	3	0.016743	107.99	3.75	1.90689
VVDKR.EVIDLLKPDQVE.GIQKS	12		1396.74	Q86UP2;Q86UP2-2;Q86UP2-3	Q86UP2	KTN1	Kinectin	yes	no	2	0.004237	173.06	3.7533	1.90816
EVEVK.LTPLILKPFGNSISR.YNGEP	15	0	1654.98	Q14739;C9JXK0	Q14739	LBR	Lamin-B receptor	yes	no	"2,3"	0.0014321	133.48	3.7541	1.90847
VSNSR.DPAVQAAILAQLNAK.YGSGV	15	0	1521.85	Q92541	Q92541	RTF1	RNA polymerase-associated protein RTF1 homolog	yes	yes	"2,3"	1.26E-06	171.67	3.7576	1.90981
VVPLR.ESYDPDVIPLFDKR.TVLEG	14	1	1692.84	Q8NFC6	Q8NFC6	BOD1L1	Biorientation of chromosomes in cell division protein 1-like 1	yes	yes	2	0.0051751	125.61	3.7596	1.91058
NCPER.IITLAGPTNAIFK.AFAMI	13	0	1357.8	Q15366-3;Q15366-6;Q15366-2;Q15366;Q15366-4;Q15366-5;G3V0E8;B4DXP5;F8VZX2;H3BRU6;B4DLC0;F8VXH9;F8W0G4;F8W1G6	Q15366-3	PCBP2	Poly(rC)-binding protein 2	yes	no	2	4.14E-06	193.81	3.7641	1.9123
VHKDR.VNDVCTNGQDLIK.KNNHH	13	0	1474.71	Q13813-2;A6NG51;Q13813;Q13813-3	Q13813-2	SPTAN1	"Spectrin alpha chain, brain"	yes	no	2	7.82E-26	256.57	3.7663	1.91315
IPKPK.SVVAPPGAPK.KEHVN	10	0	921.528	P15170-3;P15170-2;P15170;H3BR35;H3BSV8	P15170-3	GSPT1	Eukaryotic peptide chain release factor GTP-binding subunit ERF3A	yes	no	"1,2"	0.0013493	143.03	3.7666	1.91326
LMTPR.AAPTSAPPSK.SRHHE	10	0	925.487	Q13123;E7EQZ7;D6REL4;D6RAY9;D6RCQ4	Q13123	IK	Protein Red	yes	no	2	0.001391	135.55	3.7693	1.9143
DDRCK.VLISSLQDCLHGIESK.SYGSG	16	0	1797.93	Q16630-2;Q16630;F8WJN3;Q16630-3	Q16630-2	CPSF6	Cleavage and polyadenylation specificity factor subunit 6	yes	no	"2,3"	4.65E-27	256.71	3.7697	1.91445
AEYYR.QQAAYYAQTSPQGMPQHPPAPQGQ.	24	0	2580.18	Q96AE4;B4DT31	Q96AE4	FUBP1	Far upstream element-binding protein 1	yes	no	3	0.00047694	101.38	3.7722	1.91541
PKQPK.KGQGTAATGNQATPK.TAPAT	15	1	1428.73	Q5T1M5;Q5T1M5-2;Q5T1M5-3	Q5T1M5	FKBP15	FK506-binding protein 15	yes	no	2	0.0083229	115.82	3.7751	1.91651
IVILR.EIPETTPIEEVK.GLFKS	12	0	1383.71	Q71RC2-4;Q71RC2;Q71RC2-3;Q71RC2-5;Q71RC2-6;Q71RC2-2;Q71RC2-7;Q96J85	Q71RC2-4	LARP4	La-related protein 4	yes	no	2	0.005542	107.09	3.7759	1.91682
SVPVK.GSLGQGTAPVLPGK.TGPTV	14	0	1280.71	Q13428-3;Q13428-8;E9PHK9;Q13428-4;Q13428;Q13428-2;E7ETY2;Q13428-7;Q13428-6;J3KQ96;Q13428-5	Q13428-3	TCOF1	Treacle protein	yes	no	"2,3"	2.55E-08	183.6	3.7779	1.91758
TGTGR.GGESIFGQLYGDQASFFEAEK.VPRIK	21	0	2279.04	Q8WUA2	Q8WUA2	PPIL4	Peptidyl-prolyl cis-trans isomerase-like 4	yes	yes	3	0.025484	89.859	3.7788	1.91793
DGKGR.ELPTAFDYVEFTR.SLFVN	13	0	1586.76	Q13813-2;A6NG51;Q13813;Q13813-3	Q13813-2	SPTAN1	"Spectrin alpha chain, brain"	yes	no	2	0.00010026	156.08	3.78	1.91839
TGQRK.YGGPPPDSVYSGQQPSVGTEIFVGK.IPRDL	25	0	2565.24	O60506;O60506-2;O60506-3;O60506-4;F6UXX1	O60506	SYNCRIP	Heterogeneous nuclear ribonucleoprotein Q	yes	no	3	4.49E-06	124.2	3.7803	1.9185
EEALR.ALADDDFLTVTGK.TVRLL	13	0	1364.68	P33991	P33991	MCM4	DNA replication licensing factor MCM4	yes	yes	2	5.43E-18	235.31	3.7813	1.91888
CSVHK.GFAFVQYVNER.NARAA	11	0	1328.65	P07910;G3V2Q1;P07910-2;G3V4C1;B4DY08;G3V4W0;G3V576;P07910-4;G3V575;G3V555;B4DSU6;G3V251;G3V3K6;G3V5X6;G3V4M8	P07910	HNRNPC	Heterogeneous nuclear ribonucleoproteins C1/C2	yes	no	2	0.0024438	120.96	3.7835	1.91972
SEEER.LSIQNFSK.LLNDN	8	0	935.508	P06400	P06400	RB1	Retinoblastoma-associated protein	yes	yes	2	0.073219	86.67	3.7853	1.92041
REVIR.NDGVLLLQALTR.SNGAI	12	0	1311.75	O60763-2;F5GYR8;O60763;F5H4X1	O60763-2	USO1	General vesicular transport factor p115	yes	no	2	0.0010703	133.66	3.787	1.92106
VLAVK.WGEEHIPGSPFHVTVP.	16	0	1787.86	O75369-8;O75369;O75369-9;O75369-2;O75369-3;O75369-6;O75369-7;E7EN95	O75369-8	FLNB	Filamin-B	yes	no	2	0.018589	86.944	3.7875	1.92125
PGGVK.GGDVPKQEK.GKEKQ	9	1	956.493	Q6JBY9;B7ZKW8;Q6JBY9-2	Q6JBY9	RCSD1	CapZ-interacting protein	yes	no	"1,2"	0.043127	110.38	3.7912	1.92265
MKEFK.SQSIDTPGVISR.VSQLF	12	0	1258.65	Q96ST3;H3BP90	Q96ST3	SIN3A	Paired amphipathic helix protein Sin3a	yes	no	2	0.00058781	166.62	3.7963	1.92459
PGLSK.AGVENGKPTHFTVYTK.GAGKA	16	0	1747.89	O75369-8;O75369;O75369-9;O75369-2;O75369-3;O75369-6;O75369-7;E7EN95;O75369-4;O75369-5	O75369-8	FLNB	Filamin-B	yes	no	2	1.97E-06	197.15	3.8017	1.92664
VSADK.IEDVPAPSTSADKVESLDVDSEAKK.LLGLG	25	2	2629.3	P49321;P49321-2;Q5T624;E9PI86	P49321	NASP	Nuclear autoantigenic sperm protein	yes	no	3	0.02528	69.765	3.8027	1.92702
LMEVR.FYVPPTQEDGVDPVEAFAQNVLSK.ADVIQ	24	0	2649.3	Q08945;E9PMD4;E9PPZ7	Q08945	SSRP1	FACT complex subunit SSRP1	yes	no	3	4.04E-07	200.74	3.8027	1.92702
GSEDR.IITITGTQDQIQNAQYLLQNSV.KQYAD	22		2460.29	P61978-3;Q5T6W5;P61978-2;P61978	P61978-2	HNRNPK	Heterogeneous nuclear ribonucleoprotein K	no	no	3	0.00012686	179.1	3.8086	1.92926
LQQFK.DSDLSHVQNK.SAFLC	10	0	1141.54	O60506;O60506-2;O60506-3;O60506-4;F6UXX1	O60506	SYNCRIP	Heterogeneous nuclear ribonucleoprotein Q	yes	no	2	0.0058813	108.43	3.8098	1.92972
TSPIR.VKVEPSHDASK.VKAEG	11	1	1195.62	P21333;P21333-2;Q5HY54	P21333	FLNA	Filamin-A	yes	no	"2,3"	0.00056347	182.71	3.8113	1.93028
IKLYK.DSLPPSPLLFPGK.VTVDQ	13	0	1366.75	Q8NBF2	Q8NBF2	NHLRC2	NHL repeat-containing protein 2	yes	yes	2	0.0046131	107.17	3.8117	1.93043
ELKVK.LQEMEGTVK.SKYKA	9	0	1033.51	P35579;P35579-2	P35579	MYH9	Myosin-9	yes	no	2	0.021143	92.538	3.8136	1.93115
QLRAR.QITAQQINK.LEELW	9	0	1042.58	Q92900;Q92900-2	Q92900	UPF1	Regulator of nonsense transcripts 1	yes	no	2	0.0059745	128.36	3.8157	1.93195
WRPRR.LGGGLGGTR.RGGAD	9	0	786.435	P08621;P08621-2;P08621-4	P08621	SNRNP70	U1 small nuclear ribonucleoprotein 70 kDa	yes	no	1	0.0063725	126.52	3.8169	1.9324
AVKAR.LAALADQWQFLVQK.SAEKS	14	0	1629.89	Q13813-2;A6NG51;Q13813;Q13813-3	Q13813-2	SPTAN1	"Spectrin alpha chain, brain"	yes	no	"2,3"	2.67E-27	254.89	3.8195	1.93338
EVSIK.FNDEHIPESPYLVPVIAPSDDAR.RLTVM	23	0	2580.25	O75369-8;O75369;O75369-9;O75369-2;O75369-3;O75369-6;O75369-7;E7EN95	O75369-8	FLNB	Filamin-B	yes	no	"2,3"	0.00014774	109.85	3.8229	1.93467
KSTNR.IVEDDASISSCNK.LITSD	13	0	1436.65	Q7Z5K2-3;Q7Z5K2-2;Q7Z5K2	Q7Z5K2-3	WAPAL	Wings apart-like protein homolog	yes	no	"2,3"	0.00037225	141.37	3.8298	1.93727
RQGLK.AYSNWPTYPQLYVK.GELVG	14	0	1728.85	O76003	O76003	GLRX3	Glutaredoxin-3	yes	yes	2	1.98E-15	232.37	3.8409	1.94144
IAQLM.SLIINTFYSNK.EIFLR	11	0	1298.69	P07900-2;P07900;Q14568;G3V2J8;H0YJF5;P08238;Q5T9W8;Q58FF8;Q58FF6	P08238	HSP90AA1;HSP90AA2;HSP90AB1;HSP90AB2P;HSP90AB4P	Heat shock protein HSP 90-alpha;Putative heat shock protein HSP 90-alpha A2;Heat shock protein HSP 90-beta;Putative heat shock protein HSP 90-beta 2;Putative heat shock protein HSP 90-beta 4	no	no	2	0.0011583	172.17	3.8456	1.94321
LEENR.SNILSDNPDFSDEADIIK.EGMIR	18	0	1991.93	O75717;C9JW18;F8W7P7	O75717	WDHD1	WD repeat and HMG-box DNA-binding protein 1	yes	no	2	1.11E-75	317.01	3.8459	1.94332
TMEND.SSNLDPSQAPSLAQPLVFSNSK.QTAIS	22		2286.15	Q14157-5;Q14157;F8W726;Q14157-3;Q14157-1;Q14157-4;Q5VU77	Q14157-5	UBAP2L	Ubiquitin-associated protein 2-like	yes	no	3	0.00018031	125.03	3.8463	1.94347
KQMIK.LQESPEDMPAGQTPH.TVILF	15		1635.72	P33991;E5RG31	P33991	MCM4	DNA replication licensing factor MCM4	yes	no	2	0.0015824	123.29	3.8465	1.94355
EGTWR.KGPEADSEWR.RGPPE	10	1	1173.54	Q14152;F5H335	Q14152	EIF3A	Eukaryotic translation initiation factor 3 subunit A	yes	no	2	0.0042368	113.22	3.8486	1.94433
RLPSK.ADTSQEICSPR.LPISA	11	0	1262.56	P52948;P52948-5;P52948-2;P52948-6;J3KP29;H7C3P6	P52948	NUP98	Nuclear pore complex protein Nup98-Nup96;Nuclear pore complex protein Nup98;Nuclear pore complex protein Nup96	yes	no	2	0.0010636	168.98	3.853	1.94598
ALQLR.SQDPTPPSAPQEATEGSK.VTEPS	18	0	1825.83	Q9UPN7	Q9UPN7	PPP6R1	Serine/threonine-protein phosphatase 6 regulatory subunit 1	yes	yes	2	0.00090232	134.93	3.854	1.94636
ECPEK.NCAQGEGSMAK.KVKRL	11	0	1151.47	Q9C0C9	Q9C0C9	UBE2O	Ubiquitin-conjugating enzyme E2 O	yes	yes	2	0.0014767	136.7	3.8553	1.94684
GVVGK.SADFVVEAIGDDVGTLGFSVEGPSQAK.IECDD	27	0	2694.3	P21333;P21333-2;Q5HY54	P21333	FLNA	Filamin-A	yes	no	3	0.00070474	98.533	3.8646	1.95032
CVSKR.IANLQTDLSDGLR.LIALL	13	0	1414.74	P21333;P21333-2;Q5HY54;F8WE98	P21333	FLNA	Filamin-A	yes	no	2	0.00063973	132.31	3.8687	1.95185
KFFQK.EQALSTLQLEHTSTQALVSELLPAK.HLCQQ	25	0	2706.44	Q14980-2;Q14980;Q14980-4;Q14980-3;H0YFY6	Q14980-2	NUMA1	Nuclear mitotic apparatus protein 1	yes	no	3	0.00029769	107.78	3.8692	1.95204
SDGLR.LIALLEVLSQK.KMHRK	11	0	1225.76	P21333;P21333-2;Q5HY54;F8WE98;O75369-8;O75369;O75369-9;O75369-2;O75369-3;O75369-6;O75369-4;O75369-5	P21333	FLNA;FLNB	Filamin-A;Filamin-B	no	no	2	0.001501	135.66	3.8697	1.95222
FMQTF.VLAPEGSVANK.FYVHN	11		1083.59	Q13283;E5RIZ6	Q13283	G3BP1	Ras GTPase-activating protein-binding protein 1	yes	no	2	0.028962	101.38	3.8713	1.95282
KGDSK.KDDEENYLDLFSHK.NMKLK	14	1	1751.8	Q07666;Q07666-2;Q07666-3	Q07666	KHDRBS1	"KH domain-containing, RNA-binding, signal transduction-associated protein 1"	yes	no	2	4.85E-20	239.87	3.8806	1.95628
TGSGK.TIAFLLPMFR.HIMDQ	10	0	1207.68	Q7L014;D6RJA6	Q7L014	DDX46	Probable ATP-dependent RNA helicase DDX46	yes	no	2	0.007964	99.653	3.882	1.9568
LRAVK.GPLLYCARPPQDLK.IVPLG	14	0	1626.86	Q8N1G4	Q8N1G4	LRRC47	Leucine-rich repeat-containing protein 47	yes	yes	3	0.045572	75.088	3.8834	1.95732
KAAPK.SGPSVPVSVQTKDDVYEAFMK.EMEGL	21	1	2283.11	Q9Y2W2;F5H721	Q9Y2W2	WBP11	WW domain-binding protein 11	yes	no	3	0.0025162	94.845	3.8838	1.95747
WGPLR.GWPLELLCEK.SIGTA	10	0	1243.63	Q12906-7;Q12906;Q12906-3;Q12906-6;Q12906-2;Q12906-4;Q12906-5;K7EQR9	Q12906-7	ILF3	Interleukin enhancer-binding factor 3	yes	no	"1,2"	0.0010555	154.24	3.8885	1.95921
SEDIR.LSPFMADIR.DAPQD	9	0	1048.54	P21333;P21333-2;Q5HY54	P21333	FLNA	Filamin-A	yes	no	2	0.056525	74.92	3.889	1.9594
EALQR.ASTALSNEQQAR.RDCQE	12	0	1274.62	P12270	P12270	TPR	Nucleoprotein TPR	yes	yes	2	1.72E-05	200.93	3.8952	1.9617
RKKHK.RLEAELAAHEPAIQGVLDTGK.KLSDD	21	1	2217.18	Q13813-2;A6NG51;Q13813;Q13813-3	Q13813-2	SPTAN1	"Spectrin alpha chain, brain"	yes	no	3	4.58E-05	133.95	3.9011	1.96388
EMRQK.HSQAVEELAEQLEQTK.RVKAN	16	0	1838.9	P35579	P35579	MYH9	Myosin-9	yes	yes	"2,3"	7.00E-39	271.82	3.9049	1.96529
KPNNK.TPAILYTYSGLR.NRRAA	12	0	1353.73	Q8N684-3;Q8N684;Q8N684-2;F5H669;F5H047;F5H6M0;J3QT54;C9J323;C9J286;C9JM38;F5GXA3;F5H6A8;F5H6P5;F5H2K8;F5H1W4;F5H5B7	Q8N684-3	CPSF7	Cleavage and polyadenylation specificity factor subunit 7	yes	no	2	0.016995	91.914	3.9056	1.96554
TVKGK.ALEVAEYLTPVLK.ESKFK	13	0	1444.82	Q9NT62;Q9NT62-2;F8WDI0	Q9NT62	ATG3	Ubiquitin-like-conjugating enzyme ATG3	yes	no	2	0.0061569	126.95	3.9077	1.96632
AVATD.GGERPGVPAGSGLSASQR.RAELR	18		1681.85	P49069;D6RIW3	P49069	CAMLG	Calcium signal-modulating cyclophilin ligand	yes	no	"2,3"	7.57E-06	148.44	3.9096	1.96702
EEMEK.VLAGETLSVNDPPDVLDR.QKCLA	18	0	1908.98	Q12906-7;Q12906;Q12906-3;Q12906-6;Q12906-2;Q12906-4;Q12906-5;K7EQR9;K7EKJ9	Q12906-7	ILF3	Interleukin enhancer-binding factor 3	yes	no	"2,3"	7.67E-12	228.08	3.9121	1.96794
STFQY.GPAVFPVAPTSSK.QHGVN	13		1256.68	Q14157-5;Q14157;F8W726;Q14157-3;Q14157-1;Q14157-4;H0Y5H6;H7C2T8	Q14157-5	UBAP2L	Ubiquitin-associated protein 2-like	yes	no	2	0.013219	93.011	3.9126	1.96813
EVCVK.IEPIPGESPK.MFGRH	10	0	1065.57	O60841	O60841	EIF5B	Eukaryotic translation initiation factor 5B	yes	yes	2	0.0013653	140.16	3.9127	1.96816
LRSKR.EQEVNILKK.TLEEE	9	1	1099.62	P35579	P35579	MYH9	Myosin-9	yes	yes	2	0.0052933	144.65	3.9212	1.9713
ESPPK.GVTIPYRPKPSSSPVIFAGGQDR.YSTGS	23	0	2428.29	Q15366-3;Q15366-6;Q15366-2;Q15366;B4DLC0;H3BSS4	Q15366-3	PCBP2	Poly(rC)-binding protein 2	yes	no	"2,3,4"	1.30E-06	189.34	3.9263	1.97317
APTKK.IIDPLPPIDHSEIDYPPFEK.NFYNE	20	0	2334.18	Q86XP3;Q86XP3-2	Q86XP3	DDX42	ATP-dependent RNA helicase DDX42	yes	no	3	0.00011695	156.22	3.9284	1.97394
ASILK.EVEDKESEGEEEDEDEDLSK.YKLDE	20	1	2338.93	O95218-2;O95218	O95218-2	ZRANB2	Zinc finger Ran-binding domain-containing protein 2	yes	no	3	0.00061973	185.33	3.9313	1.97501
GSRAR.NLPLPPPPPPR.GGDLM	11	0	1193.69	P61978-3;Q5T6W5;Q5T6W2;P61978-2;P61978;Q5T6W1	P61978-2	HNRNPK	Heterogeneous nuclear ribonucleoprotein K	no	no	"2,3"	0.0012027	151.22	3.9317	1.97515
TIDVK.FNGSHVVGSPFK.VRVGE	12	0	1274.64	O75369-8;O75369;O75369-9;O75369-2;O75369-3;O75369-6;O75369-7;E7EN95	O75369-8	FLNB	Filamin-B	yes	no	2	0.0184	90.412	3.9328	1.97556
MMPNK.HNVEVLGILSDDVETDTVAPGENLK.IRLKG	25	0	2663.33	P15170-3;P15170-2;P15170;H3BR35	P15170-3	GSPT1	Eukaryotic peptide chain release factor GTP-binding subunit ERF3A	yes	no	"2,4"	2.30E-09	211.5	3.9476	1.98098
VVILK.ILPTLEAVAALGNK.VVESL	14	0	1408.83	Q12905	Q12905	ILF2	Interleukin enhancer-binding factor 2	yes	yes	"2,3"	3.37E-08	180.09	3.9526	1.9828
GGKGK.KLNIGGGGLGYR.ERPGL	12	1	1203.67	Q86XP3;Q86XP3-2	Q86XP3	DDX42	ATP-dependent RNA helicase DDX42	yes	no	2	0.038655	79.659	3.9544	1.98346
PRFVK.QDQVCIAR.LRTAG	8	0	988.476	Q8IYD1;P15170-3;P15170-2;P15170;H3BR35	P15170-3	GSPT2;GSPT1	Eukaryotic peptide chain release factor GTP-binding subunit ERF3B;Eukaryotic peptide chain release factor GTP-binding subunit ERF3A	no	no	2	0.019615	133.13	3.9546	1.98353
NHYYR.NNSFTAPSTVGK.RNLSP	12	0	1221.6	O95453;O95453-3;O95453-2;B4DSB0	O95453	PARN	Poly(A)-specific ribonuclease PARN	yes	no	2	0.047197	75.739	3.9566	1.98426
IMDQR.SLEEGEGPIAVIMTPTR.ELALQ	17	0	1798.91	Q7L014;D6RJA6	Q7L014	DDX46	Probable ATP-dependent RNA helicase DDX46	yes	no	2	0.00026818	166.76	3.958	1.98477
GMTKA.DLINNLGTIAK.SGTKA	11		1170.66	P07900-2;P07900;Q14568;P08238;Q58FF8	P08238	HSP90AA1;HSP90AA2;HSP90AB1;HSP90AB2P	Heat shock protein HSP 90-alpha;Putative heat shock protein HSP 90-alpha A2;Heat shock protein HSP 90-beta;Putative heat shock protein HSP 90-beta 2	no	no	2	0.0016284	131.17	3.9596	1.98535
TSKER.QQQVEAVELEAK.EVLKK	12	0	1370.7	Q86UP2;Q86UP2-2;Q86UP2-3;G3V4Y7;B7Z6P3;G3V5P0	Q86UP2	KTN1	Kinectin	yes	no	2	0.0057811	170.95	3.9609	1.98583
KAAGK.GKLDVQFSGLTK.GDAVR	12	1	1291.71	P21333;P21333-2;Q5HY54	P21333	FLNA	Filamin-A	yes	no	2	3.29E-05	145.81	3.9612	1.98594
RGGSK.SLLPDFLQTPK.EVVCT	11	0	1257.7	P54132;H0YNU5;H0YLV8	P54132	BLM	Bloom syndrome protein	yes	no	2	0.012929	113.38	3.9624	1.98637
EGLER.DLAALEDKVK.ALCAE	10	1	1100.61	Q13813-2;A6NG51;Q13813;Q13813-3	Q13813-2	SPTAN1	"Spectrin alpha chain, brain"	yes	no	"1,2"	1.61E-06	205.53	3.9626	1.98645
ITAGR.QDQIQQVVNHGLVPFLVSVLSK.ADFKT	22	0	2447.35	P52292	P52292	KPNA2	Importin subunit alpha-2	yes	yes	3	0.014956	90.316	3.9639	1.98692
RWLSR.KYPSIIVNCVEEKPK.ECNGV	15	1	1802.96	Q9H0D6	Q9H0D6	XRN2	5-3 exoribonuclease 2	yes	yes	3	0.0017405	120.92	3.9639	1.98692
LVVKK.SDVEAIFSK.YGKIV	9	0	994.497	P07910;G3V2Q1;P07910-2;G3V4C1;B4DY08;G3V4W0;G3V576;P07910-4;G3V575;G3V555;B4DSU6;G3V251;G3V3K6;G3V5X6;G3V4M8;G3V2H6;O60812	P07910	HNRNPC;HNRNPCL1	Heterogeneous nuclear ribonucleoproteins C1/C2;Heterogeneous nuclear ribonucleoprotein C-like 1	no	no	1	0.00546	138.1	3.9719	1.98983
DAASK.LLNTVEETTK.DVSGL	10	0	1146.61	P52732	P52732	KIF11	Kinesin-like protein KIF11	yes	yes	2	0.0020006	125.97	3.9748	1.99088
EKSKR.ALEQQVEEMK.TQLEE	10	0	1203.58	P35579;P35579-2	P35579	MYH9	Myosin-9	yes	no	2	0.00019289	184.24	3.9762	1.99139
ASLGK.VGVKEELLAVGK.FTRTS	12	1	1240.74	P46013;P46013-2	P46013	MKI67	Antigen KI-67	yes	no	2	0.00040413	179.93	3.977	1.99168
IQEMR.QKHSQAVEELAEQLEQTKR.VKANL	19	2	2251.16	P35579	P35579	MYH9	Myosin-9	yes	yes	3	0.00017495	195.38	3.9795	1.99259
DNLRK.SQGTSAEGSVR.KEALQ	11	0	1077.51	Q08378;Q08378-2;Q08378-4	Q08378	GOLGA3	Golgin subfamily A member 3	yes	no	2	0.010028	124.12	3.9805	1.99295
EAKIK.ELTSTCSPIISK.PKPKV	12		1334.68	P34932	P34932	HSPA4	Heat shock 70 kDa protein 4	yes	yes	2	0.00033819	194.39	3.9812	1.9932
KKHKR.LEAELAAHEPAIQGVLDTGK.KLSDD	20	0	2061.07	Q13813-2;A6NG51;Q13813;Q13813-3	Q13813-2	SPTAN1	"Spectrin alpha chain, brain"	yes	no	"2,3"	0.00018611	156.15	3.9831	1.99389
VVAPE.GTSAPGGGPGTLDDSATICR.VCQKP	20		1888.86	Q13263;Q13263-2;M0R0K9	Q13263	TRIM28	Transcription intermediary factor 1-beta	yes	no	"2,3"	1.08E-06	151.96	3.9838	1.99415
DGKSK.GIAYIEFK.TEADA	8	0	939.507	P19338;H7BY16	P19338	NCL	Nucleolin	yes	no	"1,2"	0.02025	143.01	3.9852	1.99465
DDFNS.GFRDDFLGGR.GGSRP	10	1	1138.55	Q15056;Q15056-2	Q15056	EIF4H	Eukaryotic translation initiation factor 4H	yes	no	2	0.025814	110.39	3.9915	1.99693
SDGDR.SVSSQSSSSVSSQVTTAGSGK.ASEAE	21	0	1956.92	Q9NXV6	Q9NXV6	CDKN2AIP	CDKN2A-interacting protein	yes	yes	"2,3"	3.76E-05	133.38	3.9947	1.99809
YQSFK.LFTSVFGVGLK.TSEKW	11	0	1166.67	P04053;P04053-2	P04053	DNTT	DNA nucleotidylexotransferase	yes	no	2	0.046246	79.201	3.9951	1.99823
DGREK.SVIDTSTIVR.KKALP	10	0	1089.6	O43815;O43815-2	O43815	STRN	Striatin	yes	no	2	0.01645	123.51	3.9964	1.9987
EDTLD.STAAQQELR.SKREQ	9		1002.51	P35579	P35579	MYH9	Myosin-9	yes	yes	"1,2"	1.91E-10	205.18	4.0002	2.00007
ASLDA.STQTTHELTIPNNLIGCIIGR.QGANI	21		2337.21	Q15365	Q15365	PCBP1	Poly(rC)-binding protein 1	yes	yes	3	0.00013056	187.78	4.0062	2.00223
EKYGK.IETIEVMEDR.QSGKK	10	0	1233.59	P51991;P51991-2	P51991	HNRNPA3	Heterogeneous nuclear ribonucleoprotein A3	yes	no	2	0.057498	72.321	4.012	2.00432
IALRR.GATELTHEDYMEGILEVQAK.KKANL	20	0	2233.06	P17980;R4GNH3;E9PM69	P17980	PSMC3	26S protease regulatory subunit 6A	yes	no	"2,3"	1.85E-16	189.77	4.0125	2.0045
ELSDR.ETLLNSATTSLNSK.VVSQY	14	0	1477.76	P50991;P50991-2;B7Z9L0;B7Z2F4	P50991	CCT4	T-complex protein 1 subunit delta	yes	no	"2,3"	6.89E-20	236.4	4.0147	2.00529
YQHYK.GSDFDCELR.LLIHQ	9	0	1097.44	P61978-3;Q5T6W5;Q5T6W2;P61978-2;P61978;Q5T6W1	P61978-2	HNRNPK	Heterogeneous nuclear ribonucleoprotein K	no	no	"1,2"	0.0027298	160.11	4.0269	2.00967
GMQAR.YSLRDEFPLLTT.KRVFW	12		1453.75	P04818;P04818-2	P04818	TYMS	Thymidylate synthase	yes	no	2	0.011382	97.911	4.027	2.00971
YTSGK.ASSAAGLTAAVVR.DEESH	13	0	1172.65	Q14566	Q14566	MCM6	DNA replication licensing factor MCM6	yes	yes	2	0.00058373	134.21	4.0296	2.01064
PPPVR.QEPSPKPNNK.TPAIL	10	0	1137.58	Q8N684-3;Q8N684;Q8N684-2;F5H669;F5H047;F5H6M0;J3QT54;C9J323;C9J286;C9JM38;F5GXA3;F5H6A8;F5H6P5;F5H2K8;F5H1W4;F5H5B7	Q8N684-3	CPSF7	Cleavage and polyadenylation specificity factor subunit 7	yes	no	2	0.0011883	150.35	4.0334	2.012
IQDGK.GDVTITNDGATILK.QMQVL	14	0	1416.75	P50991;B7Z9L0;P17987;E7ERF2;F5H136;F5GZI8;F5H676;F5H726	P50991	CCT4;TCP1	T-complex protein 1 subunit delta;T-complex protein 1 subunit alpha	no	no	2	2.11E-14	220.97	4.034	2.01221
FEDIR.GQSDIAITK.DMFEE	9	0	931.497	P33991	P33991	MCM4	DNA replication licensing factor MCM4	yes	yes	"1,2"	0.0021037	183.03	4.0435	2.0156
DHNIR.AQEPESGLSEETQVK.CLMDQ	15	0	1630.77	P78527;P78527-2;E7EUY0	P78527	PRKDC	DNA-dependent protein kinase catalytic subunit	yes	no	2	0.010469	112.24	4.046	2.0165
EGVVR.GTAGAIQEGSITR.GTPTS	13	0	1259.65	O75376;O75376-2	O75376	NCOR1	Nuclear receptor corepressor 1	yes	no	2	0.026368	100.11	4.0517	2.01853
DYLYK.QPAEHLQLLEEAAK.EVADE	14	0	1575.83	P33992;B1AHA9	P33992	MCM5	DNA replication licensing factor MCM5	yes	no	2	6.13E-15	229.9	4.0525	2.01881
PLIEK.LQANLTFDPAALLPGASPK.SPGLK	19	0	1923.05	Q6JBY9;B7ZKW8	Q6JBY9	RCSD1	CapZ-interacting protein	yes	no	"2,3,4"	8.07E-25	252.55	4.0587	2.02102
TANHR.ALQIPEVYLR.EAPWP	10	0	1200.69	Q14C86-6;Q14C86-2;Q14C86-4;Q14C86-3;F8W9S7;Q14C86;Q14C86-5	Q14C86-6	GAPVD1	GTPase-activating protein and VPS9 domain-containing protein 1	yes	no	2	0.042059	82.261	4.0629	2.02251
TEESK.AAAPAPVSEAVCR.TSMCS	13	0	1297.64	P20810-6;P20810-7;E7ESM9;P20810-5;B7Z468;P20810-9;P20810;P20810-2;B7Z574;E7EVY3;P20810-8;E9PCH5;P20810-4;E7ES10;P20810-3;E9PDE4;H0Y9H6;H0YD33;H0Y7F0;E7EQA0;E7EQ12	P20810-6	CAST	Calpastatin	yes	no	2	0.0055544	104.24	4.0648	2.02318
AQEGK.AAATPESQEPQAK.GAEAS	13	0	1326.64	P49006	P49006	MARCKSL1	MARCKS-related protein	yes	yes	"2,3"	1.09E-25	254.18	4.0649	2.02322
LLEDR.IAEFTTNLTEEEEK.SKSLA	14	0	1652.78	P35579	P35579	MYH9	Myosin-9	yes	yes	2	5.61E-47	278.82	4.0661	2.02365
DAVKR.EAALPPVSPLK.AALSE	11	0	1120.65	Q04637-9;Q04637-8;Q04637;E7EUU4;Q04637-3;E9PGM1;Q04637-4;E7EX73;Q04637-5;Q04637-7;Q04637-6	Q04637-9	EIF4G1	Eukaryotic translation initiation factor 4 gamma 1	yes	no	2	0.0024438	125.97	4.068	2.02432
NFCAR.VGVTVAQTTMEPH.LLEAC	13		1368.67	P47897;B4DWJ2;H7C0R3	P47897	QARS	Glutamine--tRNA ligase	yes	no	2	0.016121	85.554	4.0687	2.02457
LTGRD.GSLASNPYSGDLTK.FGRGD	14		1408.68	Q14157-5;Q14157;F8W726;Q14157-3;Q14157-1;Q14157-4;H0Y5H6;H7C2T8	Q14157-5	UBAP2L	Ubiquitin-associated protein 2-like	yes	no	2	5.60E-11	212.11	4.069	2.02467
EEEKK.GVAASLLAPLLPEGIKEEEER.WRRKV	21	1	2220.2	Q8N3X1-2;Q8N3X1	Q8N3X1-2	FNBP4	Formin-binding protein 4	yes	no	"2,3"	6.85E-15	176.69	4.0709	2.02535
SRPFR.VTGPNSSSGIQAR.KNLFN	13	0	1272.64	O15117;D6RFJ5;D6RER7;O15117-3;O15117-2	O15117	FYB	FYN-binding protein	no	no	"2,3"	2.75E-05	173.06	4.0768	2.02744
RVLKR.SAEGSNPPKPLK.KLRFD	12	0	1223.65	P06400	P06400	RB1	Retinoblastoma-associated protein	yes	yes	2	0.0014903	126.12	4.079	2.02822
KEPGR.TLEPQELAR.IAGKV	9	0	1055.56	Q8WWM7-3;Q8WWM7;Q8WWM7-2;Q8WWM7-9;Q8WWM7-4;Q8WWM7-5;Q8WWM7-8;Q8WWM7-6;H3BUF6	Q8WWM7-3	ATXN2L	Ataxin-2-like protein	yes	no	2	0.021877	98.048	4.087	2.03104
DIMIR.LASQANIAQVLAELK.EYATE	15	0	1567.89	P63010-2;P63010;K7EJT8;P63010-3;Q10567;Q10567-2;Q10567-3;Q10567-4;C9J1E7	P63010-2	AP2B1;AP1B1	AP-2 complex subunit beta;AP-1 complex subunit beta-1	no	no	2	1.28E-09	201.57	4.0888	2.03168
GDAVR.DVDIIDHHDNTYTVK.YTPVQ	15	0	1783.84	P21333;P21333-2;Q5HY54	P21333	FLNA	Filamin-A	yes	no	2	8.33E-07	173.06	4.0899	2.03207
ETLSR.IVNQPSSLFGSK.SASSK	12	0	1275.68	Q7Z6Z7;Q7Z6Z7-3;Q7Z6Z7-2;H0Y5W0	Q7Z6Z7	HUWE1	E3 ubiquitin-protein ligase HUWE1	yes	no	2	0.0062545	105.03	4.0938	2.03344
VLKMK.GNFTLPEVAECFDEITYVELQK.EEAQK	22	0	2601.23	Q00839;Q00839-2	Q00839	HNRNPU	Heterogeneous nuclear ribonucleoprotein U	yes	no	3	6.44E-05	134.52	4.0971	2.0346
NDKSR.DYTRPDLPSGDSQPSLDQTMAAAFGAPGIISA.SPYAG	32		3248.53	P26599-3;K7EK45	P26599-3			yes	no	3	0.0005968	74.206	4.1055	2.03756
AYEER.VQAVVAVAR.ELEAE	9	0	911.555	Q01082;Q01082-2;F8W6C1;Q01082-3	Q01082	SPTBN1	"Spectrin beta chain, brain 1"	no	no	"1,2"	0.0055391	140.98	4.1139	2.04051
FHPEK.GTTPLHVAAK.AGQTL	10	0	993.561	Q9Y2X7-3;Q9Y2X7;J3QRU8	Q9Y2X7-3	GIT1	ARF GTPase-activating protein GIT1	yes	no	2	0.016192	94.692	4.1151	2.04093
WDSWD.ASKPVTNAR.EAMQQ	9		942.525	P21333;P21333-2;Q5HY54;F8WE98	P21333	FLNA	Filamin-A	yes	no	2	0.0053869	135.43	4.1199	2.04261
LETLK.QEAATLAANNTQLQAR.VEMLE	16	0	1698.86	Q14980-2;Q14980;Q14980-4;Q14980-3;F5H4J1;F5H6Y5	Q14980-2	NUMA1	Nuclear mitotic apparatus protein 1	yes	no	3	0.0020671	115.68	4.1208	2.04292
TASTR.SSVATTSGK.APPNL	9	0	836.424	Q14157-5;Q14157;F8W726;Q14157-3;Q14157-1;Q14157-4;H0Y5H6;H7C2T8	Q14157-5	UBAP2L	Ubiquitin-associated protein 2-like	yes	no	1	0.056316	90.657	4.1238	2.04397
LDHMR.EVLGDAVPDEILIEAVLK.NKFDV	18	0	1922.06	Q9Y450;Q9Y450-4;E9PMN1;E9PN23;Q9Y450-2;E9PLR4;G5E991;E9PJ90	Q9Y450	HBS1L	HBS1-like protein	yes	no	2	0.00098734	136.39	4.1257	2.04464
TPKQR.LLGWIQNK.LPQLP	8	0	970.56	P21333;P21333-2;Q5HY54;F8WE98;O75369-8;O75369;O75369-9;O75369-2;O75369-3;O75369-6;O75369-4;O75369-5	P21333	FLNA;FLNB	Filamin-A;Filamin-B	no	no	"1,2"	0.028007	116.54	4.1262	2.04481
SEWQM.AYEPQGGSGYDYSYAGGR.GSYGD	18		1896.79	P61978-3;Q5T6W5;Q5T6W2;S4R359;P61978-2;P61978	P61978-2	HNRNPK	Heterogeneous nuclear ribonucleoprotein K	no	no	2	2.23E-07	211.89	4.1272	2.04516
NQILR.QSTTHLADGPFAVLVDYIR.VLDFD	19	0	2102.08	Q7Z6Z7;Q7Z6Z7-3;Q7Z6Z7-2;H0Y5W0;H0Y659	Q7Z6Z7	HUWE1	E3 ubiquitin-protein ligase HUWE1	yes	no	3	0.00082472	107.98	4.1307	2.04639
PPPPR.GGDLMAYDRR.GRPGD	10	1	1152.53	P61978-3;Q5T6W5;Q5T6W2;P61978-2;P61978;Q5T6W1	P61978-2	HNRNPK	Heterogeneous nuclear ribonucleoprotein K	no	no	2	0.0020521	125.48	4.1316	2.0467
NIRLR.ECELSPGVNR.DLTRR	10	0	1159.53	Q9BXP5;Q9BXP5-3;Q9BXP5-2;Q9BXP5-4;Q9BXP5-5;H7C3A1	Q9BXP5	SRRT	Serrate RNA effector molecule homolog	yes	no	2	0.00056482	175.93	4.1318	2.04677
KSTDR.KSAVEAQNEVTENPK.QKIAA	15	1	1642.82	Q32MZ4-3;Q32MZ4-2;Q32MZ4	Q32MZ4-3	LRRFIP1	Leucine-rich repeat flightless-interacting protein 1	yes	no	"2,3"	0.0015007	128.9	4.1369	2.04855
GDILR.TPVSEDMLGR.VFNGS	10	0	1103.53	P21281;H0YC04;P15313;C9JL73;C9JNS9;C9J5E3	P21281	ATP6V1B2;ATP6V1B1	"V-type proton ATPase subunit B, brain isoform;V-type proton ATPase subunit B, kidney isoform"	yes	no	2	0.055753	87.568	4.1395	2.04946
AAQDR.VLSLETSVNELNSQLNESK.EKVSQ	19	0	2103.07	Q15075	Q15075	EEA1	Early endosome antigen 1	yes	yes	3	0.0023303	139.08	4.14	2.04963
MHQIR.KSEYTQPTPIQCQGVPVALSGR.DMIGI	22	1	2415.22	Q86XP3;Q86XP3-2	Q86XP3	DDX42	ATP-dependent RNA helicase DDX42	yes	no	3	0.00041911	148.38	4.1463	2.05182
NSPFR.VNVGAGSHPNK.VKVYG	11	0	1078.55	P21333;P21333-2;Q5HY54	P21333	FLNA	Filamin-A	yes	no	"1,2"	0.0013811	153.97	4.1482	2.05249
[truncated: 14,996 more rows]
