# Supplementary material for: A bead-based cleavage method for large-scale identification of protease substrates
Source: Sci Rep. 2016 Mar 3;6:22645. doi: 10.1038/srep22645 (PMC4776233; doi:10.1038/srep22645)
Supplement: Supplementary Table S2 [file srep22645-s3.xls]

## Sheet: Table S2
Table S2 List of caspase substrate database CASBAH (www.casbah.ie), downloaded 20141009.
Uniprot	UniProt Name	Protein Name	Synonyms	Consequences of caspase dependant proteolysis (proposed)	PubMed	Site(s) of caspase mediated cleavage
Q13362	2A5G_HUMAN	Serine/threonine-protein phosphatase 2A	Serine/threonine-protein phosphatase 2A 56 kDa regulatory subunit gamma isoform	Unknown	Mahrus S et al., Cell 2008	MVVDAANS
P30153	2AAA_HUMAN	PP2A	Serine/threonine-protein phosphatase 2A 65 kDa regulatory subunit A alpha isoform, subunit A, PR65-alpha isoform, R1-alpha isoform, Medium tumor antigen-associated 61 kDa protein	Increased phosphatase activity	Santoro MF et al. JBC 1998	DEQD (218)
P11171	41_HUMAN	Protein 4.1	Protein 4.1	Unknown	Mahrus S et al., Cell 2008	AAVDSADR
Q13541	4EBP1_HUMAN	eIF4E-BP1	Eukaryotic translation initiation factor 4E-binding protein 1, 4E-BP1, eIF4E-binding protein 1, Phosphorylated heat- and acid-stable protein regulated by insulin 1, PHAS-I, EIF4EBP1	Dominant-negative inhibitor of CAP-dependant translation	Bushell M et al., Eur J Biochem 2000	VLGD (25)
P05067	A4_HUMAN	APP	Amyloid beta A4 protein precursor, APP, ABPP, Alzheimer's disease amyloid protein, Cerebral vascular amyloid peptide, CVAP, Protease nexin-II, PN-II, APPI, PreA4 [Contains: Soluble APP-alpha, S-APP- alpha; Soluble APP-beta	Proapoptotic upon overexpression of C-terminal fragment	Gervais FG et al Cell 1999, Galvan V et al J Neurochem 2002	VEVD (739)
Q2M2I8	AAK1_HUMAN	AP2-associated protein kinase 1	AP2-associated protein kinase 1 (EC 2.7.11.1) (Adaptor-associated kinase 1)	Unknown	Dix MM et al., Cell 2008
Q13131	AAPK1_HUMAN	5'-AMP-activated prot kinase alpha-1	5'-AMP-activated protein kinase catalytic subunit alpha-1 (AMPK alpha-1 chain)	Unknown	Dix MM et al., Cell 2008
Q9NUQ8	ABCF3_HUMAN	ATP-binding cassette sub-family F member 3	ATP-binding cassette sub-family F member 3	Unknown	Dix MM et al., Cell 2008
P00519	ABL1_HUMAN	c-Abl	Proto-oncogene tyrosine-protein kinase ABL1	Putative: suppression of erythropoiesis	Di Bacco AM and Cotter TG. Br J Haematol 2002	putative: DTTD (546), DTAD (655)
Q9UKV3	ACINU_HUMAN	Acinus	Apoptotic chromatin condensation inducer in the nucleus	Putative: involved in oligonuclosomal DNA fragmentation but not in chromatin condensation	Sahara S et al. Nature 1999,Joselin AP et al. JBC 2006，Hu Y et al. EMBO J 2005，Thiede B et al. Proteomics 2005	DELD (1093)
O96019	ACL6A_HUMAN	Actin-like protein 6A	Actin-like protein 6A (53 kDa BRG1-associated factor A) (Actin-related protein Baf53a) (ArpNbeta) (INO80 complex subunit K)	Unknown	Dix MM et al., Cell 2008
P60709	ACTB_HUMAN	beta-actin	Actin, cytoplasmic 1, Beta-actin	Unknown	Chen Z et al. Cancer Res 1996
P68032	ACTC_HUMAN	alpha-actin	Actin, alpha cardiac	Putative: myofibrillar damage	REF	unknown
P12814	ACTN1_HUMAN	alpha-actinin	Alpha-actinin 1, Alpha-actinin cytoskeletal isoform, Non-muscle alpha-actinin 1, F-actin cross linking protein	Putative: myofibrillar damage	Thiede B et al. Proteomics 2005	unknown
P35611	ADDA_HUMAN	alpha-adducin	Alpha adducin, Erythrocyte adducin alpha subunit	Putative: reduction of adducin from adherens junctions and possibly cell detachement	van de Water B et al. JBC 2000	DDSD (633)
Q8N302	AGGF1_HUMAN	Angiogenic factor with G patch and FHA domains 1	Angiogenic factor with G patch and FHA domains 1	Unknown	Mahrus S et al., Cell 2008	VENDAYPG
Q09666	AHNK_HUMAN	AHNAK	Neuroblast differentiation-associated protein AHNAK, Desmoyokin, PM227	Unknown	Skoldberg F et al. BBRC 2002	unknown
Q8WYP5	AHTF1_HUMAN	AT-hook-containing transcription factor 1	AT-hook-containing transcription factor 1	Unknown	Mahrus S et al., Cell 2008	TEKDGDKD
Q7Z591	AKNA_HUMAN	AT-hook-containing transcription factor	AT-hook-containing transcription factor	Unknown	Mahrus S et al., Cell 2008	LEVDGVAA
P31749	AKT1_HUMAN	AKT	RAC-alpha serine/threonine-protein kinase	Loss of kinase activity, putative: loss of survival signaling	Widmann C et al. JBC 1998,Bachelder RE et al. J Cell Biol. 1999, Bachelder RE et al. JBC 2001, Xu J et al. JBC 2002	ECVD (462), TVAD (108), EEMD (119)
Q69YK7	ALO17_HUMAN	Protein ALO17	Protein ALO17	Unknown	Mahrus S et al., Cell 2008	MAVDAVAE
P28838	AMPL_HUMAN	Cytosol aminopeptidase	Cytosol aminopeptidase (EC 3.4.11.1) (Leucine aminopeptidase) (Leucyl aminopeptidase) (Leucine aminopeptidase 3) (LAP) (Proline aminopeptidase) (EC 3.4.11.5) (Prolyl aminopeptidase) (Peptidase S)	Unknown	Dix MM et al., Cell 2008
P10275	ANDR_HUMAN	Androgen receptor	Dihydrotestosterone receptor	Putative: neurodegeneration	Wellington CL et al. JBC 1998	putative: DEED (155)
P50995	ANX11_HUMAN	Annexin A11	Annexin A11 (Annexin-11) (Annexin XI) (Calcyclin-associated annexin 50) (CAP-50) (56 kDa autoantigen)	Unknown	Dix MM et al., Cell 2008
Q10567	AP1B1_HUMAN	AP-1 beta 1	Adapter-related protein complex 1 beta-1 subunit, Beta-adaptin 1, Adaptor protein complex AP-1 beta-1 subunit, Golgi adaptor HA1/AP1 adaptin beta subunit, Clathrin assembly protein complex 1 beta large chain	AP-1 still assembles	Santambrogio L et al., Nat Immunol 2005	putative DLFD (704)
O43747	AP1G1_HUMAN	AP-1 gamma	Adapter-related protein complex 1 gamma-1 subunit, Gamma-adaptin, Adaptor protein complex AP-1 gamma-1 subunit, Golgi adaptor HA1/AP1 adaptin subunit gamma-1, Clathrin assembly protein complex 1 gamma-1 large chain	AP-1 still assembles	Santambrogio L et al., Nat Immunol 2005
P05549	AP2A_HUMAN	AP-2alpha	Transcription factor AP-2 alpha, AP2-alpha, Activating enhancer- binding protein 2 alpha, AP-2 transcription factor, Activator protein-2, AP-2	Putative: loss of DNA binding capability, reduction in endocytosis	Nyormoi O et al. Mol Cell Biol 2001, Austin CD et al. PNAS 2006	DRHD (19)
O95782	AP2A1_HUMAN	AP-2 complex subunit alpha-1	AP-2 complex subunit alpha-1 (Adapter-related protein complex 2 alpha-1 subunit) (Adaptor protein complex AP-2 subunit alpha-1) (Alpha1-adaptin) (Plasma membrane adaptor HA2/AP2 adaptin alpha A subunit) (Alpha-adaptin A) (Clathrin assembly protein complex 2 alpha-A large chain) (100 kDa coated vesicle protein A)	Unknown	Dix MM et al., Cell 2008
O94973	AP2A2_HUMAN	AP-2 complex subunit alpha-2	AP-2 complex subunit alpha-2 (Adapter-related protein complex 2 alpha-2 subunit) (Adaptor protein complex AP-2 subunit alpha-2) (Alpha2-adaptin) (Plasma membrane adaptor HA2/AP2 adaptin alpha C subunit) (Alpha-adaptin C) (Clathrin assembly protein complex 2 alpha-C large chain) (100 kDa coated vesicle protein C) (Huntingtin-interacting protein J) (Huntingtin yeast partner J)	Unknown	Mahrus S et al., Cell 2008，Dix MM et al., Cell 2008	VFSD (690)
P63010	AP2B1_HUMAN	AP-2 complex subunit beta-1	AP-2 complex subunit beta-1 (Adapter-related protein complex 2 beta-1 subunit) (Beta2-adaptin) (Beta-adaptin) (Plasma membrane adaptor HA2/AP2 adaptin beta subunit) (Clathrin assembly protein complex 2 beta large chain) (AP105B)	Unknown	Dix MM et al., Cell 2008
O14617	AP3D1_HUMAN	AP-3 complex subunit delta-1	AP-3 complex subunit delta-1 (Adapter-related protein complex 3 subunit delta-1) (AP-3 complex subunit delta) (Delta-adaptin)	Unknown	Dix MM et al., Cell 2008
O14727	APAF_HUMAN	Apaf-1	Apoptotic protease activating factor 1	Associated with inactive 1.4 MDa Apoptosome complex	Bratton SB et al. CDD 2001	SVTD (271) + unknown site
P25054	APC_HUMAN	APC	Adenomatous polyposis coli protein, APC protein	Seperates beta-catenin binding region and armadillo repeat	Browne SJ et al CDD 1998	Unknown
P51693	APLP1_HUMAN	APLP1	Amyloid-like protein 1 precursor, APLP, APLP-1 [Contains: C30]	Proapoptotic upon overexpression of C-terminal fragment	Galvan V et al J Neurochem 2002	VEVD (620)
Q92888	ARHG1_HUMAN	Rho guanine nucleotide exchange factor 1	Rho guanine nucleotide exchange factor 1 (115 kDa guanine nucleotide exchange factor) (p115-RhoGEF) (p115RhoGEF) (Sub1.5)	Unknown	Mahrus S et al., Cell 2008，Dix MM et al., Cell 2008	AEVDAEKP，LSLD (314)
Q92974	ARHG2_HUMAN	Rho/Rac guanine nucleotide exchange factor 2	Rho/Rac guanine nucleotide exchange factor 2	Unknown	Mahrus S et al., Cell 2008	AEEDGGSG
Q68CP9	ARID2_HUMAN	AT-rich interactive domain-containing protein 2	AT-rich interactive domain-containing protein 2	Unknown	Mahrus S et al., Cell 2008	VRVDSVPD
Q9UBL0	ARP21_HUMAN	cAMP-regulated phosphoprotein 21	cAMP-regulated phosphoprotein 21	Unknown	Mahrus S et al., Cell 2008	VNPDGTPA
Q9BXP5	ARS2_HUMAN	Arsenite-resistance protein 2	Arsenite-resistance protein 2	Unknown	Dix MM et al., Cell 2008
Q01814	AT2B2_HUMAN	PMCA2	Plasma membrane calcium-transporting ATPase 2	Unknown	Schwab BL et al., CDD 2002	putative: EEID (1072)
P23634	AT2B4_HUMAN	PMCA4	plasma membrane CA2+ ATPase isoform 4, Plasma membrane calcium pump isoform 4, Plasma membrane calcium ATPase isoform 4	Conflicting reports. Enzyme activity is lost or kept	Paszty K et al. JBC 2002，Paszty K et al. Biochem J 2005，Schwab BL et al. CDD 2002	putative: DEID (1080)
Q7L8W6	ATBD4_HUMAN	ATP-binding domain-containing protein 4	ATP-binding domain-containing protein 4	Unknown	Dix MM et al., Cell 2008
Q9NT62	ATG3_HUMAN	Autophagy-related protein 3	Autophagy-related protein 3 (APG3-like) (hApg3) (Protein PC3-96)	Unknown	Dix MM et al., Cell 2008	DDGD (104)
Q13315	ATM_HUMAN	ATM	Serine-protein kinase ATM	Loss of kinase activity. Fragment still binds DNA, oligomerises with itself and acts as a dominant negative inhibitor	Smith GC et al. Mol Cell Biol 1999	DYPD (863)
P54259	ATN1_HUMAN	Atrophin-1	Atrophin-1, Dentatorubral-pallidoluysian atrophy protein, DRPLA	Putative: aggregation of fragment may lead to neurodegeneration	Wellington CL et al. JBC 1998，Miyashita T et al., JBC 1997	DSLD (109)
Q8WWM7	ATX2L_HUMAN	Ataxin-2-like protein	Ataxin-2-like protein	Unknown	Mahrus S et al., Cell 2008	KEVDGLLT
P54252	ATX3_HUMAN	Ataxin-3	Machado-Joseph disease protein 1, Ataxin-3, Spinocerebellar ataxia type 3 protein	Putative: aggregation of fragment may lead to neurodegeneration	Wellington CL et al. JBC 1998, + ???	putative: LISD (145), DLPD (171), LDED (225), DEED (228)
O15265	ATX7_HUMAN	Ataxin-7	Spinocerebellar ataxia type 7 protein	overexpressed noncleavable mutant enhances cell death. Possible involvement in SCA7 disease pathogenisis	Young JE et al., JBC 2007	PKMD (266), FTPD (344)
Q9HB09	B2L12_HUMAN	Bcl-2	Bcl-2 related proline-rich protein, Bcl-2-like 12 protein	C-terminal fragment is proapoptotic when overexpressed. Overexpression of noncleavable slightly inhibits apoptosis	Cheng EH et al. Science 1997	DAGD (34)
P02730	B3AT_HUMAN	CDB3	Chromobox protein homolog 1, heterochromatin protein 1 homolog beta, HP1 beta, Modifier 1 protein M31, Heterochromatin protein p25	Decreased binding to protein 4.2	Mandal D, et al. 2003 JBC	TATD (45), EQGD (205)
Q92934	BAD_HUMAN	Bad	Bcl2-antagonist of cell death, BAD, Bcl-2 binding component 6, Bcl- XL/Bcl-2 associated death promoter, Bcl-2-like 8 protein	Reduced 14-3-3 binding, more efficient CytC release when overexpressed, proapoptotic	Condorelli F et al. Mol Cell Biol 2001	murine: EQED (56), SATD (61)
P51572	BAP31_HUMAN	BAP31	B-cell receptor-associated protein 31, BCR-associated protein Bap31, p28 Bap31, CDM protein, 6C6-AG tumor-associated antigen, DXS1357E	Overexpressed fragment downregulates surface CD9 and possibly CD80 and reduces cell atachement to fibronectin. Overexpression is proapoptotic	NG F et al. JCB 1997，Stojanovic M et al. JBC 2005，Breckenridge DG et al. JCB 2003，Wang B et al. JBChem 2003，Fischer U et al. Oncogene 2005	AAVD (163)
P46379	BAT3_HUMAN	BAT3	Large proline-rich protein BAT3, HLA-B-associated transcript 3, Protein G3	Overexpressed C-terminal fragment leads to morphological changes similar to apoptosis	Wu YH et al. JBC 2004	DEQD (1001)
Q07812	BAXA_HUMAN	Bax	Apoptosis regulator BAX, membrane isoform alpha	Unknown	Wood DE and Newcomb EW JBC 1999	unknown
P56945	BCAR1_HUMAN	Cas	CRK-associated substrate, p130Cas, Breast cancer anti-estrogen resistance 1 protein	Contributes to disassembly of focal adhesion complexes	Bannerman DD et al. JBC 1998, Gonzalez-Fernandez L et al. FEBS J 2005，Holcomb M et al. JBC 2006	human: DVPD (416), DSPD (748)
O75934	BCAS2_HUMAN	Breast carcinoma-amplified sequence 2	Breast carcinoma-amplified sequence 2	Unknown	Mahrus S et al., Cell 2008	VVVDALPY
Q07817	BCLX_HUMAN	Bcl-XL	Apoptosis regulator Bcl-X, Bcl-2-like 1 protein	C-terminal fragment is proapoptotic when overexpressed	Clem RJ et al. PNAS 1998	HLAD (61)
P55957	BID_HUMAN	Bid	BH3 interacting domain death agonist	Translocates to mitochondria and induces apoptosis through MOMP	Luo X., et al. Cell 1998，Fischer U et al. Oncogene 2005	LQTD (59)
Q9Y6D6	BIG1_HUMAN	Brefeldin A-inhibited GEP 1	Brefeldin A-inhibited guanine nucleotide-exchange protein 1 (Brefeldin A-inhibited GEP 1) (p200 ARF-GEP1) (p200 ARF guanine nucleotide exchange factor)	Unknown	Dix MM et al., Cell 2008
O43521	BIM_HUMAN	Bim	Bcl-2-like protein 11, BCL2L11, Bcl2-interacting mediator of cell death, BimEL	More efficient binding to Bcl2. N-terminal fragment is proapoptotic upon overexpression	Chen D and Zhou Q. PNAS 2004	SECD (13)
Q13490	BIRC2_HUMAN	c-IAP1	Baculoviral IAP repeat-containing protein 2, Inhibitor of apoptosis protein 2, HIAP2, HIAP-2, C-IAP1, TNFR2-TRAF signaling complex protein 2, IAP homolog B	Low level inhibition of activated caspases	Clem RJ et al., JBC 2001	ENAD (372)
P98170	BIRC4_HUMAN	XIAP	Baculoviral IAP repeat-containing protein 4, Inhibitor of apoptosis protein 3, X-linked inhibitor of apoptosis protein, X-linked IAP, IAP-like protein, HILP	N-terminal fragments inhibit caspase-3 and caspase-7 activity. C-terminal fragment inhibits caspase-9 activity	Deveraux QL., et al EMBO J (1999)	SESD (242)
P54132	BLM_HUMAN	BLM	Bloom's syndrome protein	Interaction with topoisomerase 3 alpha is impaired but the C-terminal fragment retains helicase activity. Putative: released form the nuclear matrix	Bischof O et al. JBC 2001 Freire R et al., Nucleic Acids Res 2001	TEVD (415)
P51813	BMX_HUMAN	BMX	Cytoplasmic tyrosine-protein kinase BMX, ETK, NTK38	Incrreased kinase activity and proapoptotic upon overexpression of cleaved fragment	Wu YM et al. JBC 2001	DFPD (242)
P38398	BRCA1_HUMAN	BRCA-1	Breast cancer type 1 susceptibility protein	Overexpression of C-term BRCA-1 leads to accumulation of the fragment and is proapoptotic. Overexpression of noncleavable mutant shows reduced UV induced apoptosis	Zhan Q et al. Oncogene 2002	DLLD (1154)
O95696	BRD1_HUMAN	Bromodomain-containing protein 1	Bromodomain-containing protein 1	Unknown	Mahrus S et al., Cell 2008	ISTDAAAS
O60885	BRD4_HUMAN	Bromodomain-containing protein 4	Bromodomain-containing protein 4	Unknown	Mahrus S et al., Cell 2008	DVPDSQQH
Q9H0E9	BRD8_HUMAN	Bromodomain-containing protein 8	Bromodomain-containing protein 8	Unknown	Mahrus S et al., Cell 2008	VEADVAIG
O14981	BTAF1_HUMAN	TATA-binding protein-associated factor 172	TATA-binding protein-associated factor 172 (EC 3.6.1.-) (ATP-dependent helicase BTAF1) (TBP-associated factor 172) (TAF-172) (TAF(II)170) (B-TFIID transcription factor-associated 170 kDa subunit)	Unknown	Dix MM et al., Cell 2008
P20290	BTF3_HUMAN	BTF3	Transcription factor BTF3, RNA polymerase B transcription factor 3	Unknown	Thiede B et al. JBC 2001	putative: QSVD (175)
O43683	BUB1_HUMAN	Bub1	hBUB1, BUB1A, BUBL, Mitotic checkpoint serine/threonine-protein kinase BUB1	Unknown	Baek KH et al. Oncol Res 2005,Perera D et al. CDD 2005	unknown
O60566	BUB1B_HUMAN	BUB1 beta	Mitotic checkpoint serine/threonine-protein kinase BUB1 beta, hBUBR1, MAD3/BUB1-related protein kinase, Mitotic checkpoint kinase MAD3L, SSK1, MAD3L	Overexpression of noncleavable form leads to delayed mitotic cell cycle	Kim M et al. Mol Cell Biol 2005, Baek KH et al. Oncol Res 2005	main: DTCD (610), minor: DVCD (579)
Q9BTV7	CABL2_HUMAN	CDK5 and ABL1 enzyme substrate 2	CDK5 and ABL1 enzyme substrate 2	Unknown	Mahrus S et al., Cell 2008	ISLDGRPP
Q9P1Z2	CACO1_HUMAN	Ca-binding and coiled-coil domain-containing prot. 1	Calcium-binding and coiled-coil domain-containing protein 1	Unknown	Mahrus S et al., Cell 2008	EEADGGSD
P12830	CADH1_HUMAN	E-cadherin	Epithelial-cadherin precursor, E-cadherin, Uvomorulin, Cadherin-1, CAM 120/80	Release of intracellular fragment	Steinhusen U et al. JBC 2000	DTRD (750, human) (752, mouse) (754, rat)
P19022	CADH2_HUMAN	cadherin 2	Neural-cadherin precursor, N-cadherin	Putative: loss of cell adhesion	Hunter I et al. JBMR 2001	unknown
P22223	CADH3_HUMAN	P-cadherin	Cadherin-3 precursor, Placental-cadherin, P-cadherin	Possibly disruption of cell to cell contact	Schmeisser K and Grand RJ, CDD 1999	putative: ETAD (695)
Q13111	CAF1A_HUMAN	Chromatin assembly factor 1 subunit A	Chromatin assembly factor 1 subunit A	Unknown	Mahrus S et al., Cell 2008	EQPDSLVD
P49069	CAMLG_HUMAN	Calcium signal-modulating cyclophilin ligand	Calcium signal-modulating cyclophilin ligand	Unknown	Mahrus S et al., Cell 2008	VATDGGER, DKLDSFIK
P07384	CAN1_Human	Calpain	Calpain-1 catalytic subunit, Calpain-1 large subunit, Calpain mu-type	Unknown	Wood DE and Newcomb EW, JBC 1999	unknown
Q9NXV6	CARF_HUMAN	CDKN2A-interacting protein	CDKN2A-interacting protein (Collaborator of ARF)	Unknown	Dix MM et al., Cell 2008
O15234	CASC3_HUMAN	Protein CASC3	Protein CASC3	Unknown	Mahrus S et al., Cell 2008	AAPDAAPP
Q14511	CASL_HUMAN	HEF1	Enhancer of filamentation 1, HEF1, CRK-associated substrate-related protein, CAS-L, CasL, p105, Neural precursor cell expressed developmentally down-regulated 9, NEDD9	Putative: disrupts anti-apoptotic integrin signalling	Law SF et al. MCB 2000	DLVD (363), DDYD (630)
P29466	CASP1_HUMAN	pro-Caspase-1	CASP-1, Interleukin-1 beta convertase, ICE, Interleukin-1 beta-converting enzyme	Activates protease activity	Thornberry NA et al., Nature 1992,Ceretti DP et al., Science 1992	AVQD (119), WFKD (297), FEDD (317)
P42575	CASP2_HUMAN	pro-Caspase-2	CASP-2, ICH-1 protease, ICH-1L/1S	Activates protease activity	Kumar S et al., Genes Dev 1994	DNKD (169), DQQD (333), EESD (346)
P42574	CASP3_HUMAN	pro-Caspase-3	CASP-3, Apopain, Cysteine protease CPP32, Yama protein, CPP-32, SREBP cleavage activity 1, SCA-1	Activates protease activity	Fernandes-Alnemri T et al., PNAS 1996,Fernandes-Alnemri T et al., JBC 1994	ESMD (28), IETD (175)
P42574	CASP3_HUMAN	pro-Caspase-9	CASP-9, ICE-like apoptotic protease 6, ICE-LAP6, Apoptotic protease Mch-6, Apoptotic protease-activating factor 3, APAF-3	Activates protease activity	Srinivasula SM et al., JBC 1996	PEPD (315), DQLD (330)
P49662	CASP4_HUMAN	pro-Caspase-4	CASP-4, ICH-2 protease, TX protease, ICE(rel)-II	Activates protease activity	Munday NA et al., JBC 1995	WVRD (270), LEED (289)
P51878	CASP5_HUMAN	pro-Caspase-5	CASP-5, ICH-3 protease, TY protease, ICE(rel)-III	Activates protease activity	Munday NA et al., JBC 1995	WVRD (311), LEAD (330)
P55212	CASP6_HUMAN	pro-Caspase-6	CASP-6, Apoptotic protease Mch-2	Activates protease activity	Fernandes-Alnemri T et al., Cancer Res 1995	TETD (23), DVVD (179), TEVD (194),
P55210	CASP7_HUMAN	pro-Caspase-7	CASP-7, ICE-like apoptotic protease 3, ICE-LAP3, Apoptotic protease Mch-3, CMH-1	Activates protease activity	Fernandes-Alnemri T et al., PNAS 1996,Fernandes/Alnemri T et al., Cancer Res 1995	DSVD (23), IQAD (198)
Q14790	CASP8_HUMAN	pro-Caspase-8	CASP-8, ICE-like apoptotic protease 5, MORT1-associated CED-3 homolog, MACH, FADD-homologous ICE/CED-3-like protease, FADD-like ICE, FLICE	Activates protease activity	Boldin MP et al., Cell 1996	REQD (216), VETD (374), LEMD (384)
Q92851	CASPA_HUMAN	pro-Caspase-10	CASP-10, ICE-like apoptotic protease 4, Apoptotic protease Mch-4, FAS-associated death domain protein interleukin-1B-converting enzyme 2, FLICE2	Activates protease activity	Fernandes-Alnemri T et al., PNAS 1996	SQTD (219), IEAD (415)
P31944	CASPE_HUMAN	pro-Caspase-14	Casp-14	Activates protease activity	Hu S et al., JBC 1998	VGGD (147)
P22681	CBL_HUMAN	Cbl	CBL E3 ubiquitin protein ligase	Unkown	Widmann C et al. JBC 1998	unknown
Q13191	CBLB_HUMAN	Cbl-b	Signal transduction protein CBL-B, SH3-binding protein CBL-B, Signal transduction protein CBL, Proto-oncogene c-CBL, Casitas B-lineage lymphoma proto-oncogene, RING finger protein 55	Unknown	Widmann C et al. JBC 1998	unknown
Q92793	CBP_HUMAN	CREB-binding protein	CREBBP, CBP	Unknown	Rouaux C etal., 2003 EMBO J	Unknown
P83916	CBX1_HUMAN	CBX1	Chromobox protein homolog 1, heterochromatin protein 1 homolog beta, HP1 beta, Modifier 1 protein M31, Heterochromatin protein p25, HP1Hsbeta p25beta	Unknown	Van Damme P., et al. 2005 Nat Methods	HETD (78)
Q96G28	CC104_HUMAN	Coiled-coil domain-containing protein 104	Coiled-coil domain-containing protein 104	Unknown	Mahrus S et al., Cell 2008	DGSDVVSD
Q9NV96	CC50A_HUMAN	Cell cycle control protein 50A	Cell cycle control protein 50A	Unknown	Mahrus S et al., Cell 2008	DEVDGGPP
Q9Y3X0	CCDC9_HUMAN	Coiled-coil domain-containing protein 9	Coiled-coil domain-containing protein 9	Unknown	Mahrus S et al., Cell 2008	EKTDGMFK
P24864	CCNE1_HUMAN	CyclinE	G1/S-specific cyclin E1	Loss of Cdk2 binding. C-terminal fragment is proapoptotic when overexpressed	Mazumder S et al. MCB 2002	LDVD (275)
O60583	CCNT2_HUMAN	Cyclin-T2	Cyclin-T2	Unknown	Mahrus S et al., Cell 2008	DVRDHYIA
Q9NWY4	CD027_HUMAN	UPF0609 protein C4orf27	UPF0609 protein C4orf27	Unknown	Dix MM et al., Cell 2008	FYYD (111)
O75794	CD123_HUMAN	Cell division cycle protein 123 homolog	Cell division cycle protein 123 homolog (Protein D123) (HT-1080) (PZ32)	Unknown	Dix MM et al., Cell 2008
P21127	CD2L1_HUMAN	PITSLRE	PITSLRE serine/threonine-protein kinase CDC2L1	Possibly proapoptotic (???)	Lahti JM et al., MCB 1995	YUPD (391)
Q14004	CD2L5_HUMAN	Cell division cycle 2-like protein kinase 5	Cell division cycle 2-like protein kinase 5	Unknown	Mahrus S et al., Cell 2008	VSNDGLGS
P20963	CD3Z_HUMAN	TCR zeta	T-cell surface glycoprotein CD3 zeta chain precursor, T-cell receptor T3 zeta chain	Putative: degradatioin of protein	Gastman BR et al., Cancer Res 1999	GLLD (28) or YLLD (36) and DTYD (153)
P30260	CDC27_HUMAN	Cdc27	Cell division cycle protein 27 homolog, CDC27Hs, H-NUC	Decrease of ubiquitin ligase activity	Zhou BB et al. PNAS 1998	unknown
P60953	CDC42_HUMAN	Cdc42	Cell division control protein 42 homolog, G25K GTP-binding protein	Overexpression of non-cleavable mutant is antiapoptotic	Tu S and Cerione RA. JBC 2001	DLRD (121)
Q99459	CDC5L_HUMAN	Cell division cycle 5-like protein	Cell division cycle 5-like protein (Cdc5-like protein) (Pombe cdc5-related protein)	Unknown	Mahrus S et al., Cell 2008，Dix MM et al., Cell 2008	HESDFSGV
Q99741	CDC6_HUMAN	Cdc6	Cell division control protein 6 homolog, CDC6-related protein, p62(cdc6, HsCDC6, HsCDC18	Impaired binding to chromatin. Overexpression of non-cleavable mutant delays apoptosis	Pelizon C et al. EMBO R 2002	LVRD (99), SEVD (422)
Q6P1J9	CDC73_HUMAN	Parafibromin	Parafibromin (Cell division cycle protein 73 homolog) (Hyperparathyroidism 2 protein)	Unknown	Dix MM et al., Cell 2008
P38936	CDN1A_HUMAN	Cyclin-dependent kinase inhibitor 1	p21, CDK-interacting protein 1, Melanoma differentiation associated protein 6, MDA-6	Reduced association with cyclin-cdk2 complexes and increased cdk2 activity	Gervais JL et al., JBC 1998	DHVD (112)
P46527	CDN1B_HUMAN	p27Kip1	Cyclin-dependent kinase inhibitor 1B, Cyclin-dependent kinase inhibitor p27, p27Kip1	Reduced binding to cyclin cdk2 and increased cdk2 activity	Levkau B et al., Mol Cell 1998	DPSD (139), ESQD (108)
Q49AR2	CE022_HUMAN	UPF0489 protein C5orf22	UPF0489 protein C5orf22	Unknown	Mahrus S et al., Cell 2008	TNCDSSSE
Q5SW79	CE170_HUMAN	Centrosomal protein of 170 kDa	Centrosomal protein of 170 kDa	Unknown	Mahrus S et al., Cell 2008	GEIDSVTS
P49454	CENPF_HUMAN	Centromere protein F	Centromere protein F (Kinetochore protein CENP-F) (Mitosin) (AH antigen)	Unknown	Dix MM et al., Cell 2008
O15519	CFLAR_HUMAN	c-FLIP	CASP8 and FADD-like apoptosis regulator precursor, Cellular FLICE-like inhibitory protein, c-FLIP, Caspase-eight-related protein, Casper, Caspase-like apoptosis regulatory protein, CLARP, MACH-related inducer of toxicity	Unknown	Irmler M et al., Nature 1997	LEVD (376)
Q14839	CHD4_HUMAN	Chromodomain-helicase-DNA-binding protein 4	Chromodomain-helicase-DNA-binding protein 4 (CHD-4) (EC 3.6.1.-) (ATP-dependent helicase CHD4) (Mi-2 autoantigen 218 kDa protein) (Mi2-beta)	Unknown	Mahrus S et al., Cell 2008，Dix MM et al., Cell 2008	EATD (1234)
Q8WUX9	CHMP7_HUMAN	Charged multivesicular body protein 7	Charged multivesicular body protein 7 (Chromatin-modifying protein 7)	Unknown	Dix MM et al., Cell 2008
Q9BTE3	CJ119_HUMAN	UPF0557 protein C10orf119	UPF0557 protein C10orf119	Unknown	Dix MM et al., Cell 2008	DERD (282)
Q14008	CKAP5_HUMAN	Cytoskeleton-associated protein 5	Cytoskeleton-associated protein 5 (Colonic and hepatic tumor over-expressed protein) (Ch-TOG protein)	Unknown	Dix MM et al., Cell 2008	IEND (1495)
Q7Z460	CLAP1_HUMAN	CLIP-associating protein 1	CLIP-associating protein 1 (Cytoplasmic linker-associated protein 1) (Multiple asters homolog 1) (hOrbit1)	Unknown	Mahrus S et al., Cell 2008，Dix MM et al., Cell 2008	VSRDGGAA
O75122	CLAP2_HUMAN	CLIP-associating protein 2	CLIP-associating protein 2 (Cytoplasmic linker-associated protein 2) (hOrbit2)	Unknown	Dix MM et al., Cell 2008
P09496	CLCA_HUMAN	Clathrin light chain A	Clathrin light chain A	Unknown	Mahrus S et al., Cell 2008	GPTDSYAA
Q9HAW4	CLSPN_HUMAN	Claspin	hClaspin, Hu-Claspin	C-terminal fragment doesn't bind Chk1 anymore, and inhibits Chk1 phosphorylation and checkpoint signaling	Clarke CA et al JBC 2005	DEYD (1072)
Q15003	CND2_HUMAN	Condensin complex subunit 2	Condensin complex subunit 2 (Non-SMC condensin I complex subunit H) (Barren homolog protein 1) (Chromosome-associated protein H) (hCAP-H) (XCAP-H homolog)	Unknown	Mahrus S et al., Cell 2008，Dix MM et al., Cell 2008	HVADGSATDFPD (366)
Q99439	CNN2_HUMAN	Calponin-2	Calponin-2 (Calponin H2, smooth muscle) (Neutral calponin)	Unknown	Dix MM et al., Cell 2008
P53621	COPA_HUMAN	Coatomer subunit alpha	Coatomer subunit alpha (Alpha-coat protein) (Alpha-COP) (HEP-COP) (HEPCOP) [Cleaved into: Xenin (Xenopsin-related peptide); Proxenin]	Unknown	Mahrus S et al., Cell 2008，Dix MM et al., Cell 2008	TGVDLFGTPELD (902)
P35606	COPB2_HUMAN	Coatomer beta subunit	Beta-coat protein, b-COP, p102	Unknown	Thiede B et al. Proteomics 2005	Unknown
P48444	COPD_HUMAN	Coatomer subunit delta	Coatomer subunit delta (Delta-coat protein) (Delta-COP) (Archain)	Unknown	Dix MM et al., Cell 2008
Q6FI81	CPIN1_HUMAN	Anamorsin	Anamorsin (Cytokine-induced apoptosis inhibitor 1)	Unknown	Dix MM et al., Cell 2008
Q10570	CPSF1_HUMAN	CPSF 160 kDa subunit	Cleavage and polyadenylation specificity factor subunit 1 (Cleavage and polyadenylation specificity factor 160 kDa subunit) (CPSF 160 kDa subunit)	Unknown	Dix MM et al., Cell 2008
Q16630	CPSF6_HUMAN	CPSF 68 kDa subunit	Cleavage and polyadenylation specificity factor subunit 6 (Cleavage and polyadenylation specificity factor 68 kDa subunit) (CPSF 68 kDa subunit) (Pre-mRNA cleavage factor Im 68 kDa subunit) (Protein HPBRII-4/7)	Unknown	Dix MM et al., Cell 2008	TDED (96)
Q8N684	CPSF7_HUMAN	CPSF subunit 7	Cleavage and polyadenylation specificity factor subunit 7	Unknown	Mahrus S et al., Cell 2008，Dix MM et al., Cell 2008	DLID (9) DQID (29)
Q6JBY9	CPZIP_HUMAN	Capz-interacting protein	Capz-interacting protein (Protein kinase substrate CapZIP) (RCSD domain-containing protein 1)	Unknown	Mahrus S et al., Cell 2008，Dix MM et al., Cell 2008	EEVDGQHP，EEVD (308)
P16220	CREB1_HUMAN	CREB	cAMP response element binding protein	Putative: abolishes antiapoptotic effect	Francois F et al. FEBS L 2000	putative: ILND (140) or LSSD (144)
Q9Y2W7	CSEN_HUMAN	Calsenilin	DRE-antagonist modulator, DREAM, Kv channel-interacting protein 3, A-type potassium channel modulatory protein 3, KChIP3	Separates the calcium responsive domain from a novel domain. putative: involved in Alzheimer's disease	Choi EK et al. JBC 2001	DSSD (64)
Q12996	CSTF3_HUMAN	Cleavage stimulation factor 77 kDa subunit	Cleavage stimulation factor 77 kDa subunit (CSTF 77 kDa subunit) (CstF-77) (CF-1 77 kDa subunit)	Unknown	Mahrus S et al., Cell 2008，Dix MM et al., Cell 2008	DEVDRKPE，DEVD (576)
P35222	CTNB1_HUMAN	Beta-Catenin	Beta-catenin, PRO2286	Reduced alpha-catenin binding. Putative: loss of cell adhesion	Brancolini C et al. JCB 1997，Bannerman DD et al. JBC 1998	YQDD (145) NDED (164), SYLD (32), ADID (83), TQFD (115), YPVD (751)
Q6PD62	CTR9_HUMAN	RNA polymerase-associated protein CTR9 homolog	RNA polymerase-associated protein CTR9 homolog	Unknown	Mahrus S et al., Cell 2008	SENDSRPA
Q13620	CUL4B_HUMAN	Cullin-4B	Cullin-4B	Unknown	Mahrus S et al., Cell 2008	SATDGNTS
P36383	CXA7_HUMAN	Connexin45.6	Gap junction alpha-7 protein, Connexin 45, Cx45	Unknown	Yin X et al. JBC 2001	DEVD (367)
O43169	CYB5B_HUMAN	Cytochrome b5 type B precursor	Cytochrome b5 type B precursor	Unknown	Mahrus S et al., Cell 2008	SGSDGKGQ
Q3LXA3	DAK_HUMAN	Dihydroxyacetone kinase	Dihydroxyacetone kinase	Unknown	Mahrus S et al., Cell 2008	EAPDSTAA
Q96EP5	DAZP1_HUMAN	DAZ-associated protein 1	DAZ-associated protein 1 (Deleted in azoospermia-associated protein 1)	Unknown	Dix MM et al., Cell 2008
Q9UJU6	DBNL_HUMAN	HIP-55	HIP-55 protein, SH3 domain-containing protein 7, Drebrin F, Cervical SH3P7, HPK1-interacting protein of 55 kDa, HIP-55, Cervical mucin-associated protein	Dissociates the actin binding from the SH3 domain, putative: cytoskeletal reorganisaiton	Chen YR et al. BBRC 2001	EHID (361)
P16989	DBPA_HUMAN	CSDA	DNA-binding protein A, Cold shock domain-containing protein A, Single-strand DNA-binding protein NF-GMB	Unknown	Van Damme P., et al. 2005 Nat Methods	EMKD (269)
Q9UK59	DBR1_HUMAN	Lariat debranching enzyme	Lariat debranching enzyme	Unknown	Dix MM et al., Cell 2008
O14576	DC1I1_HUMAN	CD-IC	Dynein intermediate chain 1, cytosolic, DH IC-1, Cytoplasmic dynein intermediate chain 1, DYNC1I1	Destroys the cytoplasmatic dynein complex and stops dynein dependent membrane motility	Lane JD et al. JCB 2001	DSGD (99)
P43146	DCC_HUMAN	DCC	Tumor suppressor protein DCC precursor, Colorectal cancer suppressor	N-terminal fragment is proapoptotic upon overexpression	Mehlen P et al. Nature 1998	Casp-3: D (1290), Casp-7: D(1185)LSVD (794)
P19113	DCHS_HUMAN	HDC	Histidine decarboxylase, EC 4.1.1.22	activation of decarboxylase activity	Furuta K et al., JBC 2007	GAGD (514), DPVD(550)
Q92499	DDX1_HUMAN	DDX1	Atp-dependent helicase DDX1, DEAD box protein 1, DEAD box protein retinoblastoma, DBP-RB	Unknown	Van Damme P., et al. 2005 Nat Methods	DEFD (685)
O15523	DDX3Y_HUMAN	ATP-dependent RNA helicase DDX3Y	ATP-dependent RNA helicase DDX3Y (EC 3.6.1.-) (DEAD box protein 3, Y-chromosomal)	Unknown	Dix MM et al., Cell 2008
Q86XP3	DDX42_HUMAN	ATP-dependent RNA helicase DDX42	ATP-dependent RNA helicase DDX42 (EC 3.6.1.-) (DEAD box protein 42) (Splicing factor 3B-associated 125 kDa protein) (SF3b125) (RNA helicase-related protein) (RNAHP) (RNA helicase-like protein) (RHELP) (SF3b DEAD-box protein)	Unknown	Dix MM et al., Cell 2008
Q7L014	DDX46_HUMAN	Probable ATP-dependent RNA helicase DDX46	Probable ATP-dependent RNA helicase DDX46 (EC 3.6.1.-) (DEAD box protein 46) (PRP5 homolog)	Unknown	Mahrus S et al., Cell 2008，Dix MM et al., Cell 2008	ERQDGGQN，ESQDVMQQ
P15924	DESP_HUMAN	Desmoplakin	Desmoplakin, DP, 250/210 kDa paraneoplastic pemphigus antigen	Putative: loss of cytoskeleton structure and cell cell contact	Weiske J et al. JBC 2001	unknown
Q3LXA3	DHAK_HUMAN	Dihydroxyacetone kinase	Dihydroxyacetone kinase (DHA kinase) (EC 2.7.1.29) (Glycerone kinase)	Unknown	Dix MM et al., Cell 2008
Q08211	DHX9_HUMAN	ATP-dependent RNA helicase A	Nuclear DNA helicase II, NDH II, DEAH- box protein 9, RHA	Putative: reduction of transcription	Takeda Y et al., J Immunol 1999	EEVD (167)
Q9BTC0	DIDO1_HUMAN	Death-inducer obliterator 1	Death-inducer obliterator 1	Unknown	Mahrus S et al., Cell 2008	SVSDALMS，TAEDGVPA
O60832	DKC1_HUMAN	H/ACA ribonucleoprotein complex subunit 4	Dyskerin, Nucleolar protein family A member 4, snoRNP protein DKC1, Nopp140-associated protein of 57 kDa, Nucleolar protein NAP57, CBF5 homolog	Unknown	Van Damme P., et al. 2005 Nat Methods	EYVD (417)
Q12959	DLG1_HUMAN	Disks large homolog 1	hDLG, Synapse-associated protein 97, SAP-97, DLG1	Putative: disruption of cell-cell contact	Gregorc U et al Biol Chem 2005	QSVD (427)
Q99615	DNJC7_HUMAN	DnaJ homolog subfamily C member 7	DnaJ homolog subfamily C member 7	Unknown	Mahrus S et al., Cell 2008	AECDVVMA
O00429	DNM1L_HUMAN	Dynamin-1-like protein	Dynamin-1-like protein	Unknown	Mahrus S et al., Cell 2008	DFADACGL
Q96BY6	DOC10_HUMAN	Dedicator of cytokinesis protein 10	Dedicator of cytokinesis protein 10	Unknown	Mahrus S et al., Cell 2008	EETDSSEN
Q92608	DOCK2_HUMAN	Dedicator of cytokinesis protein 2	Dedicator of cytokinesis protein 2	Unknown	Dix MM et al., Cell 2008	DQPD (208)
Q07864	DPOE1_HUMAN	Pol epsilon	DNA polymerase epsilon catalytic subunit A, POLE, DNA polymerase II subunit A, POLE1	Catalytic subunit can no longer bind	Liu W and Linn S, Nucleic Acids Res 2000	DQLD (216), DMED (1214)
P09884	DPOLA_HUMAN	DNA polymerase alpha catalytic subunit	DNA polymerase alpha catalytic subunit (EC 2.7.7.7)	Unknown	Dix MM et al., Cell 2008
Q14574	DSC3_HUMAN	Desmocollin-3	Desmocollin 3 precursor, Desmocollin 4, HT-CP	Putative: loss of cell cell contact	Weiske J et al. JBC 2001	unknown
Q02413	DSG1_HUMAN	Desmoglein-1	Desmosomal glycoprotein 1, DG1, Pemphigus foliaceus antigen, DSG1	Decreased cell surface expression of desmoglein 1	Dusek RL et al. JBC 2006	DLRD (888)
P32926	DSG3_HUMAN	Desmoglein-3	Desmoglein 3 precursor, 130 kDa pemphigus vulgaris antigen, PVA	Putative: loss of cytoskeleton structure and cell cell contact	Weiske J et al. JBC 2001	DYAD (781) + unkonwn site
P55265	DSRAD_HUMAN	DS RNA-specific adenosine deaminase	Double-stranded RNA-specific adenosine deaminase	Unknown	Mahrus S et al., Cell 2008	VRPDGHSQ
Q14204	DYHC1_HUMAN	Cytoplasmic dynein 1 heavy chain 1	Cytoplasmic dynein 1 heavy chain 1 (Cytoplasmic dynein heavy chain 1) (Dynein heavy chain, cytosolic)	Unknown	Dix MM et al., Cell 2008
P50570	DYN2_HUMAN	Dynamin-2	Dynamin 2	Unknown	Van Damme P., et al. 2005 Nat Methods	DQVD (352)
Q14203	DYNA_HUMAN	Dynactin-1	150 kDa dynein-associated polypeptide, DP-150, DAP-150, p150-glued, p135	Destroys the cytoplasmatic dynein complex and stops dynein dependent membrane motility	Lane JD et al. JCB 2001	unknown
P19525	E2AK2_HUMAN	PKR	Interferon-induced, double-stranded RNA-activated protein kinase	Kinase constitutive active, phosphorylates eIF2a which leads to translational inhibition	Saelens X et al., JBC 2001	DLPD (251)
P43004	EAA2_HUMAN	EAAT2	Excitatory amino acid transporter 2, Sodium-dependent glutamate/aspartate transporter 2, SLC1A2, GLT1	Impairs glutamate transport activity	Boston-Howes W et al. JBC 2006	DTID (505)
Q9H1B7	EAP1_HUMAN	Enhanced at puberty protein 1	Enhanced at puberty protein 1	Unknown	Mahrus S et al., Cell 2008，Dix MM et al., Cell 2008	NHVDGSSK
Q6P2E9	EDC4_HUMAN	Enhancer of mRNA-decapping protein 4	Enhancer of mRNA-decapping protein 4 (Human enhancer of decapping large subunit) (Hedls) (Autoantigen Ge-1) (Autoantigen RCD-8)	Unknown	Mahrus S et al., Cell 2008，Dix MM et al., Cell 2008	LQLDGSLT，EENDSLGA，CSGDSTSA
Q3B7T1	EDRF1_HUMAN	Erythroid differentiation-related factor 1	Erythroid differentiation-related factor 1	Unknown	Mahrus S et al., Cell 2008	DFIDSVGN
Q15075	EEA1_HUMAN	Early endosome antigen 1	Early endosome antigen 1	Unknown	Mahrus S et al., Cell 2008	AKPDGLVT
P24534	EF1B_HUMAN	Elongation factor 1-beta	Elongation factor 1-beta	Unknown	Mahrus S et al., Cell 2008	DDIDLFGS
P26641	EF1G_HUMAN	Elongation factor 1-gamma	Elongation factor 1-gamma (EF-1-gamma) (eEF-1B gamma)	Unknown	Dix MM et al., Cell 2008	EEMD (264)
P00533	EGFR_HUMAN	EGF-R	Epidermal growth factor receptor precursor, EGFR	Impaired tyrosine phosphorylaion of PLC-gamma 1 and hence impaired passing on survival signals	Bae SS et al. FEBS L 2001，He YY et al. Oncogene 2006	putative: DEED (1006), DMDD (1009), DYYD (1012)
P55884	EIF3B_HUMAN	Eukaryotic translation initiation factor 3 subunit B	Eukaryotic translation initiation factor 3 subunit B (eIF3b) (Eukaryotic translation initiation factor 3 subunit 9) (eIF-3-eta) (eIF3 p116) (eIF3 p110) (Prt1 homolog) (hPrt1)	Unknown	Dix MM et al., Cell 2008
Q15717	ELAV1_HUMAN	ELAV-like protein 1 (Hu-antigen R) (HuR)	ELAV-like protein 1 (Hu-antigen R) (HuR)	Unknown	Dix MM et al., Cell 2008
P32519	ELF1_HUMAN	ETS-related transcription factor Elf-1	ETS-related transcription factor Elf-1	Unknown	Mahrus S et al., Cell 2008	VTLDGIPE
P50402	EMD_HUMAN	Emerin	Emerin	Putative: involved in nuclear envelope breakdown	Columbaro M et al. FEBS L 2001	unknown
P14625	ENPL_HUMAN	Endoplasmin precursor	Heat shock protein 90 kDa beta member 1, 94 kDa glucose-regulated protein, GRP94, gp96 homolog, Tumor rejection antigen 1	Unknown	Van Damme P., et al. 2005 Nat Methods	VDVD (28)
P42566	EP15_HUMAN	Epidermal growth factor receptor substrate 15	Epidermal growth factor receptor substrate 15 (Protein Eps15) (AF-1p protein)	Unknown	Dix MM et al., Cell 2008
Q9UBC2	EP15R_HUMAN	Epidermal growth factor receptor substrate 15-like 1	Epidermal growth factor receptor substrate 15-like 1 (Eps15-related protein) (Eps15R)	Unknown	Dix MM et al., Cell 2008
O95208	EPN2_HUMAN	Epsin-2	Epsin-2	Unknown	Mahrus S et al., Cell 2008	DLMDALPS
P04626	ERBB2_HUMAN	ErbB-2	Receptor tyrosine-protein kinase erbB-2 precursor, p185erbB2, C-erbB-2, NEU proto-oncogene, Tyrosine kinase-type cell surface receptor HER2, MLN 19, ERBB2, HER2, NEU, NGL	Overexpression of a noncleavable mutant protects from apoptosis. Putative: loss of kinase activity	Tikhomirov O and Carpenter G, JBC 2001，Benoit V et al. Cancer Res 2004	SETD(1125), DVFD(1087)
Q9BSJ8	ESYT1_HUMAN	Extended synaptotagmin-1	Extended synaptotagmin-1 (E-Syt1) (Membrane-bound C2 domain-containing protein) (Protein FAM62A)	Unknown	Dix MM et al., Cell 2008	THVD (972)
Q7Z2Z2	ETUD1_HUMAN	Elongation factor Tu GTP-binding domain-containing prot 1	Elongation factor Tu GTP-binding domain-containing protein 1	Unknown	Mahrus S et al., Cell 2008	ELQDGCSE
Q8N5W9	F101B_HUMAN	Protein FAM101B	Protein FAM101B	Unknown	Mahrus S et al., Cell 2008	LEPDAAAA
Q96BN8	F105B_HUMAN	Protein FAM105B	Protein FAM105B	Unknown	Dix MM et al., Cell 2008
Q96EY5	F125A_HUMAN	Protein FAM125A	Protein FAM125A (CIN85/CD2AP family-binding protein)	Unknown	Mahrus S et al., Cell 2008，Dix MM et al., Cell 2008	LSLDAASQ
Q8NFC6	FA44A_HUMAN	Protein FAM44A	Protein FAM44A	Unknown	Mahrus S et al., Cell 2008	EECDGLMA，EEVDGSQG
Q05397	FAK1_HUMAN	FAK	Focal adhesion kinase 1, FADK 1, pp125FAK, Protein-tyrosine kinase 2, PTK2	Contributes to disassembly of focal adhesion complexes	Crouch DH et al. Oncogene 1996，Gonzalez-Fernandez L et al. FEBS J 2005	DQTD (772)
Q9Y613	FHOD1_HUMAN	FHOD1	FH1/FH2 domain-containing protein, Formin homolog overexpressed in spleen, FHOS	Overexpressed C-terminal fragment translocates to nucleus and inhibits transcription	Menard I et al., 2006 Apoptosis
Q6UN15	FIP1_HUMAN	Pre-mRNA 3'-end-processing factor FIP1	Pre-mRNA 3'-end-processing factor FIP1	Unknown	Mahrus S et al., Cell 2008	VDLDSFED
Q5T1M5	FKB15_HUMAN	FK506-binding protein 15	FK506-binding protein 15	Unknown	Dix MM et al., Cell 2008
Q01543	FLI1_HUMAN	Friend leukemia integration 1 transcription factor	Friend leukemia integration 1 transcription factor	Unknown	Mahrus S et al., Cell 2008	SLFDSAYG
P21333	FLNA_HUMAN	Filamin-A	Alpha-filamin, Filamin 1, Endothelial actin-binding protein, ABP-280, Nonmuscle filamin	Putative: disruption of cytoskeletal reorganisation	Browne KA et al. JBC 2000	unknown
O75369	FLNB_HUMAN	Filamin-B	Filamin-B	Unknown	Mahrus S et al., Cell 2008	VTYDGHPV，DNGDGTHT
Q96RU3	FNBP1_HUMAN	Formin-binding protein 1	Formin-binding protein 1	Unknown	Mahrus S et al., Cell 2008	ESPDGSYT
Q8N3X1	FNBP4_HUMAN	Formin-binding protein 4	Formin-binding protein 4	Unknown	Mahrus S et al., Cell 2008	AEIDAITA，EEGDGSVS
P14324	FPPS_HUMAN	Farnesyl pyrophosphate synthetase	Farnesyl pyrophosphate synthetase (FPP synthetase) (FPS) (Farnesyl diphosphate synthetase) [Includes: Dimethylallyltranstransferase (EC 2.5.1.1); Geranyltranstransferase	Unknown	Dix MM et al., Cell 2008
O94915	FRYL_HUMAN	Protein furry homolog-like	Protein furry homolog-like	Unknown	Mahrus S et al., Cell 2008	VHLDIYSG
Q96AE4	FUBP1_HUMAN	Far upstream element-binding protein 1	Far upstream element-binding protein 1 (FUSE-binding protein 1) (FBP) (DNA helicase V) (HDH V)	Unknown	Dix MM et al., Cell 2008	HHGD (181)
Q92945	FUBP2_HUMAN	FUSE-binding protein 2	Far upstream element-binding protein 2, KHSRP, KH type splicing regulatory protein, KSRP, p75	Unknown	Thiede B et al., JBC 2001	putative: IRKD (413), EERD (441), SQHD (483)
P35637	FUS_HUMAN	RNA-binding protein FUS	Oncogene FUS, Oncogene TLS, Translocated in liposarcoma protein, POMp75, 75 kDa DNA-pairing protei	Unknown	Van Damme P., et al. 2005 Nat Methods	DWFD (355)
O15117	FYB_HUMAN	FYN-binding protein	FYN-binding protein	Unknown	Mahrus S et al., Cell 2008	THSDGAGN
P06241	FYN_HUMAN	Fyn	Proto-oncogene tyrosine-protein kinase FYN, p59-Fyn, SLK	Relocalisaition and increased kinase activity	Ricci JE et al., Oncogene 1999	EERD (19)
Q9Y2I7	FYV1_HUMAN	FYVE finger-containing phosphoinositide kinase	FYVE finger-containing phosphoinositide kinase	Unknown	Mahrus S et al., Cell 2008	DVFDGHLL
Q13283	G3BP1_HUMAN	Ras GTPase-activating protein-binding protein 1	Ras GTPase-activating protein-binding protein 1 (EC 3.6.1.-) (G3BP-1) (ATP-dependent DNA helicase VIII) (HDH-VIII) (GAP SH3 domain-binding protein 1)	Unknown	Dix MM et al., Cell 2008
P87889	GAK10_HUMAN	HERV-K10gag	HERV-K_5q33.3 provirus ancestral Gag polyprotein, Gag polyprotein, HERV-K10 Gag protein, HERV-K107 Gag protein	Unknown	Beyer TD et al., Scand J Immunol 2002	Putative: DLKD (59), TEED (100), VNID (391), IDAD (393)
Q14353	GAMT_HUMAN	Guanidinoacetate N-methyltransferase	Guanidinoacetate N-methyltransferase	Unknown	Dix MM et al., Cell 2008
Q14C86	GAPD1_HUMAN	GTPase-activating protein and VPS9 domain-containing protein 1	GTPase-activating protein and VPS9 domain-containing protein 1	Unknown	Mahrus S et al., Cell 2008，Dix MM et al., Cell 2008	DLPDSASQ
O43903	GAS2_HUMAN	Gas2	Growth-arrest-specific protein 2, GAS-2	Regulation of microfilament and cell shape changes	Brancolini C et al., EMBO J 1995	SRVD (37)
P15976	GATA1_HUMAN	GATA-1	Erythroid transcription factor, GATA-1, Eryf1, GF-1, NF-E1	Loss of transcriptional activity which leads to impaired erythropoiesis	De Maria R et al. Nature 1999	EDLD (125)
Q92538	GBF1_HUMAN	GBF1	Golgi-specific brefeldin A-resistance guanine nucleotide exchange factor 1 (BFA-resistant GEF 1)	Unknown	Mahrus S et al., Cell 2008，Dix MM et al., Cell 2008	DHSDSASV
Q92616	GCN1L_HUMAN	Translational activator GCN1	Translational activator GCN1 (GCN1-like protein 1) (HsGCN1)	Unknown	Dix MM et al., Cell 2008
P52566	GDIR2_HUMAN	Rho GDP-dissociation inhibitor 2	Rho GDP-dissociation inhibitor 2	Unknown	Mahrus S et al., Cell 2008	DELDSKLN
P52566	GDIS_HUMAN	Rho GDI 2	Rho GDP-dissociation inhibitor 2, D4-GDI, Rho-GDI beta, Ly-GDI	Translocation to nucleus. Loss of Rho GTPase signalling	Na S et al. JBC 1996,Thiede B et al. JBC 2001,Thiede B et al. Proteomics 2005	DELD (19)
P06396	GELS_HUMAN	Gelsolin	Gelsolin precursor, plasma, Actin-depolymerizing factor, ADF, Brevin, AGEL	Loss of binding to monomeric actin and triggering of F-actin depolimerisation, membrane blebbing	Kothakota S., et al Science 1997，Azuma T et al., EMBO J 1998	DQTD (403)
O75496	GEMI_HUMAN	Geminin	GMNN	Loss of interaction with Brahma, overexpression of N-term fragment sensitises to apoptosis	Roukos V et al., JBC 2007	SSTD (204), ESLD(170)
Q8TEQ6	GEMI5_HUMAN	Gem-associated protein 5	Gem-associated protein 5 (Gemin5)	Unknown	Dix MM et al., Cell 2008
P14136	GFAP_HUMAN	GFAP	glial fibrillary acidic protein	Unknown	Mouser PE et al. Am J Pathol 2006
Q06210	GFPT1_HUMAN	Glucosamine--fructose-6-phosphate aminotransferase	Glucosamine--fructose-6-phosphate aminotransferase [isomerizing] 1 (EC 2.6.1.16) (Glutamine:fructose 6 phosphate amidotransferase 1) (GFAT 1) (GFAT1) (D-fructose-6-phosphate amidotransferase 1) (Hexosephosphate aminotransferase 1)	Unknown	Dix MM et al., Cell 2008
Q9Y2X7	GIT1_HUMAN	ARF GTPase-activating protein GIT1	ARF GTPase-activating protein GIT1	Unknown	Mahrus S et al., Cell 2008	DLSDGAVT
O76003	GLRX3_HUMAN	Glutaredoxin-3	Glutaredoxin-3	Unknown	Mahrus S et al., Cell 2008	DRLDGAHA
Q9P107	GMIP_HUMAN	GEM-interacting protein	GEM-interacting protein	Unknown	Mahrus S et al., Cell 2008	DLGDGLEN
P36915	GNL1_HUMAN	Guanine nucleotide binding protein like 1	GTP-binding protein HSR1, GNL1	Unknown	Van Damme P., et al. 2005 Nat Methods	DTSD (52)
P36915	GNL1_HUMAN	Guanine nucleotide-binding protein-like 1	Guanine nucleotide-binding protein-like 1	Unknown	Mahrus S et al., Cell 2008	QQTDSAME
Q08379	GOGA2_HUMAN	GM130	Golgin subfamily A member 2, Cis-Golgi matrix protein GM130, Gm130 autoantigen, Golgin-95	Unkown	Chiu R. et al., JCB 2002，Lowe M et al. J Cell Sci 2004	unknown
Q08378	GOGA3_HUMAN	Golgin-160	Golgi autoantigen, golgin subfamily A member 3, Golgin-160, Golgi complex-associated protein of 170 kDa, GCP170	Breakdown of Golgi complex	Mancini M et al., J Cell Biol 2000,Maag RS et al. Mol Biol Cell 2005	ESPD (59), CSTD (139), SEUT (311)
Q14789	GOGB1_HUMAN	Golgin subfamily B member 1	Golgin subfamily B member 1	Unknown	Mahrus S et al., Cell 2008	EEQDSLSM
Q92917	GPKOW_HUMAN	Gpatch domain and KOW motifs	Gpatch domain and KOW motifs	Unknown	Van Damme P., et al. 2005 Nat Methods	DSGD ( ), ALAD ( ), DRQD (339)
Q9UKJ3	GPTC8_HUMAN	KIAA0553 protein	KIAA0553 protein	Unknown	Van Damme P., et al. 2005 Nat Methods	DYVD (484?)
Q9BQQ3	GR65_HUMAN	GRASP65	Golgi perepheral membrane protein, p65	Breakdown of Golgi complex	Lane JD et al., J Cell Biol 2002	SSLD (320), SFPD (375), FLPD (393)
Q4V328	GRAP1_HUMAN	GRASP-1	GRIP1-associated protein 1, GRIPAP1, KIAA1167	Unknown	Ye B et al. Neurosci 2002	DTVD (594)
O75791	GRAP2_HUMAN	GrpL/Gads	GRB2-related adaptor protein 2, GADS protein, Growth factor receptor binding protein, GRBLG, Grf40 adaptor protein, Grf-40, GRB-2-like protein, GRB2L, GRBX, P38, Hematopoietic cell-associated adaptor protein GrpL	Desensitization of antigen receptor signaling	Yankee TM et al., PNAS 2001	DIND (235)
P42261	GRIA1_HUMAN	Glutamate receptor 1	GluR-1, GluR-A, GluR-K1, Glutamate receptor ionotropic AMPA 1, AMPA-selective glutamate receptor 1	Unknown	Chan SL et al., J Neurosci Res 1999	D (865)
P42262	GRIA2_HUMAN	Glutamate receptor 2	GluR-2, GluR-B, GluR-K2, Glutamate receptor ionotropic AMPA 2, AMPA-selective glutamate receptor 2	Unknown	Chan SL et al., J Neurosci Res 1999	D (865)
P42263	GRIA3_HUMAN	Glutamate receptor 3	GluR-3, GluR-C, GluR-K3, Glutamate receptor ionotropic AMPA 3, AMPA-selective glutamate receptor 3	Unknown	Chan SL et al., J Neurosci Res 1999	D (865)
P48058	GRIA4_HUMAN	Glutamate receptor 4	GluR-4, GluR4, GluR-D, Glutamate receptor ionotropic AMPA 4, AMPA-selective glutamate receptor 4	Unknown	Chan SL et al., J Neurosci Res 1999	D (865)
P48506	GSH1_HUMAN	GCL	Glutamate-cysteine ligase catalytic subunit, Gamma-glutamylcysteine synthetase, Gamma-ECS, GCS heavy chain	Loss of the antioxidant glutathione (???)	Franklin CC et al., Am J Pathol 2002	AVVD (449)
P15170	GSPT1_HUMAN	G1 to S phase transition protein 1 homolog	G1 to S phase transition protein 1 homolog	Unknown	Mahrus S et al., Cell 2008	SLGDGRPP
P78347	GTF2I_HUMAN	General transcription factor II-I	General transcription factor II-I (GTFII-I) (TFII-I) (Bruton tyrosine kinase-associated protein 135) (BTK-associated protein 135) (BAP-135) (SRF-Phox1-interacting protein) (SPIN) (Williams-Beuren syndrome chromosomal region 6 protein)	Unknown	Dix MM et al., Cell 2008
O75367	H2AY_HUMAN	Core histone macro-H2A 1	Core histone macro-H2A.1	Unknown	Mahrus S et al., Cell 2008	ASADSTTE
Q9Y450	HBS1L_HUMAN	HBS1-like protein	HBS1-like protein (ERFS)	Unknown	Dix MM et al., Cell 2008
P14317	HCLS1_HUMAN	HS1	Hematopoietic lineage cell specific protein, Hematopoietic cell- specific LYN substrate 1, LCKBP1	Putative: cytoskeletal reorganisation	Chen YR et al. BBRC 2001	unknown
P42858	HD_HUMAN	Huntingtin	Huntingtin, Huntington's disease protein, HD protein	N-terminal fragment is cytotoxic and activates proapoptotic caspases	Goldberg YP et al., Nat Genet 1996 ,Wellington et al. JBC 1998	DSVD (513), DEED (530), IVLD (586)
O15379	HDAC3_HUMAN	Histone deacetylase 3	HDAC-3, HD3, RPD3-2, SMAP45	N-terminal fragment accumulates in cytoplasm	Escaffit F et al., MCB 2007	Unknown
Q9UBN7	HDAC6_HUMAN	Histone deacetylase 6	Histone deacetylase 6	Unknown	Mahrus S et al., Cell 2008	DMADSMLM
Q8WUI4	HDAC7_HUMAN	Histone deacetylase 7a	Histone deacetylase 7a	Unknown	Mahrus S et al., Cell 2008	LETDGGGP
Q7Z4V5	HDGR2_HUMAN	Hepatoma-derived growth factor-related protein 2	Hepatoma-derived growth factor-related protein 2	Unknown	Mahrus S et al., Cell 2008	ADSDGAKP
Q9ULT8	HECD1_HUMAN	E3 ubiquitin-protein ligase HECTD1	E3 ubiquitin-protein ligase HECTD1	Unknown	Dix MM et al., Cell 2008
Q9H2X6	HIPK2_HUMAN	HIPK2	Homeodomain-interacting protein kinase 2	Unkown	Gresko E et al EMBO J 2006
P30519	HMOX2_HUMAN	Heme oxygenase 2	Heme oxygenase 2	Unknown	Mahrus S et al., Cell 2008	TLEDGFPV
Q9BUJ2	HNRL1_HUMAN	hnRNP U-like protein 1	Heterogeneous nuclear ribonucleoprotein U-like protein 1	Unknown	Mahrus S et al., Cell 2008	SGPDGHYA
Q1KMD3	HNRL2_HUMAN	hnRNP U-like protein 2	Heterogeneous nuclear ribonucleoprotein U-like protein 2	Unknown	Mahrus S et al., Cell 2008	AEPDASEK
P07910	HNRPC_HUMAN	hnRNP C1 / C2	Heterogeneous nuclear ribonucleoproteins C1/C2, HNRPC	Unknown	Thiede B et al. JBC 2001, Waterhouse N et al. JBC 1996	unknown
Q14103	HNRPD_HUMAN	hnRNP D0	Heterogeneous nuclear ribonucleoprotein D0 (hnRNP D0) (AU-rich element RNA-binding protein 1)	Unknown	Mahrus S et al., Cell 2008，Dix MM et al., Cell 2008	AKIDASKN
P52597	HNRPF_HUMAN	hnRNP F	Heterogeneous nuclear ribonucleoprotein F, Synonyms hnRNP F, Nucleolin-like protein mcs94-1	Unknown	Thiede B et al. Proteomics 2005
P38159	HNRPG_HUMAN	hnRNP G	Heterogeneous nuclear ribonucleoprotein G, RNA-binding motif protein, X chromosome Glycoprotein p43, RBMX, HNRPG, RBMXP1	Unknown	Thiede B et al. Proteomics 2005
P61978	HNRPK_HUMAN	hnRNP K	Heterogeneous nuclear ribonucleoprotein K, hnRNP K, Transformation up-regulated nuclear protein, TUNP	Reduced RNA processing	Thiede B et al. JBC 2001，Brockstedt E et al. JBC 1998 Thiede B et al. Proteomics 2005	unknown
P52272	HNRPM_HUMAN	hnRNP M	Heterogeneous nuclear ribonucleoprotein M (hnRNP M)	Unknown	Dix MM et al., Cell 2008
O60506	HNRPQ_HUMAN	hnRNP Q	Heterogeneous nuclear ribonucleoprotein Q (hnRNP Q) (hnRNP-Q) (Synaptotagmin-binding, cytoplasmic RNA-interacting protein) (Glycine- and tyrosine-rich RNA-binding protein) (GRY-RBP) (NS1-associated protein 1)	Unknown	Dix MM et al., Cell 2008
O43390	HNRPR_HUMAN	hnRNP R	Heterogeneous nuclear ribonucleoprotein R, hnRNP R	Reduced RNA processing	Thiede B et al. JBC 2001, Brockstedt E et al., JBC 1998, Thiede B et al. Proteomics 2005	unknown
Q00839	HNRPU_HUMAN	hnRNP U	Heterogenous nuclear ribonucleoprotein U, Scaffold attachment factor A, SAF-A, pp120, HNRPU	Loss of DNA binding and translocation to cytoplasm	Goehring F et al. EMBO J 1997	SALD (100)
Q92598	HS105_HUMAN	Heat shock protein 105 kDa	Heat shock protein 105 kDa	Unknown	Mahrus S et al., Cell 2008	VQTDAQQT
P07900	HS90A_HUMAN	Hsp90 alpha	Heat shock protein HSP 90-alpha, HSP 86	Unknown	Prasad S et al., Int J Concol 1998	DEED (259)
P08238	HS90B_HUMAN	Hsp90 beta	Heat shock protein HSP 90-beta, HSP 84, HSP 90	Unknown	Prasad S et al., Int J Concol 1998	DEED (259)
Q00613	HSF1_HUMAN	HSF	Heat shock factor protein 1, HSF 1, Heat shock transcription factor 1, HSTF 1	Putative: loss of protective heat shock response	Zhang M et al. CGD 1999	unknown
P34932	HSP74_HUMAN	Heat shock 70 kDa protein 4	Heat shock 70 kDa protein 4	Unknown	Mahrus S et al., Cell 2008	DHLDAADM
O43719	HTSF1_HUMAN	HIV Tat-specific factor 1	HIV Tat-specific factor 1 (Tat-SF1)	Unknown	Mahrus S et al., Cell 2008，Dix MM et al., Cell 2008	FSNDGASS
Q7Z6Z7	HUWE1_HUMAN	E3 ubiquitin-protein ligase HUWE1	E3 ubiquitin-protein ligase HUWE1	Unknown	Mahrus S et al., Cell 2008	LSPDGLPE
Q7Z5L9	I2BP2_HUMAN	Interferon regulatory factor 2-binding protein 2	Interferon regulatory factor 2-binding protein 2 (IRF-2-binding protein 2) (IRF-2BP2)	Unknown	Dix MM et al., Cell 2008	SLPD (495)
Q8WUF5	IASPP_HUMAN	RelA-associated inhibitor	RelA-associated inhibitor	Unknown	Mahrus S et al., Cell 2008	SSLDGLGG
P20810	ICAL_HUMAN	Calpastatin	Calpain inhibitor, Calpastatin, Sperm BS-17 component	Decreased inhibition of calpain	Porn-Ares MI et al. CDD 1998	ALDD (137), LSSD (203), ALAD (404)
P05198	IF2A_HUMAN	eIF2a	Eukaryotic translation initiation factor 2 alpha subunit, eIF-2-alpha, EIF-2alpha, EIF-2A	Putative: N-terminal fragment might not be phosphorylated by PKR	Satoh S et al., Biochem J 1999	AEVD (301), DGDD (304)
O60841	IF2P_HUMAN	Eukaryotic translation initiation factor 5B	Eukaryotic translation initiation factor 5B (eIF-5B) (Translation initiation factor IF-2)	Unknown	Mahrus S et al., Cell 2008，Dix MM et al., Cell 2008	IDLDALAA，VTVD (288)
O75822	IF31_HUMAN	EIF3S1	Eukaryotic translation initiation factor 3 subunit 1, eIF-3 alpha, eIF3 p35,eIF3j	Unknown	Van Damme P., et al. 2005 Nat Methods	DSWD (15)
Q14152	IF3A_HUMAN	eIF3	Eukaryotic translation initiation factor 3, eIF-3 theta, p167, p180, p185, eIF3a	Unknown	Bushell M et al., Eur J Biochem 2000	DLAD (242), DYED (256)
Q14240	IF4A2_HUMAN	Eukaryotic initiation factor 4A-II	Eukaryotic initiation factor 4A-II	Unknown	Mahrus S et al., Cell 2008	MDPDGVIE
P23588	IF4B_HUMAN	eIF4B	Eukaryotic translation initiation factor 4B	Loss of poly(A)-binding and translation	Bushell M et al., Eur J Biochem 2000	DETD (45)
Q8N5X7	IF4E3_HUMAN	eIF4E type 3	Eukaryotic translation initiation factor 4E type 3, eIF-4E type 3, mRNA cap-binding protein type 3, Eukaryotic translation initiation factor 4E-like 3, Eukaryotic translation initiation factor 4E homologous protein, mRNA cap-binding protein 4EHP, eIF4E-like protein 4E-LP	Unknown	Van Damme P., et al. 2005 Nat Methods	TQKD (27)
Q04637	IF4G1_HUMAN	eIF4G 1	Eukaryotic translation initiation factor 4 gamma 1, eIF-4-gamma 1, eIF-4G1, eIF-4G 1, p220	Inhibition of translation	Marissen WE and Lloyd RE, Mol Cell Biiol 1998	DLLD (492), DRLD (1136)
P78344	IF4G2_HUMAN	eIF4G 2	DAP5, Eukaryotic translation initiation factor 4 gamma 2, eIF-4-gamma 2, eIF-4G 2, eIF4G 2, p97, Death associated protein 5	eIF4G 2 still binds to eIF4A and eIF3 and has an increased translation from the IRES sites of c-Myc, Apaf-1, DAP5 and XIAP	Henis-Korenblit S et al. MCB 2000	DETD (790)
O43432	IF4G3_HUMAN	eIF4G 3	Eukaryotic translation initiation factor 4 gamma 3, eIF-4-gamma 3, eIF-4G 3, eIF4G 3, eIF-4-gamma II, eIF4GII	Dominant-negative inhibitor of CAP-dependant translation	Bushell M et al., Eur J Biochem 2000	unknown
Q15056	IF4H_HUMAN	eIF4H	Eukaryotic translation initiation factor 4H, Williams-Beuren syndrome chromosome region 1 protein	Unknown	Van Damme P., et al. 2005 Nat Methods	DEVD (92)
P63241	IF5A1_HUMAN	Eukaryotic translation initiation factor 5A-1	Eukaryotic translation initiation factor 5A-1	Unknown	Mahrus S et al., Cell 2008	ETGDAGAS，DDLDFETG
P25963	IKBA_HUMAN	IkBa	NF-kappaB inhibitor alpha, Major histocompatibility complex enhancer- binding protein MAD3, I-kappa-B-alpha, IkappaBalpha, IKB-alpha	Constitutive inhibitor	Wu X et al., CDD 2002	DRHD (32)
Q9UKS7	IKZF2_HUMAN	Zinc finger protein Helios	Zinc finger protein Helios	Unknown	Mahrus S et al., Cell 2008	EAIDGYIT
Q9H5V7	IKZF5_HUMAN	Zinc finger protein Pegasus	Zinc finger protein Pegasus	Unknown	Mahrus S et al., Cell 2008	IQTDSYES
Q14005	IL16_HUMAN	pro-IL-16	Interleukin-16 precursor, IL-16, Lymphocyte chemoattractant factor, LCF	Induces T-cell chemotaxis	Zhang Y et al., JBC 1998	SSTD (510)
Q14116	IL18_HUMAN	pro-IL-18	Interleukin-18 precursor, IL-18, Interferon-gamma inducing factor, IFN-gamma-inducing factor, Interleukin-1 gamma, IL-1 gamma	Activates IL-18 and induces IFN-g production	Ghayur T., et al. Nature 1997	LESD (36)
P01584	IL1B_HUMAN	pro-IL-1b	Interleukin-1 beta precursor, IL-1 beta, Catabolin	Activated IL-1b and Induces inflammatory response	Thomberry NA., et al. Nature 1992	YVHD (116)
O95760	IL33_HUMAN	IL-33	Interleukin-33, Interleukin-1 family member 11, IL-1F11, Nuclear factor from high endothelial venules, NF-HEV	Putative: activation of IL-33 which sensitises towards a TH2 response	Schmitz J et al. Immunity 2005	putative: ALHD (110)
Q12905	ILF2_HUMAN	Interleukin enhancer-binding factor 2	Interleukin enhancer-binding factor 2 (Nuclear factor of activated T-cells 45 kDa)	Unknown	Dix MM et al., Cell 2008
Q12906	ILF3_HUMAN	Interleukin enhancer-binding factor 3	Interleukin enhancer-binding factor 3 (Nuclear factor of activated T-cells 90 kDa) (NF-AT-90) (Double-stranded RNA-binding protein 76) (DRBP76) (Translational control protein 80) (TCP80) (Nuclear factor associated with dsRNA) (NFAR) (M-phase phosphoprotein 4) (MPP4)	Unknown	Mahrus S et al., Cell 2008，Dix MM et al., Cell 2008	VEVDGNSF，VELD (440)
Q9H0C8	ILKAP_HUMAN	ILKAP	Integrin-linked kinase-associated serine/threonine phosphatase 2C (ILKAP) (EC 3.1.3.16)	Unknown	Dix MM et al., Cell 2008
P52292	IMA1_HUMAN	Importin subunit alpha-1	Importin subunit alpha-1 (Karyopherin subunit alpha-1) (SRP1-beta) (RAG cohort protein 2) (Nucleoprotein interactor 1) (NPI-1)	Unknown	Dix MM et al., Cell 2008
O00505	IMA4_HUMAN	Importin subunit alpha-4	Importin subunit alpha-4 (Karyopherin subunit alpha-4) (Importin alpha Q1) (Qip1)	Unknown	Dix MM et al., Cell 2008
Q27J81	INF2_HUMAN	Inverted formin-2	Inverted formin-2	Unknown	Mahrus S et al., Cell 2008	DLVDAVTP
P46940	IQGA1_HUMAN	Ras GTPase-activating-like protein IQGAP1	Ras GTPase-activating-like protein IQGAP1	Unknown	Mahrus S et al., Cell 2008	DEVDGLGV
P35568	IRS1_HUMAN	IRS-1	Insulin receptor substrate, IRS1	Putative: supresses IGF-mediated survival signaling	Green KA et al. JBioChem 2004	unknown
Q9Y4H2	IRS2_HUMAN	IRS-2	Insulin receptor substrate, IRS2	Putative: supresses IGF-mediated survival signaling	Green KA et al. JBioChem 2004	unknown
P16144	ITB4_HUMAN	Integrin beta-4	Integrin beta-4 precursor, GP150, CD104 antigen	N-terminal fragment shows reduced incorporation into hemidemosome like structures. Putative: loss of adherance	Werner ME et al., JBC 2006	DELD (1109)
Q14643	ITPR1_HUMAN	IP3receptor-1	Inositol 1,4,5-trisphosphate receptor type 1, Type 1 inositol 1,4,5- trisphosphate receptor, Type 1 InsP3 receptor, IP3 receptor isoform 1, InsP3R1, Inositol 1,4,5-trisphosphate-binding protein P400, Purkinje cell protein 1	Inhibition of IP(3)-gated Ca2+ channel activity	Hirota J et al. JBC 1999	DEVD (human: 1838, mouse and rat: 1891)
Q7LBC6	JHD2B_HUMAN	JmjC domain-containing histone demethylation protein 2B	JmjC domain-containing histone demethylation protein 2B (EC 1.14.11.-) (Jumonji domain-containing protein 1B) (Nuclear protein 5qNCA)	Unknown	Dix MM et al., Cell 2008
O60271	JIP4_HUMAN	C-jun-amino-terminal kinase-interacting protein 4	C-jun-amino-terminal kinase-interacting protein 4 (JNK-interacting protein 4) (JIP-4) (JNK-associated leucine-zipper protein) (JLP) (Sperm-associated antigen 9) (Mitogen-activated protein kinase 8-interacting protein 4) (Human lung cancer oncogene 6 protein) (HLC-6) (Proliferation-inducing protein 6) (Sperm-specific protein) (Sperm surface protein) (Protein highly expressed in testis) (PHET) (Sun…	Unknown	Mahrus S et al., Cell 2008，Dix MM et al., Cell 2008	ELEDGVVY
Q96N16	JKIP1_HUMAN	Janus kinase and microtubule-interacting protein 1	Janus kinase and microtubule-interacting protein 1	Unknown	Mahrus S et al., Cell 2008	METDAVQM
Q8N9B5	JMY_HUMAN	Junction-mediating and -regulatory protein	Junction-mediating and -regulatory protein	Unknown	Mahrus S et al., Cell 2008	DHCDSLPS
P53990	K0174_HUMAN	KIAA0174	KIAA0174 protein, Putative MAPK-activating protein PM28	Unknown	Van Damme P., et al. 2005 Nat Methods	DLID (197)
Q9HCE5	K1627_HUMAN	Methyltransferase-like protein KIAA1627	Methyltransferase-like protein KIAA1627	Unknown	Mahrus S et al., Cell 2008	ESADSIGA
P02533	K1C14_HUMAN	Cytokeratin14	Keratin, type I cytoskeletal 14, Cytokeratin 14, K14, CK 14	Unknown	No K et al. JBC 1997	unknown
P19012	K1C15_HUMAN	Cytokeratin 15	Keratin type I cytoskeletal 15, Cytokeratin-15, CK-15, Keratin-15, K15	Unknown	Badock V et al. CDD 2001	VEMD (264), putative: ESVDD (445) ARTD (225)
Q04695	K1C17_HUMAN	cytokeratin17	Keratin, type I cytoskeletal 17, Cytokeratin 17, K17, CK 17, 39	Unknown	Badock V et al. CDD2001	putative: VEMD(241), EVQD (416)
P05783	K1C18_HUMAN	cytokeratin18	Keratin, type I cytoskeletal 18, Cytokeratin 18, K18, CK 18	Unknown	Ku NO et al. JBC 1997	VEVD (237VEVD (328) DALD ( )
P08727	K1C19_HUMAN	cytokeratin19	Keratin, type I cytoskeletal 19, Cytokeratin 19, K19, CK 19	Unknown	Ku NO et al. JBC 1997	unknown
Q07666	KHDR1_HUMAN	KH domain-containing, RNA-binding, signal transduction-associated protein 1	KH domain-containing, RNA-binding, signal transduction-associated protein 1 (p21 Ras GTPase-activating protein-associated p62) (GAP-associated tyrosine phosphoprotein p62) (Src-associated in mitosis 68 kDa protein) (Sam68) (p68)	Unknown	Mahrus S et al., Cell 2008，Dix MM et al., Cell 2008	TGPDATVG，TGPD (75)
P46013	KI67_HUMAN	Antigen KI-67	Antigen KI-67	Unknown	Mahrus S et al., Cell 2008	THTDKVPG
P52732	KIF11_HUMAN	Kinesin-like protein KIF23	Kinesin-like protein KIF23 (Mitotic kinesin-like protein 1) (Kinesin-like protein 5)	Unknown	Dix MM et al., Cell 2008
Q8N5S9	KKCC1_HUMAN	CaMKK	Hypothetical protein DKFZp761M0423, CAMKK alpha protein, Calcium/calmodulin-dependent protein kinase 1 alpha, isoform a	Unknown	McGinnis KM et al. JBC 1998	unknown
P46020	KPB1_HUMAN	Phosphorylase b kinase	PhK, PHKA1	Putative: slight increased phoshphorylase activity	Hilder TL et al. Mol Cell Biochem 2005	DWMD (646), putative: DELD (216)
Q05655	KPCD_HUMAN	PKC delta	Protein kinase C delta type	Kinase constitutive active. Proapoptotic upon overexpression of fragment	Emoto Y et al., EMBO J 1995	DMQD (329)
Q15139	KPCD1_HUMAN	PKC mu	Protein kinase C mu type, nPKC-D1, Protein kinase D	Increased sensitivity to genotoxic stress	Haussermann S et al., FEBS L 1999	CQND (378)
Q02156	KPCE_HUMAN	PKC epsilon	Protein kinase C epsilon type	Kinase constitutive active	Mizuno K et al., E J Biochem 1997	human SSPD (383), mouse SATD (383)
P24723	KPCL_HUMAN	PKC eta	Protein kinase C eta type	Kinase constitutive active. Proapoptotic upon overexpression of fragment	Morrow TA et al., MCB 1999	unknown
Q04759	KPCT_HUMAN	PKC theta	Protein kinase C theta type	Kinase constitutive active. Proapoptotic upon overexpression of C-terminal fragment	Datta R et al., JBC 1997	DEVD (354)
Q05513	KPCZ_HUMAN	PKC zeta	Protein kinase C zeta type	Kinase constitutive active	Frutos S et al., JBC 1999	EETD (210), DGVD (239)
O60256	KPRB_HUMAN	Phosphoribosyl pyrophosphate synthetase-associated protein 2	Phosphoribosyl pyrophosphate synthetase-associated protein 2 (PRPP synthetase-associated protein 2) (41 kDa phosphoribosypyrophosphate synthetase-associated protein) (PAP41)	Unknown	Dix MM et al., Cell 2008	DLVD (223)
Q13601	KRR1_HUMAN	KRR1 small subunit processome component homolog	KRR1 small subunit processome component homolog	Unknown	Mahrus S et al., Cell 2008	TVPDGWKE
P23443	KS6B1_HUMAN	p70S6K	Ribosomal protein S6 kinase,	Unknown	Morley SJ et al., FEBS Lett 2000	unknown
Q86UP2	KTN1_HUMAN	Kinectin	Kinectin, Kinesin receptor, CG-1 antigen	Putative: disruption of the membran traffiking pathway	Machleidt T et al FEBS L 1998	unknown
P13010	KU86_HUMAN	Ku86	ATP-dependent DNA helicase 2 subunit 2, ATP-dependent DNA helicase II 80 kDa subunit, Lupus Ku autoantigen protein p86, Ku86, Ku80, 86 kDa subunit of Ku antigen, Thyroid-lupus autoantigen, TLAA, CTC box-binding factor 85 kDa subunit, CTCBF, CTC85, Nuclear factor IV, DNA-repair protein XRCC5	Translocates form nucleus to cytoplasm	Kato M et al. J Biochem 2005	DLLD (730)
P05455	LA_HUMAN	La	Lupus La protein, Sjogren syndrome type B antigen, SS-B, La ribonucleoprotein, La autoantigen	Putative: accumulation in nucleus and reduction of Pol III transcription	Rutjes S aet al. CDD 1999	DEHD (371 or 374)
Q14657	LAGE3_HUMAN	L antigen family member 3	L antigen family member 3	Unknown	Mahrus S et al., Cell 2008	GGVDTAAA
P42166	LAP2A_HUMAN	LAP2-alpha	Lamina-associated polypeptide 2 isoform alpha, Thymopoietin isoform alpha, TP alpha, Thymopoietin-related peptide isoform alpha, TPRP isoform alpha [Contains: Thymopoietin, TP, Splenin; Thymopentin, TP5] - Homo sapiens	Loss of chromatin association. Putative: detachement of chromatin from the nuclear lamina	Gotymann J et al. JCS 2000	putative: PPLD (403) KRID (412), EERD (440), DKID (485), FRID (271)
Q6PKG0	LARP1_HUMAN	La-related protein 1	La-related protein 1	Unknown	Mahrus S et al., Cell 2008	DFGDAINW
Q71RC2	LARP4_HUMAN	La-related protein 4	La-related protein 4	Unknown	Mahrus S et al., Cell 2008	VQKDGLNQ
Q14847	LASP1_HUMAN	LIM and SH3 domain protein 1	LASP-1, MLN 50, LASP1, MLN50	Unknown	Thiede B et al. Proteomics 2005
Q14739	LBR_HUMAN	LBR	Lamin B receptor, Integral nuclear envelope inner membrane protein, LMN2R	N-terminal fragment relocalises to cytosol. Putative: nuclear lamina disassembly	Duband-Goulet I eta al. JCS 1998	unknown
P41214	LIGA_HUMAN	Ligatin (Hepatocellular carcinoma-associated antigen 56)	Ligatin (Hepatocellular carcinoma-associated antigen 56)	Unknown	Dix MM et al., Cell 2008
Q9UHB6	LIMA1_HUMAN	LIM domain and actin-binding protein 1	Epithelial protein lost in neoplasm, SREBP3, EPLIN	Unknown	Van Damme P., et al. 2005 Nat Methods	ENTD (182)
Q13136	LIPA1_HUMAN	Liprin-alpha-1	Liprin-alpha-1	Unknown	Mahrus S et al., Cell 2008	TLTDGVLD
P02545	LMNA_HUMAN	Lamin A /C	Lamin A/C, 70 kDa lamin	Breakdown of nuclear envelope	Rao L et al. JCB 1996，Orth K et al. JBC 1996, Lee SC et al. Proteomics 2006	VEID (230)
P20700	LMNB1_HUMAN	Lamin B1	Lamin B1	Nuclear lamia disassembly	Buenida B et al JCS 1999, Thiede B et al. Proteomics 2005	VEID (231)
Q03252	LMNB2_HUMAN	Lamin B2	Lamin-B2, LMNB2, LMN2	Putative: Nuclear lamina disassembly	Thiede B et al. JBC 2001	unknown
Q9C0E8	LNP_HUMAN	Protein lunapark	Protein lunapark	Unknown	Mahrus S et al., Cell 2008	QTDDKIPA
P09917	LOX5_HUMAN	Arachidonate 5-lipoxygenase	5-LO, ALOX5, LOG5	Unknown	Werz O et al. PNAS 2005	IQFD (171)
P50851	LRBA_HUMAN	Lipopolysaccharide-responsive and beige-like anchor protein	Lipopolysaccharide-responsive and beige-like anchor protein (CDC4-like protein) (Beige-like protein)	Unknown	Mahrus S et al., Cell 2008，Dix MM et al., Cell 2008	SSVDSAQA
Q8N1G4	LRC47_HUMAN	Leucine-rich repeat and calponin homology domain-containing protein 4	Leucine-rich repeat and calponin homology domain-containing protein 4	Unknown	Mahrus S et al., Cell 2008，Dix MM et al., Cell 2008	TEADAVSG，DFIDSHVP
Q32MZ4	LRRF1_HUMAN	Leucine-rich repeat flightless-interacting protein 1	Leucine-rich repeat flightless-interacting protein 1 (LRR FLII-interacting protein 1) (TAR RNA-interacting protein) (GC-binding factor 2)	Unknown	Dix MM et al., Cell 2008
P62310	LSM3_HUMAN	LSM3	U6 snRNA-associated Sm-like protein LSm3, MDS017	Unknown	Van Damme P., et al. 2005 Nat Methods	DDVD (5)
P07948	LYN_HUMAN	Lyn	Tyrosine-protein kinase LYN	Relocalisation and increased kinase activity	Luciano F et al., Oncogene 2001	DGVD (18)
Q13233	M3K1_HUMAN	MEKK1	MAPK/ERK kinase kinase 1, MEK kinase 1, MEKK 1	Increased kinase activity	Cardone MH et al. Cell 1997,Zebrowski DC et al. J Mol Cell Cardiol 2006	mouse: DTVD (874) not conserved!, GVED (871)?
Q92918	M4K1_HUMAN	HPK-1	Hematopoietic progentor kinase, MAP4K1	Increased kinase activity	Chen YR et al. Onc 1999	DDVD (385)
O60664	M6PBP_HUMAN	Mannose-6-phosphate receptor-binding protein 1	Mannose-6-phosphate receptor-binding protein 1 (Cargo selection protein TIP47) (47 kDa mannose 6-phosphate receptor-binding protein) (47 kDa MPR-binding protein) (Placental protein 17) (PP17)	Unknown	Mahrus S et al., Cell 2008，Dix MM et al., Cell 2008	TSLDGFDV，AEADGSTQ
Q9UNF1	MAGD2_HUMAN	Melanoma-associated antigen D2	Melanoma-associated antigen D2 (MAGE-D2 antigen) (MAGE-D) (Breast cancer-associated gene 1 protein) (BCG-1) (11B6) (Hepatocellular carcinoma-associated protein JCL-1)	Unknown	Dix MM et al., Cell 2008
Q96MG7	MAGG1_HUMAN	Melanoma-associated antigen G1	Melanoma-associated antigen G1	Unknown	Mahrus S et al., Cell 2008	VLRDGFAE
P27816	MAP4_HUMAN	Microtubule-associated protein 4	Microtubule-associated protein 4	Unknown	Mahrus S et al., Cell 2008	SLADALTE
P43243	MATR3_HUMAN	Matrin-3	Matrin 3	Unknown	Van Damme P., et al. 2005 Nat MethodsValencia CA et al., BBRC 2007	ENAD (752) orDETD (680)
Q7Z434	MAVS_HUMAN	Mitochondrial antiviral-signaling protein	Mitochondrial antiviral-signaling protein	Unknown	Mahrus S et al., Cell 2008	ADPDGGPR
P61244	MAX_HUMAN	Max	Max protein, Myc-associated factor X	Higher DNA binding affinity	Krippner-Heidenreich A et al. BJ 2001	Casp5: IEVE (10), Casp7: SAFD (135)
Q07820	MCL1_HUMAN	MCL-1	Induced myeloid leukemia cell differentiation protein Mcl-1, Bcl-2-related protein EAT/mcl1, mcl1/EAT	Conflicting reports: loss of binding to BH3-only proteins or overexpressed C-terminal fragment localises to mitochondria and has increased association with Bim EL	Weng C et al. JBC 2005	D(), D( )
P49736	MCM2_HUMAN	MCM2	DNA replication licensing factor MCM2, Minichromosome maintenance protein 2 homolog, Nuclear protein BM28, MCM2, BM28, CDCL1, KIAA0030	Putative: inhibition of replication	Schwab BL et al. ExpCellRes 1998	unknown
P25205	MCM3_HUMAN	MCM3	DNA replication licensing factor MCM3, DNA polymerase alpha holoenzyme-associated protein P1, RLF beta subunit, P102 protein, P1-MCM3	Putative: inhibition of replication	Schwab BL et al. ExpCellRes 1998	unknown
P33991	MCM4_HUMAN	MCM4	DNA replication licensing factor MCM4, CDC21 homolog, P1-CDC21	Putative: inhibition of replication	Schwab BL et al. ExpCellRes 1998	unknown
P33992	MCM5_HUMAN	DNA replication licensing factor MCM5	DNA replication licensing factor MCM5	Unknown	Mahrus S et al., Cell 2008	FYSDSFGG
Q14566	MCM6_HUMAN	DNA replication licensing factor MCM6	DNA replication licensing factor MCM6 (p105MCM)	Unknown	Mahrus S et al., Cell 2008，Dix MM et al., Cell 2008	SGVDGYET
Q00987	MDM2_HUMAN	MDM2	Ubiquitin-protein ligase E3	Putative: break of negative feedback loop to p53	Erhardt P et al. JBC 1997	DVPD (359)
P08183	MDR1_HUMAN	Multidrug resistance protein 1	P-glycoprotein 1, CD243 antigen, 170kDa P-glycoprotein, P-gp	Unknown	Mantovani I et al. J Cell Physiol 2006
O95402	MED26_HUMAN	Mediator of RNA polymerase II transcription subunit 26	Mediator of RNA polymerase II transcription subunit 26	Unknown	Mahrus S et al., Cell 2008	VNLDGQVA
Q02078	MEF2A_HUMAN	MEF2A	Myocyte-specific enhancer factor 2A, Serum response factor-like protein 1	Putative: reduced transcriptional activity, proapoptotic	Okamoto SI et al. PNAS 2002	SSYD (466), STTD (215), TLTD (176)
Q06413	MEF2C_HUMAN	MEF2C	Myocyte-specific enhancer factor 2C	Putative: reduced transcriptional activity, proapoptotic	Okamoto SI et al. PNAS 2002，Li M et al. J Neurosci 2001，Tang X et al. J Neurosci 2005	SSYD (422)
Q14814	MEF2D_HUMAN	MEF2D	Myocyte-specific enhancer factor 2D	Retains DNA binding capability but lacks the transactivation domain. Putative: reduced transcriptional activity, proapoptotic	Li M et al. J Neurosci 2001，Okamoto SI et al. PNAS 2002	LTED (288), DHLD (291)
Q5JRA6	MIA3_HUMAN	Melanoma inhibitory activity protein 3 precursor	Melanoma inhibitory activity protein 3 precursor	Unknown	Mahrus S et al., Cell 2008	DQTDSTGG
Q96T58	MINT_HUMAN	Msx2-interacting protein	Msx2-interacting protein	Unknown	Mahrus S et al., Cell 2008	STTDSIQE
O75030	MITF_HUMAN	MITF	microphtahalmia associated transcriptioni factor	Overexpression of non-cleavable mutant is antiapoptotic. Overexpressed C-terminal fragment is proapoptotic	Larribere L et al. Genes Dev 2005	DLTD (345)
Q9ULH7	MKL2_HUMAN	MKL/myocardin-like protein 2	MKL/myocardin-like protein 2	Unknown	Mahrus S et al., Cell 2008	DSSDALSP
P40692	MLH1_HUMAN	MLH1	DNA mismatch repair protein Mlh1, MutL protein homolog 1, COCA2	Overexpressed C-terminal fragment is cytoplasmatic compared to the nuclear full length. The C-terminal fragment is slightly proapoptotic and a noncleavable mutant is anti-apoptotic	Chen F et al. JBC 2004	DKTD (418)
O14686	MLL2_HUMAN	Myeloid/lymphoid or mixed-lineage leukemia protein 2	Myeloid/lymphoid or mixed-lineage leukemia protein 2	Unknown	Mahrus S et al., Cell 2008	DEPDALYV
P53985	MOT1_HUMAN	Monocarboxylate transporter 1	Monocarboxylate transporter 1	Unknown	Mahrus S et al., Cell 2008	TSIDVAGK
Q02750	MP2K1_HUMAN,MST4_HUMAN	CaMKLK	Mitogen-activated protein kinase kinase kinase 1,	N-terminal fragment is proapoptotic, C-terminal fragment loses kinase activity	Kruidering M et al. JBC 2001，Fischer U et al. Oncogene 2005	DEND (62)
P36507	MP2K2_HUMAN	Dual specificity mitogen-activated protein kinase kinase 2	Dual specificity mitogen-activated protein kinase kinase 2 (MAP kinase kinase 2) (MAPKK 2) (EC 2.7.12.2) (ERK activator kinase 2) (MAPK/ERK kinase 2) (MEK2)	Unknown	Dix MM et al., Cell 2008	PVVD (286)
O00566	MPP10_HUMAN	U3 small nucleolar ribonucleoprotein protein MPP10	U3 small nucleolar ribonucleoprotein protein MPP10	Unknown	Mahrus S et al., Cell 2008	SVSDAALL
P49006	MRP_HUMAN	MARCKS-related protein	MARCKS-related protein	Unknown	Mahrus S et al., Cell 2008	ATGDAIEP
Q8NHP6	MSPD2_HUMAN	Motile sperm domain-containing protein 2	Motile sperm domain-containing protein 2	Unknown	Mahrus S et al., Cell 2008	IESDGKET
Q9P289	MST4_HUMAN	MASK	Serine/threonine-protein kinase 4	Proapoptotic upon overexpression of cleaved fragment	Dan I et al. JBC 2002	DESD (305)
Q13330	MTA1_HUMAN	Metastasis-associated protein MTA1	Metastasis-associated protein MTA1	Unknown	Dix MM et al., Cell 2008
Q7Z406	MYH14_HUMAN	Myosin-14	non muscle myosin heavy chain-A, Myosin heavy chain nonmuscle Iic, Nonmuscle myosin heavy chain Iic, NMHC II-C, NMHC-A	Unkown	Kato M et al. J Biochem 2005	unknown
Q9UKX2	MYH2_HUMAN	Myosin heavy chain		Unknown	Gerner C et al., JBC 2000	unknown
P35579	MYH9_HUMAN	Myosin-9	Myosin heavy chain nonmuscle Iia, Nonmuscle myosin heavy chain Iia, NMMHC II-a, NMMHC-IIA, Cellular myosin heavy chain type A, Nonmuscle myosin heavy chain-A, NMMHC-A	Unknown	Van Damme P., et al. 2005 Nat Methods	DTLD (1152)
P08590	MYL3_HUMAN	vMLC1	Myosin light polypeptide 3, Myosin light chain 1, slow-twitch muscle B/ventricular isoform, ventricular essential myosin light chain, Cardiac myosin light chain-1, CMLC1	Reduced myocyte contractile performance	Moretti A et al., PNAS 2002	DFVE (135)
O75113	N4BP1_HUMAN	NEDD4-binding protein 1	NEDD4-binding protein 1	Unknown	Mahrus S et al., Cell 2008	PETDGLSP
Q13765	NACA_HUMAN	NAC-alpha	Nascent polypeptide associated complex alpha subunit, NAC alpha, NACA protein, Alpha NAC	Unknown	Thiede B et al. JBC 2001	unknown
P49321	NASP_HUMAN	NASP	Nuclear autoantigenic sperm protein	Unknown	Van Damme P., et al. 2005 Nat Methods	DMLD (523)
P16333	NCK1_HUMAN	Cytoplasmic protein NCK1	Cytoplasmic protein NCK1	Unknown	Mahrus S et al., Cell 2008	SVPDSASP
Q9HCD5	NCOA5_HUMAN	Nuclear receptor coactivator 5	Nuclear receptor coactivator 5	Unknown	Mahrus S et al., Cell 2008	DSFDGRGP
O75376	NCOR1_HUMAN	Nuclear receptor corepressor 1	Nuclear receptor corepressor 1	Unknown	Mahrus S et al., Cell 2008	ALVDAAAS，EIIDGLSE，DKIDGTAE
P51957	NEK4_HUMAN	Serine/threonine-protein kinase Nek4	Serine/threonine-protein kinase Nek4	Unknown	Mahrus S et al., Cell 2008	SVSDGFVQ
Q8TD19	NEK9_HUMAN	Serine/threonine-protein kinase Nek9	Serine/threonine-protein kinase Nek9 (EC 2.7.11.1) (Never in mitosis A-related kinase 9) (NimA-related protein kinase 9) (Nercc1 kinase) (NIMA-related kinase 8) (Nek8)	Unknown	Dix MM et al., Cell 2008
Q9H3P2	NELFA_HUMAN	Negative elongation factor A	Negative elongation factor A	Unknown	Mahrus S et al., Cell 2008	ATPDYAAG
Q16236	NF2L2_HUMAN	NRF2	Nuclear factor erythroid 2 related factor 2, NF-E2 related factor 2, NFE2-related factor 2, Nuclear factor, erythroid derived 2, like 2, HEBP1	Overexpressed C-terminal fragment is proapoptotic	Ohtsubo T et al. CDD 1999	TEVD (208), EELD (366)
O95644	NFAC1_HUMAN	NFATc1	Nuclear factor of activated T-cells cytoplasmic 1, Synonyms NFAT transcription complex cytosolic component, NF-ATc1, NF-ATc	Unkown	Wu W et al. JBC 2006
Q13469	NFAC2_HUMAN	NFATc2	Nuclear factor of activated T-cells cytoplasmic 2, T cell transcription factor NFAT1, NFAT pre-existing subunit, NF-ATp	Overexpressed noncleavable mutant lead to increased NFAT dependant transcription	Wu W et al. JBC 2006
Q00653	NFKB2_HUMAN	Nuclear factor NF-kappa-B p100 subunit	Nuclear factor NF-kappa-B p100 subunit	Unknown	Mahrus S et al., Cell 2008	PGLDGIIE
Q8NBF2	NHLC2_HUMAN	NHL repeat-containing protein 2	NHL repeat-containing protein 2	Unknown	Dix MM et al., Cell 2008
P30414	NKTR_HUMAN	NK-tumor recognition protein	NK-tumor recognition protein	Unknown	Mahrus S et al., Cell 2008	STSDSEGS
P30419	NMT1_HUMAN	Glycylpeptide N-tetradecanoyltransferase 1	Glycylpeptide N-tetradecanoyltransferase 1 (EC 2.3.1.97) (Peptide N-myristoyltransferase 1) (Myristoyl-CoA:protein N-myristoyltransferase 1) (NMT 1) (Type I N-myristoyltransferase)	Unknown	Dix MM et al., Cell 2008
Q9NX24	NOLA2_HUMAN	Nucleolar protein family A, member 2	H/ACA ribonucleoprotein complex subunit 2, snoRNP protein NHP2	Unknown	Van Damme P., et al. 2005 Nat Methods	ADPD (9)
Q15233	NONO_HUMAN	NONO	Non-POU domain-containing octamer-binding protein, NonO protein 54 kDa nuclear RNA- and DNA-binding protein, p54(nrb, p54nrb, 55 kDa nuclear protein NMT55, DNA-binding p52/p100 complex, 52 kDa subunit	Unkown	Thiede B et al., JBC 2001	putative: MMPD (421)
P78316	NOP14_HUMAN	Nucleolar protein 14	Nucleolar protein 14	Unknown	Mahrus S et al., Cell 2008	DLNDGFVL
P55209	NP1L1_HUMAN	NAP1L1	nucleosome assembly protein 1 like 1, NAP-1-related protein, hNRP	Unknown	Van Damme P., et al. 2005 Nat Methods, Thiede B et al. Proteomics 2005	ERLD (57)
Q99733	NP1L4_HUMAN	Nucleosome assembly protein 1-like 4	Nucleosome assembly protein 1-like 4	Unknown	Mahrus S et al., Cell 2008	SFSDGVPS
P06748	NPM_HUMAN	Nucleophosmin	NPM, Nucleolar phosphoprotein B23, Numatrin, Nucleolar protein NO38	Unkown	Thiede B et al. Proteomics 2005	unknown
P49790	NU153_HUMAN	Nup153	Nuclear pore complex protein Nup153, Nucleoporin Nup153, 153 kDa nucleoporin	Putative: impaired nuclear transport	Ferrando-May E et al. CDD 2001，Buenida B et al JCS 1999，Patre M et al., JBC 2006	DITD (343)
P35658	NU214_HUMAN	Nup214	Nuclear pore complex protein Nup214, Nucleoporin Nup214, 214 kDa nucleoporin, CAN protein	Putative: impaired nuclear transport	Ferrando-May E et al. CDD 2001,Buenida B et al,. J Cell Sci 1999，Patre M et al., JBC 2006	unknown
P28331	NUAM_HUMAN	NDUFS1	p75 subunit of complex I, Complex I-75Kd, CI-75Kd	Disruption of electron transport (complex I), DYm, leading to production of ROS, loss of ATP production and mitochondrial damage	Ricci JE et al., Cell 2004	DVMD (255)
P80303	NUCB2_HUMAN	Nucleobindin-2 precursor	Nucleobindin-2 precursor	Unknown	Mahrus S et al., Cell 2008	EETDGLDP
Q9H1E3	NUCKS_HUMAN	NUCKS1	Nuclear ubiquitous casein and cyclin-dependent kinases substrate, NUCKS1, P1	Unknown	Van Damme P., et al. 2005 Nat Methods	YGRD (29)
P19338	NUCL_HUMAN	Nucleolin	Nucleolin, Protein C23	Unkown	Thiede B et al. JBC 2001, Brockstedt E et al., JBC 1998, Thiede B et al. Proteomics 2005	putative: TEID (455), AMED (629), GEID (633)
Q14980	NUMA1_HUMAN	NuMA	Nuclear mitotic apparatus protein 1, NuMA protein, SP-H antigen	Unkown	Casiano CA et al., J Exp Med 1996, Kivinen K et al. Exp Cell Res 2005	DSLD (1712)
Q9UKX7	NUP50_HUMAN	Nup50	Nucleoporin 50 kDa, Nuclear pore-associated protein 60 kDa-like, NPA60L, PRO1146	Putative: impaired nuclear transport	Patre M et al., JBC 2006	unknown
Q8N1F7	NUP93_HUMAN	NUP93	Nuclear pore complex protein Nup93, Nucleoporin Nup93, 93 kDa nucleoporin	Putative: impaired nuclear transport	Patre M et al., JBC 2006	unknown
P52948	NUP98_HUMAN	NUP98	Nuclear pore complex protein Nup98-Nup96 precursor, Nucleoporin Nup98, 98 kDa nucleoporin, Nucleoporin Nup96, 96 kDa nucleoporin	Putative: impaired nuclear transport	Patre M et al., JBC 2006	unknown
O15381	NVL_HUMAN	NVL	Nuclear valosin-containing protein like, Nuclear VCP-like protein, NVLp	Unknown	Van Damme P., et al. 2005 Nat Methods	QEVD (239)
P10515	ODP2_HUMAN	PDC-E2	Dihydrolipoyllysine-residue acetyltransferase component of pyruvate dehydrogenase complex, mitochondrial precursor,	Unknown	Matsumura S et al., Hepatology 2002	unknown
Q9BZF1	OSBL8_HUMAN	Oxysterol-binding protein-related protein 8	Oxysterol-binding protein-related protein 8	Unknown	Mahrus S et al., Cell 2008	DIQDSSGS
Q8N573	OXR1_HUMAN	Oxidation resistance protein 1	Oxidation resistance protein 1	Unknown	Mahrus S et al., Cell 2008	TSADGHIE
P04637	P53_HUMAN	p53	Cellular tumor antigen p53, Tumor suppressor p53, Phosphoprotein p53, Antigen NY-CO-13	Overexpression of some fragments causes loss of mitochondrial membrane potential	Sayan BS et al. JBC 2006	unknown
P47712	PA24A_HUMAN	cPLA2a	Cytosolic phospholipase A2, Phospholipase A2 group IVA	Loss of phospholipase activity and constitutively associated with membranes. Putative: immunosuppresive	Adam-Klages S. et al., J Immunol 1998，Atsumi GI et al. JBC 2000	putative: D (522)DELD (366)
O60733	PA2G6_HUMAN	iPLA2	85 kDa calcium-independent phospholipase A2	Increased phospholipid turnover, release of lysophosphatidylcholine (LPC) which attracts monocytic cells	Atsumi GI et al. JBC 2000	DVTD (183)
Q86U42	PABP2_HUMAN	PABII	Poly(A binding protein 2, PolyA binding protein II, PABII, Polyadenylate-binding nuclear protein 1, Nuclear poly(A)-binding protein 1	Unknown	Van Damme P., et al. 2005 Nat Methods	VEGD (107)
Q13310	PABP4_HUMAN	PABP4	Polyadenylate-binding protein 4, Poly(A-binding protein 4, PABP 4, Inducible poly(A-binding protein, iPABP, Activated-platelet protein-1, APP-1	Unknown	Thiede B et al., JBC 2001	unknown
P05120	PAI2_HUMAN	PAI-2	Plasminogen activator inhibitor-2 precursor, PAI-2, Placental plasminogen activator inhibitor, Monocyte Arg-serpin, Urokinase inhibitor	Putative: loss of cytoprotective protease	Jensen PH et al., Br J Cancer 1999	unknown
Q13177	PAK2_HUMAN	PAK2	Serine/threonine-protein kinase PAK 2, PAK65, PAKy, p21 activated kinase 2	Kinase constitutive active and activates c-Jun N-terminal kinase pathway. Overexpression of cleaved fragment leads to apoptotic morphology (shrinkage and rounding up)	Lee N., et al Proc.Natl.Acad.Sci. USA 1997，Fischer U et al. Oncogene 2005	SHVD (212)
Q96RD7	PANX1_HUMAN	Pannexin-1	MRS1	Activate pannexin-1 hemichannel	Chekeni FB et al., Nature 2010>	DMRD (167) DVVD (379)>
Q86W56	PARG_HUMAN	Poly(ADP-ribose) glycohydrolase	PARG protein, Poly(ADP-ribose glycohydrolase	Keeps enzymatic activity	Affar EB et al., JBC 2001，Mahrus S et al., Cell 2008	DEID (256), MDVD (307)，DEIDVVPE
O95453	PARN_HUMAN	Poly(A)-specific ribonuclease PARN	Poly(A)-specific ribonuclease PARN (EC 3.1.13.4) (Polyadenylate-specific ribonuclease) (Deadenylating nuclease) (Deadenylation nuclease)	Unknown	Dix MM et al., Cell 2008
P09874	PARP1_HUMAN	PARP-1	Poly [ADP-ribose] polymerase-1	Loss of catalytic activity	Lazebnik YA et al., Nature 1994, Thiede B et al. Proteomics 2005	DEVD (214)
Q9UGN5	PARP2_HUMAN	PARP-2	Poly [ADP-ribose] polymerase-2	Separates DNA binding and catalytic domain	Benchoua A et al., JBC 2002	LQMD (186)
P49023	PAXI_HUMAN	Paxillin	Paxillin	Contributes to disassembly of focal adhesion complexes and detachement	Chay KO et al., JBC 2002	NPQD (102), SQLD (301), DDLD (5), SELD (222)
Q15365	PCBP1_HUMAN	Poly(rC)-binding protein 1	Poly(rC)-binding protein 1 (Alpha-CP1) (hnRNP-E1) (Nucleic acid-binding protein SUB2.3)	Unknown	Dix MM et al., Cell 2008	AGID (261)
Q15366	PCBP2_HUMAN	Poly(rC)-binding protein 2	Poly(rC)-binding protein 2 (Alpha-CP2) (hnRNP-E2)	Unknown	Dix MM et al., Cell 2008
Q9Y6V0	PCLO_HUMAN	Piccolo protein	Aczonin	Unknown	Van Damme P., et al. 2005 Nat Methods	GNQD (4834)
Q15154	PCM1_HUMAN	Pericentriolar material 1 protein	Pericentriolar material 1 protein	Unknown	Mahrus S et al., Cell 2008	EDGDGAGA
P49585	PCY1A_HUMAN	CCT-alpha	Choline-phosphate cytidylyltransferase A	Putative: relocalisation to cytoplasm	Lagace TA et al. MCB 2002	TEED (28)
O76074	PDE5A_HUMAN	PDE5A1	cGMP-specific 3',5'-cyclic phosphodiesterase,	Unknown	Frame M et al., Cell Signal 2001	unknown
P16499	PDE6A_HUMAN	PDE6	Rod cGMP-specific 3',5'-cyclic phosphodiesterase alpha-subunit	Reduced cGMP-hydrolyzing activity	Frame M et al., Cell Signal 2001	putative: DFVD (167)
Q9BY77	PDIP3_HUMAN	Polymerase delta-interacting protein 3	Polymerase delta-interacting protein 3	Unknown	Mahrus S et al., Cell 2008	VQNDAYTA
P49354	PFTA_HUMAN	FTase	Protein farnesyltransferase / geranylgeranyltransferase type I alpha subunit, CAAX farnesyltransferase alpha subunit, Ras proteins prenyltransferase alpha, FTase-alpha, Type I protein geranyl-geranyltransferase alpha subunit, GGTase-I-alpha	Loss of Ftase and GGTaseI activity. The overexpressed fragment is slightly proapoptotic	Kim KW et al. Oncogene 2001	VSLD (59)
Q8IZ21	PHAR4_HUMAN	Phosphatase and actin regulator 4	Phosphatase and actin regulator 4	Unknown	Mahrus S et al., Cell 2008	MVLDSVEA
Q9UBF8	PI4KB_HUMAN	Phosphatidylinositol 4-kinase beta	Phosphatidylinositol 4-kinase beta	Unknown	Mahrus S et al., Cell 2008	FSVDSITS
Q99755	PI51A_HUMAN	PIP5K-Ialpha	68 kDa type I phosphatidylinositol-4-phosphate 5-kinase alpha	Progression of apoptosis (???)	Mejillano M aet al., JBC 2001	DIPD (279)
O75925	PIAS1_HUMAN	E3 SUMO-protein ligase PIAS1	E3 SUMO-protein ligase PIAS1	Unknown	Mahrus S et al., Cell 2008	LTYDGHPA
Q13492	PICAL_HUMAN	Phosphatidylinositol-binding clathrin assembly protein	Phosphatidylinositol-binding clathrin assembly protein (Clathrin assembly lymphoid myeloid leukemia protein)	Unknown	Dix MM et al., Cell 2008
Q16512	PKN1_HUMAN	PRK1	Protein kinase C-like 1	Kinase constitutive active	Takahashi M et al., PNAS 1998	unknown
Q16513	PKN2_HUMAN	PRK2	Protein kinase C-like 2	C-terminal fragment inhibits AKT and PDK-1. Proapoptotic	Koh H et al., JBC 2000	DITD (117)
Q13835	PKP1_HUMAN	Plakophilin-1	Plakophilin 1, Band-6-protein, B6P	Putative: loss of cytoskeleton structure and cell cell contact	Weiske J et al. JBC 2001	unknown
P19174	PLCG1_HUMAN	PLC-g1	1-phosphatidylinositol-4,5-bisphosphate phosphodiesterase gamma 1	Facilitates apoptosis (???)	Bae SS et al., FASEB J 2000	AEPD (770)
Q15149	PLEC1_HUMAN	Plectin	Plectin 1, PLTN, PCN, Hemidesmosomal protein 1, HD1	Putative: reorganisation of microfilament system	Stegh AH et al. MCB 2000	ILRD (2395)
O43660	PLRG1_HUMAN	Pleiotropic regulator 1	Pleiotropic regulator 1	Unknown	Dix MM et al., Cell 2008
Q12972	PP1R8_HUMAN	Nuclear inhibitor of protein phosphatase 1	Nuclear inhibitor of protein phosphatase 1 (NIPP-1) (Protein phosphatase 1 regulatory inhibitor subunit 8) [Includes: Activator of RNA decay (EC 3.1.4.-) (ARD-1)	Unknown	Dix MM et al., Cell 2008	TELD (164)
Q08209	PP2BA_HUMAN	PPP3CA	Calmodulin-dependent Calcineurin A subunit alpha isoform, CAM-PRP catalytic subunit	Constitutively active phosphatase which triggers NF-AT activation and IL-2 release	Mukerjee N et al. Arch Biochem Biophys 2000	DFGD (386)
Q8TF05	PP4R1_HUMAN	Serine/threonine-protein phosphatase 4 regulatory subunit 1	Serine/threonine-protein phosphatase 4 regulatory subunit 1	Unknown	Dix MM et al., Cell 2008
Q8WUA2	PPIL4_HUMAN	Peptidyl-prolyl cis-trans isomerase-like 4	Peptidyl-prolyl cis-trans isomerase-like 4 (PPIase) (Rotamase) (EC 5.2.1.8) (Cyclophilin-like protein PPIL4)	Unknown	Dix MM et al., Cell 2008	DLPD (232)
O15355	PPM1G_HUMAN	Protein phosphatase 1G	Protein phosphatase 1G (EC 3.1.3.16) (Protein phosphatase 2C isoform gamma) (PP2C-gamma) (Protein phosphatase magnesium-dependent 1 gamma) (Protein phosphatase 1C)	Unknown	Dix MM et al., Cell 2008
O75400	PR40A_HUMAN	Pre-mRNA-processing factor 40 homolog A	Pre-mRNA-processing factor 40 homolog A	Unknown	Mahrus S et al., Cell 2008	NSMDVAAG
P78527	PRKDC_HUMAN	DNA-PKCs	DNA-dependent protein kinase catalytic subunit,	Loss of catalytic protein kinase activity	Casciola-Rosen LA et al. J Exp Med 1995	DEVD (2713)
O60260	PRKN2_HUMAN	Parkin	Parkin	Loss of antiapoptotic effect	Kahn S et al., JBC 2002	LHTD (126)
O60508	PRP17_HUMAN	Pre-mRNA-processing factor 17	Pre-mRNA-processing factor 17	Unknown	Mahrus S et al., Cell 2008	SNIDGFLG，DEKDVAKP
P17980	PRS6A_HUMAN	26S protease regulatory subunit 6A	26S protease regulatory subunit 6A	Unknown	Mahrus S et al., Cell 2008	AEQDGIGE
P35998	PRS7_HUMAN	PRS7	26S protease regulatory subunit 7, Synonyms Proteasome 26S subunit ATPase 2, Protein MSS1	Putative: impairment of proteasome degradation activity	Jang M et al., BBRC 2007	unknown
P25786	PSA1_HUMAN	PSA1	Proteasome subunit alpha type-1, EC 3.4.25.1, Proteasome component C2, Proteasome nu chain, 30 kDa prosomal protein, PROS-30	Putative: impairment of proteasome degradation activity	Jang M et al., BBRC 2007	unknown
P25787	PSA2_HUMAN	PSA2	Proteasome subunit alpha type-2, EC 3.4.25.1, Proteasome component C3	Putative: impairment of proteasome degradation activity	Jang M et al., BBRC 2007	unknown
P25788	PSA3_HUMAN	PSA3	Proteasome subunit alpha type-3, EC 3.4.25.1, Proteasome component C8	Putative: impairment of proteasome degradation activity	Jang M et al., BBRC 2007	unknown
P60900	PSA6_HUMAN	PSA6	Proteasome subunit alpha type-6, EC 3.4.25.1, Proteasome iota chain, Macropain iota chain, PROS-27, p27K	Putative: impairment of proteasome degradation activity	Jang M et al., BBRC 2007	unknown
A5PKW4	PSD1_HUMAN	PSD1	PSD1, 26S proteasome regulatory subunit RPN2, 26S proteasome regulatory subunit S1, 26S proteasome subunit p112, PSMD1	Impairment of proteasome degradation of ubiquitinated proteins	Adrain C et al. JCB 2004,Sun XM et al. Mol Cell 2004	MEVD (857)
Q9BQI7	PSD2_HUMAN	PSD2	26S proteasome non-ATPase regulatory subunit 2 / subunit RPN1 / subunit S2 /subunit p97, Tumor necrosis factor type 1 receptor-associated protein 2, 55.11 protein, PSMD2, TRAP2	Unknown	Thiede B et al. Proteomics 2005
Q9NYI0	PSD3_HUMAN	PSD3	PSMD3, Proteasome subunit p58	Unknown	Van Damme P., et al. 2005 Nat Methods	GEAD (52)
Q8NDX1	PSD4_HUMAN	PSD4	PSD4, 26S proteasome regulatory subunit S5A, Rpn10, Multiubiquitin chain-binding protein, Antisecretory factor 1, AF, ASF	Impairment of proteasome degradation of ubiquitinated proteins	Adrain C et al. JCB 2004,Sun XM et al. Mol Cell 2004	unknown
O75475	PSIP1_HUMAN	LEDGF	ens epithelium-derived growth factor p75, CLL-associated antigen KW- 7	Loss of antiapoptotic function under conditions of serum starvation	Wu X et al. CDD 2002	EVPD (30), WEID (85), DAQD (486)
Q06323	PSME1_HUMAN	PA28alpha	Proteasome activator complex subunit 1, Proteasome activator 28 subunit alpha, PA28a, 11S regulator complex subunit alpha, REG-alpha. IGUP I-5111	Putative: impairment of proteasome degradation activity	Jang M et al., BBRC 2007	unknown
P61289	PSME3_HUMAN	PA28-gamma	Proteasome activator complex subunit 3, Proteasome activator 28-gamma subunit, PA28gamma, PA28g, Activator of multicatalytic protease subunit 3, 11S regulator complex gamma subunit, REG-gamma, Ki nuclear autoantigen	Putative: impairment of proteasome degradation activity of ubiquitinated protein	Araya R et al. CDD 2002，Adrain C et al. JCB 2004，Van Damme P., et al. 2005 Nat Methods	DGLD (80)
P49768	PSN1_HUMAN	Presenilin-1	Presenilin 1, PS-1, S182 protein	Loss of beta-catenin interaction and antiapoptotic function	Kim TW et al., Science 1997	AGRD (345)
P49810	PSN2_HUMAN	Presenilin-2	Presenilin 2, PS-2, STM-2, E5-1, AD3LP, AD5	Loss of beta-catenin interaction and antiapoptotic function	Kim TW et a., Science 1997	DSYD (329)
P26599	PTBP1_HUMAN	hnRNP I	Polypyrimidine tract-binding protein 2, PTB, Heterogeneous nuclear ribonucleoprotein I, 57 kDa RNA-binding protein PPTB-1	Reduced RNA processing	Thiede B et al. Proteomics 2005，Van Damme P., et al. 2005 Nat Methods, Back SH et al., JBC 2002	IVPD (7), AAVD (172)
P06454	PTMA_HUMAN	Prothymosin-alpha	Prothymosin alpha	Non nuclear localisation, abolishes proliferation inducing ability	Evstafieva AG et a., FEBS L 2000	multiple sites in : DDEDDDVD (101)
Q9H3S7	PTN23_HUMAN	Tyrosine-protein phosphatase non-receptor type 23	Tyrosine-protein phosphatase non-receptor type 23 (EC 3.1.3.48) (His domain-containing protein tyrosine phosphatase) (HD-PTP) (Protein tyrosine phosphatase TD14) (PTP-TD14)	Unknown	Dix MM et al., Cell 2008
Q15156	Q15156_HUMAN	PML-RARalpha	PML-RAR protein	PML translocates to nuclear bodies	Nervi C et al., Blood 1998	PHLD (523)
Q59F66	Q59F66_HUMAN	DEAD box polypeptide 17 isoform p82 variant	DEAD box polypeptide 17 isoform p82 variant (Fragment)	Unknown	Dix MM et al., Cell 2008
Q59HD5	Q59HD5_HUMAN	3-mercaptopyruvate sulfurtransferase variant	3-mercaptopyruvate sulfurtransferase variant (Fragment)	Unknown	Dix MM et al., Cell 2008
Q01105	Q6FHZ5_HUMAN,SET_HUMAN	SET (isoform 2)	SET protein, Phosphatase 2A inhibitor I2PP2A, I-2PP2A, Template-activating factor I, TAF-I, HLA-DR-associated protein II, PHAPII, Inhibitor of granzyme A-activated Dnase, IGAAD	Unknown	Morita A et al. BBRC 2000,Van Damme P., et al. 2005 Nat Methods	SNHD (18)，SNHD (18)
Q13492	Q6GMQ6_HUMAN	CALM	Phosphatidylinositol binding Clathrin assembly protein, PICALM	Unknown	Kim JA and Kim HL Exp Mol Med 2001, Kim and Lee 1999	unknown
Q6GVN4	Q6GVN4_HUMAN	C9orf78	Heptocellular carcinoma-associated antigen 59	Unknown	Van Damme P., et al. 2005 Nat Methods	SQRD ( )
Q6IAD4	Q6IAD4_HUMAN	Notch1	NOTCH1	Unkown	Cohen LY et al. CDD 2005
P14923	Q86W21_HUMAN	Gamma-Catenin	Gamma-catenin	Inactivated, involved in cell dismantling. Putative: loss of cell adhesion	Herren B et al., Mol Biol Cell 1998,Bannerman DD et al. JBC 1998	unknown
Q14247	Q96H99_HUMAN	Cortactin	CTTN	Putative: disruption of cytoskeletal reorganisation	Chen YR et al. BBRC 2001	unknown
Q9UK73	Q9UK73_HUMAN	F1A-alpha	Fem-1-like death receptor-binding protein	Loss of apoptosis inducing ability	Chan SL et al. JBC 1999	DNID (342)
Q9Y233	Q9ULW9_HUMAN	PDE10A2	3',5'-cyclic nucleotide phosphodiesterase 10A2	Unknown	Frame M et al., Cell Signal 2001	putative: DLFD (333)
Q15032	R3HD1_HUMAN	R3H domain-containing protein 1	R3H domain-containing protein 1	Unknown	Mahrus S et al., Cell 2008	INPDGSPV
P61026	RAB10_HUMAN	Ras-related protein Rab-10	Ras-related protein Rab-10	Unknown	Dix MM et al., Cell 2008
Q15276	RABE1_HUMAN	Rabaptin-5	Rab GTPase binding effector protein 1, Rabaptin-5, Rabaptin-5alpha, Rabaptin-4, neurocrescin	Block of endosome fusion	Cosulich SC et al., EMBO J 1997,Nagai R et al. Cell Mol Neurobiol 2004	DESD (438)
P63000	RAC1_HUMAN	Rac	Ras-related C3 botulinum toxin substrate 1 (p21-Rac1) (Ras-like protein TC25), Mus musculus (Mouse), Bos taurus (Bovine), and Canis familiaris (Dog)	Unknown	Tu S and Cerione RA, JBC 2001	DLRD (121)
O60216	RAD21_HUMAN	RAD21	Double-strand-break repair protein rad21 homolog, hHR21, Nuclear matrix protein 1, NXP-1, SCC1 homolog	Overexpressed C-terminal fragment is proapoptotic. Processing by caspases does not alter cell cycle progression	Chen F et al., JBC 2002	DSPD (279)
Q06609	RAD51_HUMAN	RAD51	DNA repair protein RAD51 homolog 1, hRAD51, HsRAD51	Putative: loss of recombinase activity	Flygare J et al. FEBS L 1998	DVLD (187)
Q99638	RAD9A_HUMAN	Rad9	Cell cycle checkpoint control protein RAD9A, DNA repair exonuclease rad9 homolog A, hRAD9	Translocation form nucleus to cytoplasm	Lee MW et al., Oncogene 2003
P04049	RAF1_HUMAN	Raf-1	RAF proto-oncogene serine/threonine-protein kinase, C-RAF, cRaf	Overexpressed C-terminal fragment translocates to mitochondrial fraction and has a higher enzymatic activity	Widmann C et al., JBC 1998,Cornelis S et al. Oncogene 2005	unknown
Q9H6Z4	RANB3_HUMAN	Ran-binding protein 3	Ran-binding protein 3 (RanBP3)	Unknown	Dix MM et al., Cell 2008
P10276	RARA_HUMAN	RAR alpha	Retinoic acid receptor alpha, RAR-alpha	Loss of transcriptional activity	Gianni M and de The H, Leukemia 1999	unknown
P20936	RASA1_HUMAN	Ras-GAP	Ras GTPase-activating protein 1, GTPase-activating protein, GAP, Ras p21 protein activator, p120GAP, RasGAP	Two step process: 1. Low caspase activity generates the N-terminal fragment which is antiapoptotic by activating the PI3K pathway. 2. High caspase activity further cleaves the fragment in two proapoptotic fragments	Widmann C et al. JBC 1998,Wen LP et al. CDD 1998,Yang JY and Widmann C. Mol Cell Biol 2001
P06400	RB_HUMAN	Rb	Retinoblastoma-associated protein, PP110, P105-RB, RB	N-terminal fragment still binds cyclin D3 but fails to bind MDM2	Jaenicke RU et al. EMBO J 1996,Fattman CL et al., Oncogene 2001,Dix MM et al., Cell 2008	DEAD (886)
Q15907	RB11B_HUMAN	Ras-related protein Rab-11B	Ras-related protein Rab-11B (GTP-binding protein YPT3)	Unknown	Dix MM et al., Cell 2008	NCCD (197)
Q15291	RBBP5_HUMAN	Retinoblastoma-binding protein 5	Retinoblastoma-binding protein 5 (RBBP-5) (Retinoblastoma-binding protein RBQ-3)	Unknown	Dix MM et al., Cell 2008
Q7Z6E9	RBBP6_HUMAN	Retinoblastoma-binding protein 6	Retinoblastoma-binding protein 6	Unknown	Mahrus S et al., Cell 2008	TLVDYTST
Q16576	RBBP7_HUMAN	Histone-binding protein RBBP7	Histone-binding protein RBBP7	Unknown	Mahrus S et al., Cell 2008	SHCDSDKG
Q9UBK7	RBL2A_HUMAN	Rab-like protein 2A	Rab-like protein 2A	Unknown	Dix MM et al., Cell 2008
Q5T8P6	RBM26_HUMAN	RNA-binding protein 26	RNA-binding protein 26	Unknown	Mahrus S et al., Cell 2008	YDTDGYNP
Q9P2N5	RBM27_HUMAN	RNA-binding protein 27	RNA-binding protein 27	Unknown	Mahrus S et al., Cell 2008	YEPDGYNP
Q14498	RBM39_HUMAN	RNA-binding protein 39	RNA-binding protein 39 (RNA-binding motif protein 39) (RNA-binding region-containing protein 2) (Hepatocellular carcinoma protein 1) (Splicing factor HCC1)	Unknown	Dix MM et al., Cell 2008	ERTD (331)
P49792	RBP2_HUMAN	RanBP2	Ran-binding protein 2, RanBP2, Nuclear pore complex protein Nup358, Nucleoporin Nup358, 358 kDa nucleoporin, P270	Putative: impaired nuclear transport	Ferrando-May E et al. CDD 2001,Buendia B et al., J Cell Sci 1999	unknown
Q92804	RBP56_HUMAN	TATA-binding protein-associated factor 2N	TATA-binding protein-associated factor 2N	Unknown	Mahrus S et al., Cell 2008	QQHDSYSQ
P25800	RBTN1_HUMAN	Rhombotin-1	Rhombotin-1	Unknown	Mahrus S et al., Cell 2008	DKEDGVPM
P62877	RBX1_HUMAN	Rbx1	RING-box protein 1, Rbx1, Regulator of cullins 1, RING finger protein 75, ZYP protein	Unknown	Van Damme P., et al. 2005 Nat Methods	MDVD (8)
Q9P258	RCC2_HUMAN	RCC2	Telophase disk protein of 60 kDa, RCC1-like protein TD-60, KIAA1470, TD60	Unkown	Thiede B et al. Proteomics 2005
Q8IZ40	RCOR2_HUMAN	REST corepressor 2	REST corepressor 2	Unknown	Mahrus S et al., Cell 2008	AEQDGAPG
P54727	RD23B_HUMAN	UV excision repair protein RAD23 homolog B	UV excision repair protein RAD23 homolog B	Unknown	Mahrus S et al., Cell 2008	TATDSTSG
Q13123	RED_HUMAN	Protein Red	Protein Red	Unknown	Mahrus S et al., Cell 2008	DIGDYVPS
Q04864	REL_HUMAN	c-Rel	C-Rel proto-oncogene protein, C-Rel protein	Loss of transcriptional activity	Barkett M et al., ,Biochim Biophys Acta 2001	unknown
Q01201	RELB_HUMAN	NF-kBp50		Loss of DNA binding	Ravi R et al., Cancer Res 1998	unknown
Q92900	RENT1_HUMAN	Regulator of nonsense transcripts 1	Regulator of nonsense transcripts 1 (EC 3.6.1.-) (ATP-dependent helicase RENT1) (Nonsense mRNA reducing factor 1) (NORF1) (Up-frameshift suppressor 1 homolog) (hUpf1)	Unknown	Dix MM et al., Cell 2008
Q96D71	REPS1_HUMAN	RalBP1-associated Eps domain-containing protein 1	RalBP1-associated Eps domain-containing protein 1	Unknown	Mahrus S et al., Cell 2008	TVADGYSS
Q96D71	REPS1_HUMAN	RalBP1-associated Eps domain-containing protein 1	RalBP1-associated Eps domain-containing protein 1	Unknown	Mahrus S et al., Cell 2008	SSSDSFTS
Q92785	REQU_HUMAN	Zinc finger protein ubi-d4	Zinc finger protein ubi-d4	Unknown	Mahrus S et al., Cell 2008	ISQDGSSL，DKEDSQPP
P07949	RET_HUMAN	RET	Proto-oncogene tyrosine-protein kinase receptor ret precursor, C-ret	Proapoptotic (???)	Bordeaux MC et al., EMBO J 2000	VSVD (707), DYLD (1017)
P27694	RFA1_HUMAN	Replication protein A 70 kDa DNA-binding subunit	Replication protein A 70 kDa DNA-binding subunit	Unknown	Dix MM et al., Cell 2008
P35251	RFC1_HUMAN	Replication factor C subunit 1	Activator 1 140 kDa subunit, Replication factor C large subunit, A1 140 kDa subunit, RF-C 140 kDa subunit, Activator 1 large subunit, DNA-binding protein PO-GA, RFC140	Overexpression of N-terminal fragment (1-555) impairs RF-C dependant DNA replication and putatively leads to cell cycle arrest	Theaume E et al. EMBO J 1997	DEVD(722), DLVD(922), IETD(117), putative DEKD(1110)
Q9H0H5	RGAP1_HUMAN	Rac GTPase-activating protein 1	Rac GTPase-activating protein 1	Unknown	Mahrus S et al., Cell 2008	TETDSVGT
Q92546	RGP1_HUMAN	Ran-GAP1	Ran GTPase-activating protein 1	Putative: altered nuclear pore transport	Wen LP et al., CDD 1998	DEGD (157), DTVD (459)
O43665	RGS10_HUMAN	Regulator of G-protein signaling 10	Regulator of G-protein signaling 10	Unknown	Mahrus S et al., Cell 2008	HDSDGSSS
Q07960	RHG01_HUMAN	Rho GTPase-activating protein 1	Rho GTPase-activating protein 1 (Rho-type GTPase-activating protein 1) (Rho-related small GTPase protein activator) (GTPase-activating protein rhoOGAP) (p50-RhoGAP) (CDC42 GTPase-activating protein)	Unknown	Dix MM et al., Cell 2008
P98171	RHG04_HUMAN	Rho GTPase-activating protein 4	Rho GTPase-activating protein 4	Unknown	Mahrus S et al., Cell 2008	DVLDSFQT
Q7Z6I6	RHG30_HUMAN	Rho GTPase-activating protein 30	Rho GTPase-activating protein 30	Unknown	Mahrus S et al., Cell 2008	LENDSIEA
Q5UIP0	RIF1_HUMAN	Telomere-associated protein RIF1	Telomere-associated protein RIF1 (Rap1-interacting factor 1 homolog)	Unknown	Mahrus S et al., Cell 2008，Dix MM et al., Cell 2008	GELDGGND
O95153	RIMB1_HUMAN	Peripheral-type benzodiazepine receptor-associated protein 1	Peripheral-type benzodiazepine receptor-associated protein 1	Unknown	Mahrus S et al., Cell 2008	SIADTPPA
Q13546	RIPK1_HUMAN	RIP-1	Receptor-interacting serine/threonine-protein kinase 2, RIP1	Inhibits NF-kB activation	Lin Y et al., Genes Dev 1999,Fischer U et al. Oncogene 2005	LQLD (324)
P31350	RIR2_HUMAN	Ribonucleoside-diphosphate reductase subunit M2	Ribonucleoside-diphosphate reductase subunit M2	Unknown	Mahrus S et al., Cell 2008	SLVDKENT
P05388	RLA0_HUMAN	RPP0	60S acidic ribosomal protein P0, L10E	Unknown	Thiede B et al. JBC 2001	putative: PRED (5), EESD (308), SDED (310)
Q13151	RoA0_HUMAN	hnRNP A0	Heterogeneous nuclear ribonucleoprotein A0	Reduced RNA processing	Thiede B et al. JBC 2001, Brockstedt E et al., JBC 1998，Van Damme P., et al. 2005 Nat Methods	HAVD (73)
P09651	ROA1_HUMAN	hnRNP A1	Heterogeneous nuclear ribonucleoprotein A1, Helix-destabilizing protein, Single-strand RNA-binding protein, hnRNP core protein A1, HNRPA1	Unknown	Thiede B et al. JBC 2001Brockstedt E et al. JBC 1998	unknown
P22626	ROA2_HUMAN	hnRNP A2 / B1	Heterogeneous nuclear ribonucleoproteins A2/B1, HNRPA2B1	Reduced RNA processing	Thiede B et al. JBC 2001, Brockstedt E et al., JBC 1998	putative: SYND (262), KLTD (49)
P51991	ROA3_HUMAN	hnRNP A3	Heterogeneous nuclear ribonucleoprotein A3	Reduced RNA processing	Brockstedt E et al. JBC 1998，Thiede B et al. JBC 2001	unknown
Q13464	ROCK1_HUMAN	ROCK-1	Rho-associated protein kinase 1, Rho-associated, coiled-coil-containing protein kinase 1, p160 ROCK-1, p160ROCK, NY-REN-35 antigen	Constitutively activates kinase activity and drives cell contraction and blebbing. Phosphorylates PTEN which then inhibits Akt	Coleman ML et al., Nat Cell Biol 2001	DETD (1113)
Q9H6T3	RPAP3_HUMAN	RNA polymerase II-associated protein 3	RNA polymerase II-associated protein 3	Unknown	Mahrus S et al., Cell 2008	SEEDGIHV，DVPDSTTA
P24928	RPB1_HUMAN	RPB1	DNA-directed RNA polymerase II largest subunit, RNAP II-LS, POLR2A	Unknown	Lu Y et al. BBRC 2002	LETD (1339)
P36954	RPB9_HUMAN	DNA-directed RNA polymerase II subunit RPB9	DNA-directed RNA polymerase II subunit RPB9	Unknown	Mahrus S et al., Cell 2008	MEPDGTYE
Q5VT52	RPRD2_HUMAN	Regulation of nuclear pre-mRNA domain-containing protein 2	Regulation of nuclear pre-mRNA domain-containing protein 2	Unknown	Dix MM et al., Cell 2008
Q96IZ7	RSRC1_HUMAN	Arginine/serine-rich coiled-coil protein 1	Arginine/serine-rich coiled-coil protein 1	Unknown	Mahrus S et al., Cell 2008	IESDSFVQ
P08865	RSSA_HUMAN	40S ribosomal protein SA	40S ribosomal protein SA (Laminin receptor 1) (34/67 kDa laminin receptor) (LamR) (p40) (Colon carcinoma laminin-binding protein) (NEM/1CHD4) (Multidrug resistance-associated protein MGr1-Ag)	Unknown	Dix MM et al., Cell 2008
Q92541	RTF1_HUMAN	RNA polymerase-associated protein RTF1 homolog	RNA polymerase-associated protein RTF1 homolog	Unknown	Mahrus S et al., Cell 2008	EFHDGYGE
Q9NQC3	RTN4_HUMAN	Reticulon-4	Reticulon-4	Unknown	Mahrus S et al., Cell 2008	FGNDFVPP，NAPDGAGS
P08621	RU17_HUMAN	snRNP70	U1 small nuclear ribonucleoprotein 70 kDa, U1 snRNP 70 kDa, U1-70K, U1-70-kDasnRNP	Reduced RNA processing	Casciola-Rosen LA et al., JBC 1994	DGPD (341)
P09234	RU1C_HUMAN	U1 small nuclear ribonucleoprotein C	U1 small nuclear ribonucleoprotein C	Unknown	Mahrus S et al., Cell 2008	DYCDTYLT
Q9Y6Y8	S23IP_HUMAN	SEC23-interacting protein	SEC23-interacting protein (p125)	Unknown	Dix MM et al., Cell 2008
Q96AG3	S2546_HUMAN	Solute carrier family 25 member 46	Solute carrier family 25 member 46	Unknown	Mahrus S et al., Cell 2008	DGFDGLGY
Q9UBE0	SAE1_HUMAN	SUMO-activating enzyme subunit 1	SUMO-activating enzyme subunit 1 (Ubiquitin-like 1-activating enzyme E1A)	Unknown	Dix MM et al., Cell 2008	DGPD (193)
O43865	SAHH2_HUMAN	Putative adenosylhomocysteinase 2	Putative adenosylhomocysteinase 2	Unknown	Mahrus S et al., Cell 2008	SMPDAMPL，SYTDSSDD，SSTDSYSS
Q9UPN7	SAPS1_HUMAN	SAPS domain family member 1	Serine/threonine-protein phosphatase 6 regulatory subunit 1 (SAPS domain family member 1)	Unknown	Mahrus S et al., Cell 2008，Dix MM et al., Cell 2008	SSVDGQLE
Q5H9R7	SAPS3_HUMAN	Serine/threonine-protein phosphatase 6 regulatory subunit 3	Serine/threonine-protein phosphatase 6 regulatory subunit 3 (SAPS domain family member 3) (Sporulation-induced transcript 4-associated protein SAPL)	Unknown	Dix MM et al., Cell 2008
Q01826	SATB1_HUMAN	SATB1	DNA-binding protein SATB1, Special AT-rich sequence binding protein 1	Putative: loss of transcriptional activity	Gotzmann J et al. CDD 2000,Sun Y et al. Cell Biol Int 2006	putative: VEMD (254)
P43007	SATT_HUMAN	Neutral amino acid transporter A	Neutral amino acid transporter A	Unknown	Mahrus S et al., Cell 2008	GYLDSAQA
O15027	SC16A_HUMAN	SEC16 homolog A	SEC16 homolog A	Unknown	Mahrus S et al., Cell 2008	SHSDSLAS，VHPDSVSS
O14828	SCAM3_HUMAN	Secretory carrier-associated membrane protein 3	Secretory carrier-associated membrane protein 3	Unknown	Mahrus S et al., Cell 2008	ATRDVYNP
Q14141	SEPT6_HUMAN	Septin 6	Septin-6, SEPT6, KIAA0128, SEP2	Unknown	Thiede B et al. Proteomics 2005
Q15637	SF01_HUMAN	Splicing factor 1	Splicing factor 1 (Zinc finger protein 162) (Transcription factor ZFM1) (Zinc finger gene in MEN1 locus) (Mammalian branch point-binding protein mBBP) (BBP)	Unknown	Dix MM et al., Cell 2008
Q15459	SF3A1_HUMAN	Splicing factor 3 subunit 1	Splicing factor 3 subunit 1 (Spliceosome-associated protein 114) (SAP 114) (SF3a120)	Unknown	Mahrus S et al., Cell 2008，Dix MM et al., Cell 2008	VTWDGHSG
Q13435	SF3B2_HUMAN	Splicing factor 3B subunit 2	Spliceosome-associated protein 145, SAP 145, SF3b150, Pre-mRNA splicing factor SF3b 145 kDa subunit, SF3B2	Unknown	Van Damme P., et al. 2005 Nat Methods	TEED (291)
Q99590	SFRIP_HUMAN	SFRS2-interacting protein	SFRS2-interacting protein	Unknown	Mahrus S et al., Cell 2008	MECDSFCS
Q07955	SFRS1_HUMAN	Splicing factor, arginine/serine-rich 1	pre-mRNA splicing factor SF2 P33 subunit, Alternative splicing factor ASF-1, SFRS1	Unknown	Thiede B et al. JBC 2001	putativeL DLKD (139), CYAD (151), VYRD (155), RKLD (176)
Q13242	SFRS9_HUMAN	STE20-like serine/threonine-protein kinase	STE20-like kinase, STE20-related serine/threonine-protein kinase, STE20-related kinase, mSLK, Serine/threonine-protein kinase 2, STE20-related kinase SMAK, Etk4	N-terminal fragment: kinase promotes apoptosis and cytoskeletal rearrangement. C-terminal fragment: disassembles actin fibres	Sabourin LA et al., MCB 2000	mouse (DTQD (436), not conserved in human
Q96B97	SH3K1_HUMAN	SH3 domain-containing kinase-binding protein 1	SH3 domain-containing kinase-binding protein 1 (Cbl-interacting protein of 85 kDa) (Human Src family kinase-binding protein 1) (HSB-1) (CD2-binding protein 3) (CD2BP3)	Unknown	Dix MM et al., Cell 2008	DIFD (508)
Q96ST3	SIN3A_HUMAN	Paired amphipathic helix protein Sin3a	Paired amphipathic helix protein Sin3a (Transcriptional corepressor Sin3a) (Histone deacetylase complex subunit Sin3a)	Unknown	Dix MM et al., Cell 2008
Q8IXJ6	SIRT2_HUMAN	NAD-dependent deacetylase sirtuin-2	SIR2-like protein 2, SIRT2, SIR2L, SIR2L2	N-terminus translocates from the nucleus to the cytoplasm	Ohsawa et al., FEBS let 2006	unknown
Q9H2G2	SLK_HUMAN	SFRS9	Splicing factor, arginine/serine-rich 9, Pre-mRNA splicing factor SRp30C	Unkown	Thiede B et al. JBC 2001	putative: GWAD (6)
O95391	SLU7_HUMAN	Pre-mRNA-splicing factor SLU7	Pre-mRNA-splicing factor SLU7	Unknown	Mahrus S et al., Cell 2008	TVVDAVNA
P51532	SMCA4_HUMAN	Probable global transcription activator SNF2L4	Probable global transcription activator SNF2L4 (EC 3.6.1.-) (ATP-dependent helicase SMARCA4) (SNF2-beta) (BRG-1 protein) (Mitotic growth and transcription activator) (Brahma protein homolog 1) (SWI/SNF-related matrix-associated actin-dependent regulator of chromatin subfamily A member 4)	Unknown	Dix MM et al., Cell 2008
O60264	SMCA5_HUMAN	SWI/SNF-related matrix-associated actin-dependent regulator of chromatin subfamily A member 5	SWI/SNF-related matrix-associated actin-dependent regulator of chromatin subfamily A member 5 (SWI/SNF-related matrix-associated actin-dependent regulator of chromatin A5) (EC 3.6.1.-) (Sucrose nonfermenting protein 2 homolog) (hSNF2H)	Unknown	Dix MM et al., Cell 2008
Q92922	SMRC1_HUMAN	SWI/SNF complex subunit SMARCC1	SWI/SNF complex subunit SMARCC1 (SWI/SNF-related matrix-associated actin-dependent regulator of chromatin subfamily C member 1) (SWI/SNF complex 155 kDa subunit) (BRG1-associated factor 155)	Unknown	Dix MM et al., Cell 2008
Q9Y6H5	SNCAP_HUMAN	synphilin 1	Alpha-synuclein-interacting protein, SYNCAIP	Unknown	Giaime E et al. JBC 2006
Q13573	SNW1_HUMAN	SNW1	SNW domain-containing protein 1, Nuclear protein SkiP, Ski-interacting protein, Nuclear receptor coactivator NCoA-62	Unknown	Van Damme P., et al. 2005 Nat Methods	DDPD (131)
Q13596	SNX1_HUMAN	Sorting nexin-1	Sorting nexin-1	Unknown	Dix MM et al., Cell 2008
Q9UMY4	SNX12_HUMAN	Sorting nexin-12	Sorting nexin-12	Unknown	Dix MM et al., Cell 2008	DLTDAYGP
O60749	SNX2_HUMAN	Sorting nexin-2	Sorting nexin-2 (Transformation-related gene 9 protein) (TRG-9)	Unknown	Dix MM et al., Cell 2008
P18583	SON_HUMAN	SON protein	SON protein	Unknown	Mahrus S et al., Cell 2008	TEHDMVIS
P08047	SP1_HUMAN	Sp1	Transcription factor Sp1	Loss of DNA binding	Piedrafita FJ and Pfahl M, MCB 1997	NSPD (590)
Q9HB58	SP110_HUMAN	Sp110 nuclear body protein	Sp110 nuclear body protein	Unknown	Mahrus S et al., Cell 2008	EIIDGTSE
Q02447	SP3_HUMAN	Transcription factor Sp3	Transcription factor Sp3	Unknown	Mahrus S et al., Cell 2008	NSIDSAGI
Q96I25	SPF45_HUMAN	Splicing factor 45	Splicing factor 45, 45 kDa splicing factor, RNA-binding motif protein 17	Unknown	Van Damme P., et al. 2005 Nat Methods	TEKD (286)
Q13813	SPTA2_HUMAN	Spectrin alpha chain	alpha-II-fodrin, non-erythroid alpha chain, Alpha-II spectrin, Fodrin alpha chain	Disrupts cytoskeleton, possibly involved in membrane blebbing	Martin SJ., et al JBC (1996)	DETD (1185)
P11277	SPTB1_HUMAN	beta-spectrin	Spectrin beta chain, erythrocyte, Beta-I spectrin	Disruption of cortical cytoskeleton, possibly contributes to membrane blebbing	Wang KK et al. JBC 1998	DSLD (1478), DEVD (1457), ETVD (2146)
Q01082	SPTB2_HUMAN	Spectrin beta chain	non-erythroid beta chain 1, Beta-II spectrin, Fodrin beta chain, beta-II-fodrin	Disrupts cytoskeleton, possibly involved in membrane blebbing	Vanags DM et al. JBC 1996	DEVD (1457)
O15042	SR140_HUMAN	U2-associated protein SR140	U2-associated protein SR140	Unknown	Mahrus S et al., Cell 2008	DDLDGVPL
P36956	SRBP1_HUMAN	SREBP-1	Sterol regulatory element binding protein-1, SREBP-1, Sterol regulatory element-binding transcription factor 1	Unknown	Wang X. et al. JBC 1995	SEPD (460)
Q12772	SRBP2_HUMAN	SREBP-2	Sterol regulatory element binding protein-2, SREBP-2, Sterol regulatory element-binding transcription factor 2	Unknown	Wang X. et al. JBC 1995	DEPD (486)
P12931	SRC_HUMAN	Src	Proto-oncogene tyrosine-protein kinase Src, p60-Src, c-Src, pp60c-src	Putative: loss of antiapoptotic signaling downstream of EGFR	Karni R et Levitzki A. Mol Cel Biol Res Com 2000	putative: SLHD (502)
Q6ZRS2	SRCAP_HUMAN	Helicase SRCAP	Helicase SRCAP	Unknown	Mahrus S et al., Cell 2008	NENDGFPA
P11831	SRF_HUMAN	Serum response factor	SRF	Putative: loss of DNA binding, loss of survival signaling	Berolotto C et al. JBC 2000	unknown
O76094	SRP72_HUMAN	SRP72	Signal recognition particle 72 kDa protein, SRP72	Unknown	Utz PJ et al., JBC 1998	SELD (614)
Q96SB4	SRPK1_HUMAN	SRPK1	Serine/threonine-protein kinase SRPK1, Serine/arginine-rich protein-specific kinase 1, SR-protein-specific kinase 1, SFRS protein kinase 1	Decreased kinase activity	Kamachi M et al., J Exp Med 2002	unknown
P78362	SRPK2_HUMAN	SRPK2	Serine/threonine-protein kinase SRPK2, Serine/arginine-rich protein-specific kinase 2, SR-protein-specific kinase 2, SFRS protein kinase 2	Decreased kinase activity	Kamachi M et al., J Exp Med 2002	unknown
Q9UQ35	SRRM2_HUMAN	Serine/arginine repetitive matrix protein 2	Serine/arginine repetitive matrix protein 2 (Serine/arginine-rich splicing factor-related nuclear matrix protein of 300 kDa) (Ser/Arg-related nuclear matrix protein) (SR-related nuclear matrix protein of 300 kDa) (Splicing coactivator subunit SRm300) (300 kDa nuclear matrix antigen)	Unknown	Mahrus S et al., Cell 2008，Dix MM et al., Cell 2008	PTVDSNSL
O60232	SSA27_HUMAN	Sjoegren syndrome/scleroderma autoantigen 1	Sjoegren syndrome/scleroderma autoantigen 1	Unknown	Mahrus S et al., Cell 2008	SDVDKDNP
Q9NQ55	SSF1_HUMAN	Ssf-1	Supressor of SWI4 1 homolog, Peter Pan homolog, PPAN	Unknown	Van Damme P., et al. 2005 Nat Methods	AEPD (245)
Q08945	SSRP1_HUMAN	SSRP1	Structure-specific recognition protein, Recombination signal sequence recognition protein, T160, Chromatin-specific transcription elongation factor 80 kDa subunit, FACT 80 kDa subunit	C-terminal fragment does not bind chromatin anymore. Putative: impairment of transcription and replicatioin processes	Landais I et al. CDD 2006	DQHD (450)
P42224	STAT1_HUMAN	STAT1	Signal transducer and activator of transcription 1-alpha/beta, Transcription factor ISGF-3 components p91/p84	Blocks interferon and cytokine signaling	King P and Goodbourn S, JBC 1998	MELD (694)
P40763	STAT3_HUMAN	STAT3	Signal transducer and activator of transcription 3, Acute-phase response factor, APRF	Reduced DNA binding and hence reduction in transcription factor activity	Darnowski JW et al. JBC 2006	Putative: NLQD(169), SQGD(184), IDKD(371), VWLD(566), VEKD(625), NTID(723)
P31948	STIP1_HUMAN	Stress-induced-phosphoprotein 1	Stress-induced-phosphoprotein 1 (STI1) (Hsc70/Hsp90-organizing protein) (Hop) (Transformation-sensitive protein IEF SSP 3521) (NY-REN-11 antigen)	Unknown	Dix MM et al., Cell 2008	KELD (302)
Q9Y6E0	STK24_HUMAN	Mst3	STE20-like kinase MST3, Mammalian STE20-like protein kinase 3	Kinase constitutive active. Overexpressed fragment translocates to the nucleus and induces nuclear condensation	Huang CYF et al., JBC 2002	AETD (313)
Q13188	STK3_HUMAN	Mst2	STE20-like kinase MST2, Mammalian STE20-like protein kinase 2, Serine/threonine-protein kinase Krs-1	Kinase constitutive active	Lee KK et al. Onc 1998	DELD (322)
Q9UEW8	STK39_HUMAN	SPAK	STE20/SPS1-related proline-alanine rich protein kinase	Removal of substrate binding domain. Downregulation sensitises to apoptosis	Johnston AM et al., Oncogene 2000,Polek TC et al., BBRC 2006	human DEMD (392), mouse: DEMD (402), rat: DEMD (392)
Q13043	STK4_HUMAN	Mst1	STE20-like kinase MST1, Mammalian STE20-like protein kinase 1, Serine/threonine-protein kinase Krs-2	Kinase constitutive active. Overexpressioin of N-terminal fragment induces apoptotic morphology	Lee KK et al. Onc 1998, Ono H et al. Arterioscler Trhom Vasc Biol 2005, Graves JD et al., EMBO J 1998	DEMD (326)
Q9Y3F4	STRAP_HUMAN	Serine-threonine kinase receptor-associated protein	Serine-threonine kinase receptor-associated protein (UNR-interacting protein) (WD-40 repeat protein PT-WD) (MAP activator with WD repeats)	Unknown	Dix MM et al., Cell 2008
O43815	STRN_HUMAN	Striatin	Striatin	Unknown	Mahrus S et al., Cell 2008	NEADSLTY
O60499	STX10_HUMAN	Syntaxin-10	Syntaxin-10	Unknown	Mahrus S et al., Cell 2008
Q86Y82	STX12_HUMAN	Syntaxin 12	Syntaxin 12	Unknown	Van Damme P., et al. 2005 Nat Methods	DLID (217)
O15400	STX7_HUMAN	Syntaxin-7	Syntaxin-7	Unknown	Mahrus S et al., Cell 2008	DVIDSIEA
P41250	SYG_HUMAN	Glycyl-tRNA synthetase	GARS, GlyRS	Unknown	Van Damme P., et al. 2005 Nat Methods	VDVD (92)
Q15046	SYK_HUMAN	Lysyl-tRNA synthetase	KARS, LysRS	Unknown	Van Damme P., et al. 2005 Nat Methods	VKVD (12)
Q92797	SYMPK_HUMAN	Symplekin	Symplekin	Unknown	Dix MM et al., Cell 2008
Q8WXH0	SYNE2_HUMAN	Nesprin-2	Nesprin-2 (Nuclear envelope spectrin repeat protein 2) (Synaptic nuclear envelope protein 2) (Syne-2) (Nucleus and actin connecting element protein) (Protein NUANCE)	Unknown	Dix MM et al., Cell 2008
P47897	SYQ_HUMAN	Glutaminyl-tRNA synthetase	Glutaminyl-tRNA synthetase (EC 6.1.1.18) (Glutamine--tRNA ligase) (GlnRS)	Unknown	Dix MM et al., Cell 2008
P54577	SYYC_HUMAN	Tyrosyl-tRNA synthetase, cytoplasmic	Tyrosyl-tRNA synthetase, cytoplasmic (EC 6.1.1.1) (Tyrosyl--tRNA ligase) (TyrRS)	Unknown	Dix MM et al., Cell 2008
Q9NUM4	T106B_HUMAN	Transmembrane protein 106B	Transmembrane protein 106B	Unknown	Mahrus S et al., Cell 2008	DAYDGVTS
P35269	T2FA_HUMAN	Transcription initiation factor IIF subunit alpha	Transcription initiation factor IIF subunit alpha	Unknown	Mahrus S et al., Cell 2008	QEVDYMSD
O75410	TACC1_HUMAN	Transforming acidic coiled-coil-containing protein 1	Transforming acidic coiled-coil-containing protein 1	Unknown	Mahrus S et al., Cell 2008	SNRDGHAT
Q9Y6A5	TACC3_HUMAN	Transforming acidic coiled-coil-containing protein 3	Transforming acidic coiled-coil-containing protein 3 (ERIC-1)	Unknown	Dix MM et al., Cell 2008
Q13148	TADBP_HUMAN	TDP-43	TAR DNA binding protein-43, TDP43	Unknown	Van Damme P., et al. 2005 Nat Methods, Thiede B et al. Proteomics 2005	DETD (89)
P49848	TAF6_HUMAN	TAF6	Transcription initiation factor TFIID subunit 6, Transcription initiation factor TFIID 70 kDa subunit, TAF(II70, TAFII-70, TAFII- 80, TAFII80	Alteration of transcription of gadd45 and p21	Bell B et al. Mol Cell 2001	unknown
P10636	TAU_HUMAN	Tau	Microtubule-associated protein tau, Neurofibrillary tangle protein, Paired helical filament-tau, PHF-tau, PHF-1 tau	Fragment is proapoptotic	Canu N et al., J Neurosci 1998,Kang HJ et al. Neurobiol Disease 2005	DMVD (421)
Q86VP1	TAXB1_HUMAN	TXBP151	Tax1-binding protein TXBP151, TRAF6-binding protein	Loss of antiapoptotic effect	De Valck D et al., Oncogene 1999	unknown
P68366	TBA1_HUMAN	Tubulin alpha-1 chain	Alpha-tubulin 1	Unknown	Gerner C et al. JBC 2000	unknown
O60343	TBCD4_HUMAN	TBC1 domain family member 4	TBC1 domain family member 4	Unknown	Mahrus S et al., Cell 2008	EEADGTDT
Q9BZK7	TBL1R_HUMAN	TBL1XR1	F-box-like/WD repeat-containing protein TBL1XR1 (Transducin beta-like 1X-related protein 1) (Nuclear receptor corepressor/HDAC3 complex subunit TBLR1) (TBL1-related protein 1)	Unknown	Mahrus S et al., Cell 2008，Dix MM et al., Cell 2008	MEVDGDVE
Q9UGU0	TCF20_HUMAN	Transcription factor 20	Transcription factor 20	Unknown	Mahrus S et al., Cell 2008	HETDGHGL
Q13428	TCOF_HUMAN	Treacle protein	Treacle protein	Unknown	Mahrus S et al., Cell 2008	DDPDGKQE，SGVDSAVG
P50991	TCPD_HUMAN	T-complex protein 1 subunit delta	T-complex protein 1 subunit delta	Unknown	Mahrus S et al., Cell 2008	VVSDYAQM
P04053	TDT_HUMAN	DNA nucleotidylexotransferase	DNA nucleotidylexotransferase (EC 2.7.7.31) (Terminal addition enzyme) (Terminal deoxynucleotidyltransferase) (Terminal transferase)	Unknown	Dix MM et al., Cell 2008
Q15185	TEBP_HUMAN	Prostaglandin E synthase 3	Cytosolic prostaglandin E2 synthase, cPGES, Telomerase-binding protein p23, Hsp90 co-chaperone, Progesterone receptor complex p23	Reduction of anti-aggregating activity of p23	Mollerup J and Berchtold MW, FEBS Lett 2005	PEVD (142)
Q9Y4R8	TELO2_HUMAN	Telomere length regulation protein TEL2 homolog	Telomere length regulation protein TEL2 homolog (Protein clk-2 homolog) (hCLK2)	Unknown	Dix MM et al., Cell 2008
Q8IZW8	TENS4_HUMAN	cten	C-terminal tensin-like protein	Overexpressed C-terminal fragment is proapoptotic	Lo SS et al. Oncogene 2005	DSTD (570)
Q8IWB9	TEX2_HUMAN	Testis-expressed sequence 2 protein	Testis-expressed sequence 2 protein	Unknown	Mahrus S et al., Cell 2008	VLADGLSV
Q00403	TF2B_HUMAN	Transcription initiation factor IIB	Transcription initiation factor IIB (General transcription factor TFIIB) (S300-II)	Unknown	Mahrus S et al., Cell 2008，Dix MM et al., Cell 2008	TSVDLITT
Q04206	TF65_HUMAN	NF-kBp65	Transcription factor p65, Nuclear factor NF-kappa-B p65 subunit, RELA	Dominant-negative fragment, proapoptotic	Ravi R et al., Cancer Res 1998，Kim HS et al. Cancer Res 2005	VFTD (465), DCRD (97)
P21980	TGM2_HUMAN	Tissue Transglutaminase	Protein-glutamine gamma-glutamyltransferase 2, Tissue transglutaminase, TGase C, TGC, TG(C), Transglutaminase-2, TGase-H	Loss of crosslinking activity	Fabbi M et al., CDD 1999	unknown
Q86V81	THOC4_HUMAN	THO complex subunit 4	THO complex subunit 4 (Tho4) (Ally of AML-1 and LEF-1) (Transcriptional coactivator Aly/REF) (bZIP-enhancing factor BEF)	Unknown	Mahrus S et al., Cell 2008，Dix MM et al., Cell 2008	DLFD (101)
P52888	THOP1_HUMAN	Thimet oligopeptidase	Thimet oligopeptidase	Unknown	Mahrus S et al., Cell 2008	DMADAASP
Q9BV44	THUM3_HUMAN	THUMP domain-containing protein 3	THUMP domain-containing protein 3	Unknown	Dix MM et al., Cell 2008
Q13009	TIAM1_HUMAN	TIAM1	T-lymphoma invasion and metastasis inducing protein 1, TIAM1 protein	Inactivated, can no longer induce GDP loading of Rac	Qi H et al., Cell Growth Differ 2001	DETD (993)
Q13263	TIF1B_HUMAN	Transcription intermediary factor 1-beta	TIF1-beta, Tripartite motif protein 28, Nuclear corepressor KAP-1, KRAB-associated protein 1, KAP-1, KRAB-interacting protein 1, KRIP-1, RING finger protein 96, KAP1, RNF96, TIF1B, TRIM28	Unknown	Van Damme P., et al. 2005 Nat Methods	LSLD (684), DGAD (687)
Q6ZVM7	TM1L2_HUMAN	TOM1-like protein 2	TOM1-like protein 2	Unknown	Mahrus S et al., Cell 2008	ADLDALSP
Q9BVT8	TMUB1_HUMAN	Transmembrane and ubiquitin-like domain-containing protein 1	Transmembrane and ubiquitin-like domain-containing protein 1	Unknown	Mahrus S et al., Cell 2008	AATDSMRG
P45379	TNNT2_HUMAN	TroponinT	Troponin T, cardiac muscle isoforms, TnTC, cTnT	Involvement in myofibrillar damage and contractile dysfunction	Communal C et a., PNAS 2002	VDFD (96)
Q92973	TNPO1_HUMAN	Transportin-1	Transportin-1 (Importin beta-2) (Karyopherin beta-2) (M9 region interaction protein) (MIP)	Unknown	Dix MM et al., Cell 2008
P19438	TNR1A_HUMAN	TNF-R1	Tumor necrosis factor receptor superfamily member 1A precursor, p60, TNF-R1, TNF-RI, p55, CD120a	Unknown	Ethell DW et al., BBA 2001	GELE (260)
Q96GM8	TOE1_HUMAN	Target of EGR1 protein 1	Target of EGR1 protein 1	Unknown	Mahrus S et al., Cell 2008	DSDDGAVS
Q5JTV8	TOIP1_HUMAN	Lamina-associated polypeptide 1B	Torsin-1A-interacting protein 1	Unknown	Van Damme P., et al. 2005 Nat Methods	DDQD (226)
O60784	TOM1_HUMAN	Target of Myb protein 1	Target of Myb protein 1	Unknown	Mahrus S et al., Cell 2008	TDLDMLSP
P11387	TOP1_HUMAN	TopoI	DNA topoisomerase I	no effect on enzymatic activity	Casiano CA et al., CDD 1998	PEDD (123), DDVD (146), EEED (170)
P11388	TOP2A_HUMAN	TopoII-alpha	DNA topoisomerase II, alpha isozyme	Unknown	Samejima K et al., JBC 1999	unknown
Q12888	TP53B_HUMAN	Tumor suppressor p53-binding protein 1	Tumor suppressor p53-binding protein 1	Unknown	Mahrus S et al., Cell 2008	VEQDSSQP
P12270	TPR_HUMAN	Tpr	Nucleoprotein TPR	Putative: impaired nuclear transport	Ferrando-May E et al. CDD 2001,Buendia B et al., J cell Sci 1999	putative: DSQD (1892), DGTD (1999) DDED (2117), DDGD (2250), DESD (2285)
Q13077	TRAF1_HUMAN	TRAF1	TNF receptor associated factor 1, Epstein-Barr virus-induced protein 6	Inhibits NF-kB activation, proapoptotic	Irmler M et al., FEBS L 2000	LEVD (163)
Q13114	TRAF3_HUMAN	TRAF3	TNF receptor associated factor 3, CD40 receptor associated factor 1, CRAF1, CD40 binding protein, CD40BP, LMP1 associated protein, LAP1, CAP-1	Altered cellular distribution (???)	Lee ZH et al., J Leukoc Biol 2001	EEAD (348), ESVD (368)
Q9UPN9	TRI33_HUMAN	E3 ubiquitin-protein ligase TRIM33	E3 ubiquitin-protein ligase TRIM33 (EC 6.3.2.-) (Tripartite motif-containing protein 33) (Transcription intermediary factor 1-gamma) (TIF1-gamma) (Ectodermin homolog) (RET-fused gene 7 protein) (Protein Rfg7)	Unknown	Mahrus S et al., Cell 2008，Dix MM et al., Cell 2008	SELDALAS
Q9Y2L5	TRS85_HUMAN	Protein TRS85 homolog	Protein TRS85 homolog	Unknown	Mahrus S et al., Cell 2008	MTVDGIGA
Q2NL82	TSR1_HUMAN	Pre-rRNA-processing protein TSR1 homolog	Pre-rRNA-processing protein TSR1 homolog	Unknown	Mahrus S et al., Cell 2008	CATDAVDD
Q99614	TTC1_HUMAN	Tetratricopeptide repeat protein 1	Tetratricopeptide repeat protein 1 (TPR repeat protein 1)	Unknown	Dix MM et al., Cell 2008
Q9NUW8	TYDP1_HUMAN	Tyrosyl-DNA phosphodiesterase 1	Tyrosyl-DNA phosphodiesterase 1 (Tyr-DNA phosphodiesterase 1) (EC 3.1.4.-)	Unknown	Dix MM et al., Cell 2008
P04818	TYSY_HUMAN	Thymidylate synthase	Thymidylate synthase (TSase) (TS)	Unknown	Dix MM et al., Cell 2008
P26368	U2AF2_HUMAN	U2AF2	Splicing factor U2AF 65 kDa subunit, U2 auxiliary factor 65 kDa subunit, U2 snRNP auxiliary factor large subunit, hU2AF(65), U2AF65	Unknown	Van Damme P., et al. 2005 Nat Methods, Thiede B et al. Proteomics 2005	MTPD (128)
Q9C0C9	UBE2O_HUMAN	Ubiquitin-conjugating enzyme E2 O	Ubiquitin-conjugating enzyme E2 O (EC 6.3.2.19) (Ubiquitin-protein ligase O) (Ubiquitin carrier protein O) (Ubiquitin-conjugating enzyme E2 of 230 kDa) (E2-230K)	Unknown	Mahrus S et al., Cell 2008，Dix MM et al., Cell 2008	TAPDASVP，ETPD (438)
Q16763	UBE2S_HUMAN	Ubiquitin-conjugating enzyme E2 S	Ubiquitin-conjugating enzyme E2 S (EC 6.3.2.19) (Ubiquitin-protein ligase S) (Ubiquitin carrier protein S) (Ubiquitin-conjugating enzyme E2-24 kDa) (E2-EPF5)	Unknown	Dix MM et al., Cell 2008
Q14139	UBE4A_HUMAN	Ubiquitin conjugation factor E4 A	Ubiquitin conjugation factor E4 A	Unknown	Dix MM et al., Cell 2008	DEFD (62)
O95155	UBE4B_HUMAN	UFD2	Ubiquitin conjugation factor E4 B, Ubiquitin-fusion degradation protein 2, Homozygously deleted in neuroblastoma-1	Loss of E3 activity	Mahoney JA et al., Biochem J 2002	MDID (109), VDVD (123)
Q14157	UBP2L_HUMAN	Ubiquitin-associated protein 2-like	Ubiquitin-associated protein 2-like	Unknown	Mahrus S et al., Cell 2008	TGRDGSLA
Q9P275	UBP36_HUMAN	Ubiquitin carboxyl-terminal hydrolase 36	Ubiquitin carboxyl-terminal hydrolase 36	Unknown	Mahrus S et al., Cell 2008	DSRDVVLS
Q9H9J4	UBP42_HUMAN	Ubiquitin carboxyl-terminal hydrolase 42	Ubiquitin carboxyl-terminal hydrolase 42	Unknown	Mahrus S et al., Cell 2008	EEPDAAAG
Q96K76	UBP47_HUMAN	Ubiquitin carboxyl-terminal hydrolase 47	Ubiquitin carboxyl-terminal hydrolase 47 (EC 3.1.2.15) (Ubiquitin thioesterase 47) (Ubiquitin-specific-processing protease 47) (Deubiquitinating enzyme 47)	Unknown	Dix MM et al., Cell 2008
P45974	UBP5_HUMAN	Ubiquitin carboxyl-terminal hydrolase 5	Ubiquitin carboxyl-terminal hydrolase 5 (EC 3.1.2.15) (Ubiquitin thioesterase 5) (Ubiquitin-specific-processing protease 5) (Deubiquitinating enzyme 5) (Isopeptidase T)	Unknown	Mahrus S et al., Cell 2008，Dix MM et al., Cell 2008	DDLD (768)，SAADSISE
Q8IWV8	UBR2_HUMAN	E3 ubiquitin-protein ligase UBR2	E3 ubiquitin-protein ligase UBR2 (EC 6.3.2.-) (N-recognin-2) (Ubiquitin-protein ligase E3-alpha-2) (Ubiquitin-protein ligase E3-alpha-II)	Unknown	Dix MM et al., Cell 2008
Q5T4S7	UBR4_HUMAN	E3 ubiquitin-protein ligase UBR4	E3 ubiquitin-protein ligase UBR4	Unknown	Mahrus S et al., Cell 2008	SAVDSVAG
O94888	UBXD7_HUMAN	UBX domain-containing protein 7	UBX domain-containing protein 7	Unknown	Mahrus S et al., Cell 2008	SIFDGFRD，EKADGVVE
Q92890	UFD1_HUMAN	Ubiquitin fusion degradation protein 1 homolog	Ubiquitin fusion degradation protein 1 homolog (UB fusion protein 1)	Unknown	Dix MM et al., Cell 2008
Q86UX7	URP2_HUMAN	URP2	Unc-112 related protein 2, Kindlin-3, MIG2-like, KIND3, MIG2B	Unknown	Van Damme P., et al. 2005 Nat Methods	DVLD (344)
Q9NZ43	USE1_HUMAN	Vesicle transport protein USE1	Vesicle transport protein USE1	Unknown	Mahrus S et al., Cell 2008	LGTDSAEP
O60763	USO1_HUMAN	General vesicular transport factor p115	General vesicular transport factor p115	Unknown	Mahrus S et al., Cell 2008	TEKDSMIE
Q9P0L0	VAPA_HUMAN	Vesicle-associated membrane protein-associated protein A	Vesicle-associated membrane protein-associated protein A	Unknown	Mahrus S et al., Cell 2008	SKQDGPMP
P21281	VATB2_HUMAN	V-type proton ATPase subunit B, brain isoform	V-type proton ATPase subunit B, brain isoform (V-ATPase subunit B 2) (Vacuolar proton pump subunit B 2) (Endomembrane proton pump 58 kDa subunit) (HO57)	Unknown	Dix MM et al., Cell 2008
P15498	VAV_HUMAN	Vav-1	Vav proto-oncogene	Reduced activation of AP-1, NF-kB, NF-AT, p38 but not JNK	Hofmann TG et al., Oncogene 2000	DQID (150), DLYP (161)
P08670	VIME_HUMAN	Vimentin	Vimentin	Disrupts intermediate filaments, proapoptotic	Byun Y et al., CDD 2001, Yang X et al. Am J Pathol 2005	Caspase-3,-7: DSVD (85), Caspase-6: IDVD (259), TNLD (429)
P18206	VINC_HUMAN	Vinculin	Metavinculin, VCL	Putative: disruption of cytoskeletal assembly	Lee AY et al. Proteomics 2004	unknown
Q69YN4	VIR_HUMAN	Protein virilizer homolog	Protein virilizer homolog	Unknown	Dix MM et al., Cell 2008
Q709C8	VP13C_HUMAN	Vacuolar protein sorting-associated protein 13C	Vacuolar protein sorting-associated protein 13C	Unknown	Dix MM et al., Cell 2008
Q5THJ4	VP13D_HUMAN	Vacuolar protein sorting-associated protein 13D	Vacuolar protein sorting-associated protein 13D	Unknown	Mahrus S et al., Cell 2008	LESDSVGT
Q7Z5K2	WAPL_HUMAN	Wings apart-like protein homolog	Wings apart-like protein homolog (Friend of EBNA2 protein)	Unknown	Dix MM et al., Cell 2008
Q9Y6W5	WASF2_HUMAN	Wiskott-Aldrich syndrome protein family member 2	Wiskott-Aldrich syndrome protein family member 2	Unknown	Mahrus S et al., Cell 2008	TGADGQPA
Q9Y2W2	WBP11_HUMAN	WW domain-binding protein 11	WW domain-binding protein 11 (WBP-11) (SH3 domain-binding protein SNP70) (Npw38-binding protein) (NpwBP)	Unknown	Dix MM et al., Cell 2008
O75717	WDHD1_HUMAN	WD repeat and HMG-box DNA-binding protein 1	WD repeat and HMG-box DNA-binding protein 1 (Acidic nucleoplasmic DNA-binding protein 1) (And-1)	Unknown	Dix MM et al., Cell 2008
P30291	WEE1_HUMAN	Wee1	Wee1-like protein kinase	>20 fold reduction of kinase activity	Zhou BB et al.PNAS 1998	unknown
Q9H4A3	WNK1_HUMAN	Serine/threonine-protein kinase WNK1	Serine/threonine-protein kinase WNK1	Unknown	Mahrus S et al., Cell 2008	SSVDSAHS
Q13426	XRCC4_HUMAN	XRCC4	DNA-repair protein XRCC4, X-ray repair cross-complementing protein 4	Inhibition of DNA repair	Matsumoto Y et al., FEBS L 2000	unknown
Q9H0D6	XRN2_HUMAN	5'-3' exoribonuclease 2	5'-3' exoribonuclease 2	Unknown	Mahrus S et al., Cell 2008	FTSDGSPS
P67809	YBOX1_HUMAN	Nuclease-sensitive element-binding protein 1	Nuclease-sensitive element-binding protein 1	Unknown	Mahrus S et al., Cell 2008	VEFDVVEG
Q9BYJ9	YTHD1_HUMAN	YTH domain family protein 1	YTH domain family protein 1	Unknown	Mahrus S et al., Cell 2008	TVVDGQPG
Q9Y5A9	YTHD2_HUMAN	YTH domain family protein 2	YTH domain family protein 2	Unknown	Mahrus S et al., Cell 2008	NGVDGNGV，AMIDGQSA
Q7Z739	YTHD3_HUMAN	YTH domain family protein 3	YTH domain family protein 3	Unknown	Mahrus S et al., Cell 2008	AITDGQAG
Q9UPT8	ZC3H4_HUMAN	Zinc finger CCCH domain-containing protein 4	Zinc finger CCCH domain-containing protein 4	Unknown	Mahrus S et al., Cell 2008	LEDDGAEE，LEPDSFSE
Q5T200	ZC3HD_HUMAN	Zinc finger CCCH domain-containing protein 13	Zinc finger CCCH domain-containing protein 13	Unknown	Mahrus S et al., Cell 2008	INYDYVHE
Q7Z2W4	ZCC2_HUMAN	Zinc finger CCCH type antiviral protein 1	Zinc finger CCCH type antiviral protein 1	Unknown	Mahrus S et al., Cell 2008	NNADGVAT
Q5VZL5	ZMYM4_HUMAN	Zinc finger MYM-type protein 4	Zinc finger MYM-type protein 4	Unknown	Mahrus S et al., Cell 2008	TQTDALKL
O15015	ZN646_HUMAN	Zinc finger protein 646	Zinc finger protein 646	Unknown	Mahrus S et al., Cell 2008	MVVDSVLE
P17028	ZNF24_HUMAN	Zinc finger protein 24	Zinc finger protein 24	Unknown	Mahrus S et al., Cell 2008	VEEDSILI
O95218	ZRAB2_HUMAN	Zinc finger Ran-binding domain-containing protein 2	Zinc finger Ran-binding domain-containing protein 2 (Zinc finger protein 265) (Zinc finger, splicing)	Unknown	Dix MM et al., Cell 2008	DDAD (179)
Q15942	ZYX_HUMAN	Zyxin	Zyxin	Unknown	Mahrus S et al., Cell 2008	LEIDSLSS
