# Supplementary material for: A bead-based cleavage method for large-scale identification of protease substrates
Source: Sci Rep. 2016 Mar 3;6:22645. doi: 10.1038/srep22645 (PMC4776233; doi:10.1038/srep22645)
Supplement: Supplementary Table S3 [file srep22645-s4.xls]

## Sheet: Table S3
Table S3 List of putative caspase-3 substrates with peptide count number. Data from all the peptides quantified in Table 2 was filtered with the following criteria: log2Ratio of up-peptides over 1.8, and at least two unique up-regulated peptides for identification of protein.
Putative caspase-3 substrates	Peptide count number of up-regulated peptides	Warm/Hot
Q01082	129	Hot
Q13813	118	Hot
P21333	88	Hot
O75369	76	Hot
P07437	51	Hot
P35579	50	Hot
P49792	49	Hot
O60841	42	Hot
Q9UQ35	42	Hot
P12270	41	Hot
E9PGC8	40	Hot
E7EVA0	38	Hot
P08670	35	Hot
Q13435	34	Hot
Q00610	33	Hot
Q15149	32	Hot
Q32MZ4	32	Hot
P10809	30	Hot
Q04637	30	Hot
A8MXP9	28	Hot
O15117	28	Hot
P22102	28	Hot
Q16643	27	Hot
Q8N163	27	Hot
O75533	26	Hot
P20700	26	Hot
P25705	25	Hot
Q9Y520	25	Hot
P27797	24	Hot
Q13263	24	Hot
Q96B97	24	Hot
H3BQK9	23	Hot
Q13428	23	Hot
Q92499	23	Hot
Q9P258	22	Hot
Q9Y4E1	22	Hot
J3KNL6	21	Hot
P14317	21	Hot
P78371	21	Hot
Q12888	21	Hot
Q6PKG0	21	Hot
Q8NC51	21	Hot
Q8NFC6	21	Hot
Q9UKX7	21	Hot
H3BLZ8	20	Hot
P07814	20	Hot
P61978	20	Hot
Q14789	20	Hot
Q6P2E9	20	Hot
Q9NQW7	20	Hot
P18858	19	Hot
Q86XP3	19	Hot
Q9Y2D5	19	Hot
K7ELL7	18	Hot
O00273	18	Hot
O60664	18	Hot
P29401	18	Hot
P38646	18	Hot
Q15459	18	Hot
Q16401	18	Hot
Q92917	18	Hot
A6NEM2	17	Hot
O43390	17	Hot
O43491	17	Hot
P29590	17	Hot
P49736	17	Hot
P49790	17	Hot
Q15056	17	Hot
Q99832	17	Hot
Q9BSJ8	17	Hot
Q9BWU0	17	Hot
Q9Y3I0	17	Hot
E7ET15	16	Hot
P14618	16	Hot
P46060	16	Hot
Q13283	16	Hot
Q14980	16	Hot
Q6NZY4	16	Hot
Q7L014	16	Hot
Q7Z6Z7	16	Hot
Q92922	16	Hot
Q9UI08	16	Hot
B0YIW6	15	Hot
J9JID7	15	Hot
O14974	15	Hot
O95202	15	Hot
P11717	15	Hot
P17980	15	Hot
P26599	15	Hot
P62191	15	Hot
P63010	15	Hot
Q12906	15	Hot
Q9Y5A9	15	Hot
Q9Y5K6	15	Hot
O75821	14	Hot
P06400	14	Hot
P17987	14	Hot
P42166	14	Hot
P49411	14	Hot
Q14008	14	Hot
Q6FI81	14	Hot
Q8N1G4	14	Hot
Q9H6T3	14	Hot
Q9NXV6	14	Hot
E7EX17	13	Hot
E7EX90	13	Hot
O43290	13	Hot
O75717	13	Hot
O94888	13	Hot
O95782	13	Hot
P08238	13	Hot
P11171	13	Hot
P26368	13	Hot
P48735	13	Hot
P49321	13	Hot
P52292	13	Hot
Q12996	13	Hot
Q14157	13	Hot
Q14566	13	Hot
Q14C86	13	Hot
Q15181	13	Hot
Q86U44	13	Hot
Q92688	13	Hot
Q9Y224	13	Hot
Q9Y4L1	13	Hot
B4DUT8	12	Hot
F5H1J5	12	Hot
G8JLI3	12	Hot
O75643	12	Hot
P23396	12	Hot
P34897	12	Hot
P46379	12	Hot
P47897	12	Hot
P49750	12	Hot
P54727	12	Hot
P68371	12	Hot
Q01826	12	Hot
Q13409	12	Hot
Q15637	12	Hot
Q4V328	12	Hot
Q7LBC6	12	Hot
Q8N1F7	12	Hot
Q8WWM7	12	Hot
Q9C0C9	12	Hot
O15355	11	Hot
O75410	11	Hot
P04406	11	Hot
P11586	11	Hot
P43403	11	Hot
Q00839	11	Hot
Q08211	11	Hot
Q14160	11	Hot
Q15424	11	Hot
Q86UE4	11	Hot
Q86UP2	11	Hot
Q8IWZ8	11	Hot
Q8WUA2	11	Hot
Q99459	11	Hot
Q9P0L0	11	Hot
Q9Y2W2	11	Hot
E7EW49	10	Hot
J3QK89	10	Hot
O43815	10	Hot
P23381	10	Hot
P27708	10	Hot
P30041	10	Hot
P35998	10	Hot
P40227	10	Hot
P46013	10	Hot
P49327	10	Hot
P51114	10	Hot
P62195	10	Hot
Q13043	10	Hot
Q14161	10	Hot
Q14974	10	Hot
Q15365	10	Hot
Q3ZCM7	10	Hot
Q5VT52	10	Hot
Q6JBY9	10	Hot
Q6UN15	10	Hot
Q7KZF4	10	Hot
Q7Z434	10	Hot
Q9UPT8	10	Hot
Q9Y6E0	10	Hot
B4DVB8	9	Hot
O43175	9	Hot
O43252	9	Hot
O60784	9	Hot
P17252	9	Hot
P18583	9	Hot
P28331	9	Hot
P40855	9	Hot
P43686	9	Hot
P50502	9	Hot
P62333	9	Hot
P68104	9	Hot
Q13151	9	Hot
Q14697	9	Hot
Q14978	9	Hot
Q15233	9	Hot
Q16512	9	Hot
Q16576	9	Hot
Q1KMD3	9	Hot
Q27J81	9	Hot
Q2NKX8	9	Hot
Q5UIP0	9	Hot
Q7Z417	9	Hot
Q8IY81	9	Hot
Q8NBF2	9	Hot
Q96AE4	9	Hot
Q9P2I0	9	Hot
Q9UHD8	9	Hot
Q9Y608	9	Hot
A6NMQ1	8	Hot
E7ENU4	8	Hot
J3KMZ8	8	Hot
O75832	8	Hot
P10644	8	Hot
P14868	8	Hot
P15170	8	Hot
P34932	8	Hot
P41252	8	Hot
P48634	8	Hot
P55010	8	Hot
Q00403	8	Hot
Q08945	8	Hot
Q12931	8	Hot
Q13045	8	Hot
Q14204	8	Hot
Q14676	8	Hot
Q15003	8	Hot
Q15027	8	Hot
Q16181	8	Hot
Q16891	8	Hot
Q5JSH3	8	Hot
Q8IWZ3	8	Hot
Q8N3X1	8	Hot
Q8TBC4	8	Hot
Q8TDZ2	8	Hot
Q92945	8	Hot
Q96A49	8	Hot
Q96T51	8	Hot
Q9H2G2	8	Hot
Q9H3P7	8	Hot
Q9H6Z4	8	Hot
Q9NQC3	8	Hot
Q9UMZ2	8	Hot
Q9Y383	8	Hot
E7EQY1	7	Hot
K7ER00	7	Hot
O00267	7	Hot
O00571	7	Hot
O75351	7	Hot
P05107	7	Hot
P08047	7	Hot
P08575	7	Hot
P13995	7	Hot
P26196	7	Hot
P26358	7	Hot
P33991	7	Hot
P39019	7	Hot
P41214	7	Hot
P42575	7	Hot
P42768	7	Hot
P52732	7	Hot
Q08378	7	Hot
Q12905	7	Hot
Q13033	7	Hot
Q13148	7	Hot
Q13177	7	Hot
Q13200	7	Hot
Q14498	7	Hot
Q5T1M5	7	Hot
Q5T4S7	7	Hot
Q5T6F2	7	Hot
Q5T8P6	7	Hot
Q6IQ49	7	Hot
Q86WB0	7	Hot
Q8N0Z6	7	Hot
Q92619	7	Hot
Q92797	7	Hot
Q96F86	7	Hot
Q96I24	7	Hot
Q96SB3	7	Hot
Q96ST3	7	Hot
Q9BZK7	7	Hot
Q9NR30	7	Hot
Q9NZ63	7	Hot
Q9UBC2	7	Hot
Q9UHB9	7	Hot
Q9Y2X7	7	Hot
Q9Y4K1	7	Hot
B4DGP8	6	Hot
E7ES43	6	Hot
E7EVM2	6	Hot
E9PCR7	6	Hot
M0QZR4	6	Hot
O75113	6	Hot
O75152	6	Hot
O75376	6	Hot
O75396	6	Hot
O95819	6	Hot
P07900	6	Hot
P11274	6	Hot
P11441	6	Hot
P13010	6	Hot
P13639	6	Hot
P14866	6	Hot
P20290	6	Hot
P24752	6	Hot
P30419	6	Hot
P33992	6	Hot
P35606	6	Hot
P36578	6	Hot
P42566	6	Hot
P46459	6	Hot
P46934	6	Hot
P50991	6	Hot
P51572	6	Hot
P51784	6	Hot
P52306	6	Hot
P52566	6	Hot
P52655	6	Hot
P54105	6	Hot
Q12874	6	Hot
Q13123	6	Hot
Q13136	6	Hot
Q13561	6	Hot
Q14694	6	Hot
Q15084	6	Hot
Q15648	6	Hot
Q5VY93	6	Hot
Q5W0B1	6	Hot
Q69YN2	6	Hot
Q6IN85	6	Hot
Q7L2J0	6	Hot
Q7Z3T8	6	Hot
Q8IWI9	6	Hot
Q8N684	6	Hot
Q8TD19	6	Hot
Q8WUQ7	6	Hot
Q92598	6	Hot
Q96D71	6	Hot
Q96HC4	6	Hot
Q96JH7	6	Hot
Q96QK1	6	Hot
Q9BYW2	6	Hot
Q9NQW6	6	Hot
Q9NZB2	6	Hot
Q9UKV3	6	Hot
Q9UPN7	6	Hot
Q9UPN9	6	Hot
Q9Y6A5	6	Hot
B4DNJ6	5	Hot
B4DWW4	5	Hot
F5H2M7	5	Hot
H3BND4	5	Hot
I1E4Y6	5	Hot
J3KNX9	5	Hot
O00743	5	Hot
O43324	5	Hot
O43615	5	Hot
O43852	5	Hot
O60488	5	Hot
O60506	5	Hot
O60547	5	Hot
O60563	5	Hot
O60828	5	Hot
O75175	5	Hot
O75880	5	Hot
O76003	5	Hot
O94925	5	Hot
O94973	5	Hot
P04053	5	Hot
P07237	5	Hot
P08621	5	Hot
P08708	5	Hot
P19338	5	Hot
P20042	5	Hot
P21281	5	Hot
P23193	5	Hot
P35249	5	Hot
P35269	5	Hot
P37275	5	Hot
P42224	5	Hot
P49756	5	Hot
P61586	5	Hot
P62633	5	Hot
P78316	5	Hot
P80303	5	Hot
Q00613	5	Hot
Q06546	5	Hot
Q07666	5	Hot
Q12907	5	Hot
Q13094	5	Hot
Q13330	5	Hot
Q13492	5	Hot
Q13586	5	Hot
Q14151	5	Hot
Q15366	5	Hot
Q15652	5	Hot
Q16836	5	Hot
Q3KQU3	5	Hot
Q53T59	5	Hot
Q5JSZ5	5	Hot
Q5SW79	5	Hot
Q6NXE6	5	Hot
Q6P4R8	5	Hot
Q6PD74	5	Hot
Q6PJT7	5	Hot
Q6UWE0	5	Hot
Q71RC2	5	Hot
Q7Z3K3	5	Hot
Q7Z460	5	Hot
Q7Z5L9	5	Hot
Q8ND56	5	Hot
Q92734	5	Hot
Q92804	5	Hot
Q96C19	5	Hot
Q96RT1	5	Hot
Q99447	5	Hot
Q99543	5	Hot
Q9BTC0	5	Hot
Q9C0C2	5	Hot
Q9GZY8	5	Hot
Q9H3S7	5	Hot
Q9HAV4	5	Hot
Q9HBD4	5	Hot
Q9NS87	5	Hot
Q9NY27	5	Hot
Q9NYV4	5	Hot
Q9NZN8	5	Hot
Q9P107	5	Hot
Q9P2M7	5	Hot
Q9P2N5	5	Hot
Q9UBB4	5	Hot
Q9UKJ3	5	Hot
Q9UNN5	5	Hot
Q9Y266	5	Hot
Q9Y490	5	Hot
Q9Y6W5	5	Hot
A6NHB5	4	Warm
B0QZ18	4	Warm
B4DTG2	4	Warm
B7Z888	4	Warm
E7ERS3	4	Warm
E9PK25	4	Warm
F5H7W8	4	Warm
F8WCY5	4	Warm
H0Y3X6	4	Warm
H0YLP2	4	Warm
J3KNL2	4	Warm
J3KR72	4	Warm
O00203	4	Warm
O14497	4	Warm
O14964	4	Warm
O14980	4	Warm
O43164	4	Warm
O43516	4	Warm
O60763	4	Warm
O75400	4	Warm
O75439	4	Warm
O75995	4	Warm
O95433	4	Warm
O95453	4	Warm
P07910	4	Warm
P09651	4	Warm
P10515	4	Warm
P11142	4	Warm
P12956	4	Warm
P14209	4	Warm
P14625	4	Warm
P16150	4	Warm
P22695	4	Warm
P25098	4	Warm
P26038	4	Warm
P30153	4	Warm
P33527	4	Warm
P35637	4	Warm
P36542	4	Warm
P41250	4	Warm
P45974	4	Warm
P49588	4	Warm
P51991	4	Warm
P52294	4	Warm
P53582	4	Warm
P54132	4	Warm
P54278	4	Warm
P54886	4	Warm
P55884	4	Warm
P61289	4	Warm
P78347	4	Warm
P83916	4	Warm
Q01581	4	Warm
Q06323	4	Warm
Q08J23	4	Warm
Q09028	4	Warm
Q10570	4	Warm
Q12824	4	Warm
Q12872	4	Warm
Q13308	4	Warm
Q13310	4	Warm
Q13426	4	Warm
Q13625	4	Warm
Q13905	4	Warm
Q14149	4	Warm
Q14166	4	Warm
Q14241	4	Warm
Q14444	4	Warm
Q14669	4	Warm
Q14687	4	Warm
Q14847	4	Warm
Q14966	4	Warm
Q15043	4	Warm
Q15075	4	Warm
Q15398	4	Warm
Q15907	4	Warm
Q16566	4	Warm
Q29RF7	4	Warm
Q2TB39	4	Warm
Q3T8J9	4	Warm
Q4VC05	4	Warm
Q52LJ0	4	Warm
Q5T4U5	4	Warm
Q5T5Y3	4	Warm
Q5T6N4	4	Warm
Q6F5E8	4	Warm
Q6P1J9	4	Warm
Q6UX04	4	Warm
Q7L2H7	4	Warm
Q7Z3B4	4	Warm
Q7Z4V5	4	Warm
Q7Z6I6	4	Warm
Q86U42	4	Warm
Q86UK7	4	Warm
Q86VR2	4	Warm
Q86Y82	4	Warm
Q8N3D4	4	Warm
Q8NB90	4	Warm
Q8ND24	4	Warm
Q8NDI1	4	Warm
Q8TAT6	4	Warm
Q8TCU4	4	Warm
Q8WUX9	4	Warm
Q8WXH0	4	Warm
Q8WXI9	4	Warm
Q92538	4	Warm
Q92541	4	Warm
Q92576	4	Warm
Q96EA4	4	Warm
Q96EB6	4	Warm
Q96I25	4	Warm
Q96JM3	4	Warm
Q96K76	4	Warm
Q96TA2	4	Warm
Q99081	4	Warm
Q9BUA3	4	Warm
Q9BUF5	4	Warm
Q9BVC5	4	Warm
Q9BWD1	4	Warm
Q9BXP5	4	Warm
Q9H0E3	4	Warm
Q9H0E9	4	Warm
Q9H0H5	4	Warm
Q9H3U1	4	Warm
Q9H5V9	4	Warm
Q9H6R7	4	Warm
Q9HCE5	4	Warm
Q9NR09	4	Warm
Q9NVM9	4	Warm
Q9NYB0	4	Warm
Q9NYF8	4	Warm
Q9NZ52	4	Warm
Q9UEW8	4	Warm
Q9UJY5	4	Warm
Q9ULT8	4	Warm
Q9UN37	4	Warm
Q9UNF0	4	Warm
Q9Y2I7	4	Warm
Q9Y2Z0	4	Warm
Q9Y3D8	4	Warm
Q9Y5B0	4	Warm
Q9Y5M8	4	Warm
Q9Y5V3	4	Warm
Q9Y618	4	Warm
Q9Y6I3	4	Warm
Q9Y6I9	4	Warm
S4R3N1	4	Warm
B1AK88	3	Warm
B3KXW5	3	Warm
B7WPI0	3	Warm
B7ZKS7	3	Warm
D3DQV9	3	Warm
D6REX3	3	Warm
E7EMB3	3	Warm
E7EVH7	3	Warm
E9PK67	3	Warm
F5GZS6	3	Warm
F5H1Y4	3	Warm
F5HFY4	3	Warm
F8VQ10	3	Warm
F8VVA7	3	Warm
F8VXC8	3	Warm
F8VYA6	3	Warm
H0Y2S9	3	Warm
H8Y6P7	3	Warm
J3KN66	3	Warm
J3KQJ1	3	Warm
J3KQJ6	3	Warm
J3QRS3	3	Warm
O00161	3	Warm
O00442	3	Warm
O00629	3	Warm
O14686	3	Warm
O14744	3	Warm
O14910	3	Warm
O15014	3	Warm
O15294	3	Warm
O43719	3	Warm
O60216	3	Warm
O75170	3	Warm
O75381	3	Warm
O75427	3	Warm
O75436	3	Warm
O76031	3	Warm
O94905	3	Warm
O94966	3	Warm
O95104	3	Warm
O95155	3	Warm
O95218	3	Warm
O95400	3	Warm
O95466	3	Warm
P04040	3	Warm
P04818	3	Warm
P04844	3	Warm
P06753	3	Warm
P07919	3	Warm
P07992	3	Warm
P08133	3	Warm
P09012	3	Warm
P09622	3	Warm
P11021	3	Warm
P11177	3	Warm
P13804	3	Warm
P14921	3	Warm
P15336	3	Warm
P16333	3	Warm
P17535	3	Warm
P22626	3	Warm
P22681	3	Warm
P24534	3	Warm
P30519	3	Warm
P31146	3	Warm
P31689	3	Warm
P33176	3	Warm
P35250	3	Warm
P35580	3	Warm
P35658	3	Warm
P38159	3	Warm
P39687	3	Warm
P40222	3	Warm
P42167	3	Warm
P43487	3	Warm
P45880	3	Warm
P48643	3	Warm
P49006	3	Warm
P49116	3	Warm
P49454	3	Warm
P50402	3	Warm
P51809	3	Warm
P52594	3	Warm
P52907	3	Warm
P53990	3	Warm
P54577	3	Warm
P54578	3	Warm
P55011	3	Warm
P55072	3	Warm
P55196	3	Warm
P56192	3	Warm
P57737	3	Warm
P61758	3	Warm
P63241	3	Warm
P63244	3	Warm
P67936	3	Warm
P82094	3	Warm
P82673	3	Warm
Q00765	3	Warm
Q01433	3	Warm
Q10471	3	Warm
Q10567	3	Warm
Q12802	3	Warm
Q12830	3	Warm
Q12846	3	Warm
Q12849	3	Warm
Q12904	3	Warm
Q13111	3	Warm
Q13347	3	Warm
Q13442	3	Warm
Q13501	3	Warm
Q14152	3	Warm
Q14686	3	Warm
Q14692	3	Warm
Q14814	3	Warm
Q15154	3	Warm
Q15185	3	Warm
Q15276	3	Warm
Q15542	3	Warm
Q15758	3	Warm
Q15942	3	Warm
Q16134	3	Warm
Q3LXA3	3	Warm
Q3MHD2	3	Warm
Q3SXY8	3	Warm
Q3YEC7	3	Warm
Q5LJA9	3	Warm
Q5SVK8	3	Warm
Q6ULP2	3	Warm
Q6VEQ5	3	Warm
Q6ZSR9	3	Warm
Q7KZ85	3	Warm
Q7RTV0	3	Warm
Q7Z2W4	3	Warm
Q7Z4H7	3	Warm
Q7Z5K2	3	Warm
Q7Z6E9	3	Warm
Q7Z739	3	Warm
Q86TB9	3	Warm
Q86YP4	3	Warm
Q8IZ73	3	Warm
Q8N0X7	3	Warm
Q8N7H5	3	Warm
Q8NBU5	3	Warm
Q8TD16	3	Warm
Q8TDX7	3	Warm
Q8WU90	3	Warm
Q8WUM0	3	Warm
Q92556	3	Warm
Q96AG4	3	Warm
Q96AT9	3	Warm
Q96C36	3	Warm
Q96DT7	3	Warm
Q96G01	3	Warm
Q96G28	3	Warm
Q96GA3	3	Warm
Q96HA1	3	Warm
Q96IZ7	3	Warm
Q96KB5	3	Warm
Q96N21	3	Warm
Q96N67	3	Warm
Q96RU3	3	Warm
Q96S55	3	Warm
Q96T88	3	Warm
Q99460	3	Warm
Q9BQA1	3	Warm
Q9BRX5	3	Warm
Q9BVW5	3	Warm
Q9BW71	3	Warm
Q9BZF1	3	Warm
Q9BZL4	3	Warm
Q9C0J8	3	Warm
Q9H0B6	3	Warm
Q9H0D6	3	Warm
Q9H0E2	3	Warm
Q9H0G5	3	Warm
Q9H1B7	3	Warm
Q9H1E3	3	Warm
Q9H1I8	3	Warm
Q9H2J4	3	Warm
Q9H3H1	3	Warm
Q9H4L7	3	Warm
Q9HCK8	3	Warm
Q9NP61	3	Warm
Q9NSE4	3	Warm
Q9NT62	3	Warm
Q9NUQ9	3	Warm
Q9NV88	3	Warm
Q9NW82	3	Warm
Q9NWK9	3	Warm
Q9NYU2	3	Warm
Q9NZM3	3	Warm
Q9P260	3	Warm
Q9P265	3	Warm
Q9P2J5	3	Warm
Q9P2R3	3	Warm
Q9P2R7	3	Warm
Q9UEE9	3	Warm
Q9UER7	3	Warm
Q9UJU2	3	Warm
Q9UJU6	3	Warm
Q9UK59	3	Warm
Q9UKW4	3	Warm
Q9ULJ3	3	Warm
Q9UM47	3	Warm
Q9UN36	3	Warm
Q9UN86	3	Warm
Q9Y2I1	3	Warm
Q9Y2U8	3	Warm
Q9Y2Z4	3	Warm
Q9Y371	3	Warm
Q9Y448	3	Warm
Q9Y6X4	3	Warm
A0MZ66	2	Warm
A2A274	2	Warm
A6NFN2	2	Warm
A8MSH5	2	Warm
B3KSH1	2	Warm
B3KTC7	2	Warm
B3KYA7	2	Warm
B4DMU0	2	Warm
B4DQM4	2	Warm
B4DYX9	2	Warm
B4E0T2	2	Warm
B4E1G6	2	Warm
B7ZKM8	2	Warm
B8ZZD4	2	Warm
D3YTE0	2	Warm
E7EXA6	2	Warm
E9PCT1	2	Warm
E9PQA6	2	Warm
F5H4R9	2	Warm
F8VQY2	2	Warm
G3V0I6	2	Warm
G3V5T9	2	Warm
G3XAD8	2	Warm
G5E9Q2	2	Warm
G8JLC6	2	Warm
H0YEH1	2	Warm
H0YL70	2	Warm
H7BXP1	2	Warm
J3KN36	2	Warm
J3KPS0	2	Warm
J3KQ73	2	Warm
J3KR35	2	Warm
J3KTA4	2	Warm
J3QR07	2	Warm
K4DI93	2	Warm
M0R0P8	2	Warm
O00148	2	Warm
O00178	2	Warm
O00459	2	Warm
O14545	2	Warm
O14641	2	Warm
O14776	2	Warm
O14981	2	Warm
O15020	2	Warm
O15371	2	Warm
O15400	2	Warm
O43143	2	Warm
O43172	2	Warm
O43242	2	Warm
O43488	2	Warm
O43684	2	Warm
O43707	2	Warm
O60256	2	Warm
O60271	2	Warm
O60499	2	Warm
O60566	2	Warm
O60832	2	Warm
O60934	2	Warm
O75044	2	Warm
O75362	2	Warm
O75791	2	Warm
O75822	2	Warm
O75843	2	Warm
O75909	2	Warm
O75934	2	Warm
O76094	2	Warm
O94804	2	Warm
O94964	2	Warm
O95239	2	Warm
O95347	2	Warm
O95721	2	Warm
O95817	2	Warm
O95864	2	Warm
P00338	2	Warm
P04843	2	Warm
P05023	2	Warm
P05161	2	Warm
P05556	2	Warm
P06493	2	Warm
P06744	2	Warm
P09874	2	Warm
P0C0S5	2	Warm
P13073	2	Warm
P13667	2	Warm
P13674	2	Warm
P14635	2	Warm
P15880	2	Warm
P16220	2	Warm
P16455	2	Warm
P16949	2	Warm
P20248	2	Warm
P20810	2	Warm
P21964	2	Warm
P22234	2	Warm
P22570	2	Warm
P23258	2	Warm
P26639	2	Warm
P27540	2	Warm
P28799	2	Warm
P28838	2	Warm
P29353	2	Warm
P30048	2	Warm
P30101	2	Warm
P30260	2	Warm
P31350	2	Warm
P32119	2	Warm
P32780	2	Warm
P33993	2	Warm
P34896	2	Warm
P36507	2	Warm
P39880	2	Warm
P40692	2	Warm
P42285	2	Warm
P42331	2	Warm
P42704	2	Warm
P45984	2	Warm
P46063	2	Warm
P46087	2	Warm
P49069	2	Warm
P49257	2	Warm
P49589	2	Warm
P49841	2	Warm
P50750	2	Warm
P50851	2	Warm
P50990	2	Warm
P51003	2	Warm
P51659	2	Warm
P52888	2	Warm
P52948	2	Warm
P55036	2	Warm
P55060	2	Warm
P55081	2	Warm
P55084	2	Warm
P56524	2	Warm
P60174	2	Warm
P60510	2	Warm
P60891	2	Warm
P61011	2	Warm
P61981	2	Warm
P62081	2	Warm
P62258	2	Warm
P62316	2	Warm
P63272	2	Warm
P78318	2	Warm
P78332	2	Warm
P78527	2	Warm
P81877	2	Warm
P84077	2	Warm
P84095	2	Warm
P98170	2	Warm
P98171	2	Warm
P98175	2	Warm
Q01813	2	Warm
Q01970	2	Warm
Q06609	2	Warm
Q06787	2	Warm
Q07021	2	Warm
Q09666	2	Warm
Q13185	2	Warm
Q13247	2	Warm
Q13439	2	Warm
Q13464	2	Warm
Q13469	2	Warm
Q13546	2	Warm
Q13547	2	Warm
Q13596	2	Warm
Q13630	2	Warm
Q14004	2	Warm
Q14061	2	Warm
Q14137	2	Warm
Q14155	2	Warm
Q14186	2	Warm
Q14247	2	Warm
Q14258	2	Warm
Q14653	2	Warm
Q14691	2	Warm
Q147X3	2	Warm
Q14839	2	Warm
Q15046	2	Warm
Q15054	2	Warm
Q15291	2	Warm
Q15293	2	Warm
Q15428	2	Warm
Q15435	2	Warm
Q15545	2	Warm
Q15796	2	Warm
Q15814	2	Warm
Q16342	2	Warm
Q16513	2	Warm
Q16630	2	Warm
Q2M389	2	Warm
Q2NL82	2	Warm
Q4G0J3	2	Warm
Q4KMP7	2	Warm
Q4LE39	2	Warm
Q53H47	2	Warm
Q5EBM0	2	Warm
Q5K651	2	Warm
Q5MIZ7	2	Warm
Q5SNT6	2	Warm
Q5U5Q3	2	Warm
Q5VSL9	2	Warm
Q5VWN6	2	Warm
Q63HN8	2	Warm
Q66PJ3	2	Warm
Q69YH5	2	Warm
Q6FIF0	2	Warm
Q6KC79	2	Warm
Q6NW29	2	Warm
Q6P1N0	2	Warm
Q6PI26	2	Warm
Q6PID6	2	Warm
Q6PIZ9	2	Warm
Q6UB35	2	Warm
Q6VY07	2	Warm
Q6WCQ1	2	Warm
Q6ZNB6	2	Warm
Q709C8	2	Warm
Q7L099	2	Warm
Q7L2E3	2	Warm
Q7Z309	2	Warm
Q7Z4H3	2	Warm
Q7Z569	2	Warm
Q86UE8	2	Warm
Q86UY6	2	Warm
Q86VY4	2	Warm
Q86WA8	2	Warm
Q86WV1	2	Warm
Q86YV5	2	Warm
Q8IU81	2	Warm
Q8IUD2	2	Warm
Q8IV50	2	Warm
Q8IVD9	2	Warm
Q8IW35	2	Warm
Q8IYB5	2	Warm
Q8IYD1	2	Warm
Q8IZ07	2	Warm
Q8N5A5	2	Warm
Q8N5I9	2	Warm
Q8N5W9	2	Warm
Q8N6H7	2	Warm
Q8N6N3	2	Warm
Q8N999	2	Warm
Q8NBA8	2	Warm
Q8NBS9	2	Warm
Q8NC60	2	Warm
Q8NDX1	2	Warm
Q8NEM2	2	Warm
Q8NFD5	2	Warm
Q8NI22	2	Warm
Q8TAK5	2	Warm
Q8TCF1	2	Warm
Q8TD55	2	Warm
Q8TEM1	2	Warm
Q8TEQ6	2	Warm
Q8TF05	2	Warm
Q8WVT3	2	Warm
Q8WWP7	2	Warm
Q8WXF1	2	Warm
Q92581	2	Warm
Q92585	2	Warm
Q92599	2	Warm
Q92625	2	Warm
Q92664	2	Warm
Q92673	2	Warm
Q92844	2	Warm
Q92896	2	Warm
Q92900	2	Warm
Q93052	2	Warm
Q969S3	2	Warm
Q96B23	2	Warm
Q96CT7	2	Warm
Q96DF8	2	Warm
Q96EY7	2	Warm
Q96HN2	2	Warm
Q96II8	2	Warm
Q96J02	2	Warm
Q96L91	2	Warm
Q96MW1	2	Warm
Q96RF0	2	Warm
Q96S66	2	Warm
Q96T58	2	Warm
Q99590	2	Warm
Q99614	2	Warm
Q99704	2	Warm
Q99805	2	Warm
Q9BR61	2	Warm
Q9BSW2	2	Warm
Q9BTV7	2	Warm
Q9BU76	2	Warm
Q9BUJ2	2	Warm
Q9BUL8	2	Warm
Q9BVA1	2	Warm
Q9BVL2	2	Warm
Q9BVS4	2	Warm
Q9BWT3	2	Warm
Q9BXL7	2	Warm
Q9BXL8	2	Warm
Q9BXW9	2	Warm
Q9GZL7	2	Warm
Q9GZR7	2	Warm
Q9H0C8	2	Warm
Q9H4E7	2	Warm
Q9H5N1	2	Warm
Q9H7E2	2	Warm
Q9H875	2	Warm
Q9HAW4	2	Warm
Q9HB20	2	Warm
Q9HB71	2	Warm
Q9HD42	2	Warm
Q9NQ29	2	Warm
Q9NQH7	2	Warm
Q9NRG7	2	Warm
Q9NRY4	2	Warm
Q9NUQ3	2	Warm
Q9NUT2	2	Warm
Q9NVA2	2	Warm
Q9NVH1	2	Warm
Q9NW64	2	Warm
Q9NW68	2	Warm
Q9NWQ8	2	Warm
Q9NXH9	2	Warm
Q9NYL4	2	Warm
Q9NZ08	2	Warm
Q9NZL9	2	Warm
Q9NZT2	2	Warm
Q9NZZ3	2	Warm
Q9P270	2	Warm
Q9P2N6	2	Warm
Q9UBS0	2	Warm
Q9UBT2	2	Warm
Q9UGP4	2	Warm
Q9UHX1	2	Warm
Q9UII2	2	Warm
Q9UKG1	2	Warm
Q9UL15	2	Warm
Q9ULH0	2	Warm
Q9UMS4	2	Warm
Q9UMY1	2	Warm
Q9UMY4	2	Warm
Q9UNF1	2	Warm
Q9UPQ9	2	Warm
Q9UPW5	2	Warm
Q9UQR1	2	Warm
Q9Y228	2	Warm
Q9Y263	2	Warm
Q9Y295	2	Warm
Q9Y2H0	2	Warm
Q9Y2K6	2	Warm
Q9Y2Q9	2	Warm
Q9Y2W1	2	Warm
Q9Y399	2	Warm
Q9Y4C1	2	Warm
Q9Y5B6	2	Warm
Q9Y5U2	2	Warm
Q9Y6Q9	2	Warm
R4GMW8	2	Warm
S4R347	2	Warm
