# Supplementary material for: A bead-based cleavage method for large-scale identification of protease substrates
Source: Sci Rep. 2016 Mar 3;6:22645. doi: 10.1038/srep22645 (PMC4776233; doi:10.1038/srep22645)
Supplement: Supplementary Table S4 [file srep22645-s5.xls]

## Sheet: Table S4
Table S4 List of known caspase-3 cleavage sites and caspase-3 specific cleavage sites identified by BBC method. The known caspase-3 cleavage sites were reviewed by Demon et al (Mol Cell Proteomics 2009, 8(12):2700). All the specific cleavage sites in 8-aa sequence of two datasets were respectively uploaded to WebLogo for motif analysis by frequency plotting (http://weblogo.berkeley.edu/logo.cgi).
Known caspase-3 cleavage sites	Uniprot	Unique D-specific cleavage sites by BBC method
SEPDSGQG	P26599	__MDGIVP
YGRDSGPP	Q8N163	AAPDAGAE
AQMDMVND	P42566	AASDSATD
AAVDAGMA	P13804	AAVDAGFV
DSVDFSLA	P51572	AAVDGGKL
EAVDAMVK	Q96D71	ADPDTAIV
DTLDSTAA	Q7Z434	ADPDGGPR
DEIDCLPG	P51114	ADTDASES
EEIDAKAE	O60664	AEADGSTQ
DEVDSLKE	Q27J81	AEADSTSE
MEVDGKVE	Q9UKX7	AEGDSGEC
EIVDAAED	Q8N3X1	AEIDAITA
DDVDSFLA	Q3SXY8	AELDGTSG
DDPDLGGA	Q1KMD3	AEPDASEK
DEEDGGDG	Q86U44	AEQDSTTV
SQRDYAKG	Q14980	AERDSALE
LVVDNGSG	Q9P2M7	AERDTARL
VDVDGTVE	Q9Y6E0	AETDGQAS
EDVDGEAL	R4GMW8	AEVDSESL
DEMDSTLA	Q92688	AEVDGVDE
DLVDFAVE	E9PGC8	AEYDSVVA
SVPDFPLS	Q15366	AGLDASAQ
IQLDGLNA	Q7Z739	AITDGQAG
DEADGLLS	Q15181	AIVDALPP
DDLDAEAA	P68104	AIVDMVPG
DEVDVDGT	Q32MZ4	AKIDGATQ
TLTDSLVC	P07237	AKMDSTAN
ESIDGQPG	Q15075	AKPDGLVT
GAVDAAVP	Q92917	ALADGVVS
SQTDFSQL	P10809	ALLDAAGV
SESDSSPD	Q92797	ALLDSSLE
AVLDGADC	Q6NZY4	ALLDNGSV
DEFDGKVT	Q13625	ALPDGSLV
DELDAAVA	Q9Y5A9	AMIDGQSA
DEVDGEEQ	Q9UHD8	AQLDGIIS
DAVDGVMN	Q6PD74	AQVDSIVD
MALDGPEQ	Q15365	ASLDASTQ
ELPDGQVI	Q9UER7	ASLDSGEG
DEVDLFAI	Q14160	ASTDAALE
__MDGIVP	P49006	ATGDAIEP
DETDASSA	Q16512	ATHDGPQS
MTPDGLAV	Q9BQA1	AVLDSSLS
QELDGKPS	P08238	AVPDEIPP
TVKDGKTL	P14209	AVVDGEND
	P40227	AVVDSILA
	Q2NL82	CATDAVDD
	P05107	CECDTINC
	Q12888	CEEDGDAG
	E7EVH7	CKVDSPTV
	P22102	CKVDLGGF
	E7ENU4	CLADGYDL
	Q14160	CQPDSGSP
	K7ER00	CRLDAEPR
	Q6P2E9	CSGDSTSA
	Q08378	CSTDSPLP
	P49321	CVTDISHL
	O15117	DADDGSTL
	Q16576	DAEDGPPE
	Q08J23	DAEDGAEG
	Q96A49	DAFDACNL
	P21333	DAKDAGEG
	Q86WB0	DAKDTSAT
	Q8N1F7	DALDFTQE
	Q9UHB9	DANDAHQT
	Q9P2R3	DAPDTATG
	Q9Y5B0	DAPDRATH
	O75369	DARDAGEG
	E7EW49	DATDSSQT
	H0Y2S9	DATDGPGT
	B4E0T2	DAVDVTQD
	Q7KZF4	DAVDSVVR
	K7ELL7	DCCDGTDE
	Q32MZ4	DCVDIEVF
	P49792	DDDDGPHF
	Q9NT62	DDGDGGWV
	Q15084	DDIDLSDV
	O60841	DDIDLDAL
	P24534	DDIDLFGS
	P36542	DDIDADVL
	O60216	DDIDVAQQ
	Q5UIP0	DDIDRRCS
	Q5T1M5	DDIDWLG_
	B4DGP8	DDLDDVIE
	E7ET15	DDLDGVPL
	P63241	DDLDFETG
	Q13492	DDLDSSLA
	P45974	DDLDAEAA
	K7ELL7	DDMDGTVS
	Q15181	DDPDAANY
	Q13428	DDPDGKQE
	Q53T59	DDPDLGGA
	E9PGC8	DDRDLSTE
	Q14789	DDTDQNMR
	Q13586	DDVDDMDE
	O15355	DDVDNEEA
	Q96GA3	DDYDSAGL
	Q9H6Z4	DEADMENA
	Q9UM47	DEADDTSA
	Q92499	DEFDGKVT
	Q9H4L7	DEGDEGSM
	O75880	DEIDSITT
	F8VQ10	DEIDISSY
	P62191	DEIDAIGT
	Q96MW1	DEKDDSGA
	Q6PID6	DEKDVVDN
	Q96N21	DELDSGPS
	P17980	DELDAIGT
	P52566	DELDSKLN
	P12270	DELDVRIT
	S4R3N1	DEMDSTLA
	Q53T59	DEMDILQY
	Q7KZ85	DEMDR___
	P46379	DEQDGASA
	Q9Y5B0	DERDIWPP
	Q96KB5	DESDFDDE
	Q15003	DESDCGDF
	A8MXP9	DETDLANL
	D3DQV9	DETDSSSA
	E7EX17	DETDDLEG
	P24534	DETDMAKL
	Q3SXY8	DETDRPSL
	P14625	DEVDVDGT
	Q12996	DEVDRKPE
	Q7Z4V5	DEVDRISE
	O15014	DEWDIGVG
	P13674	DEWDKPRI
	P43487	DFADECPK
	P11717	DFCDGHSP
	Q6PKG0	DFGDAINW
	P34897	DFIDEGVN
	E9PGC8	DFKDFQES
	Q9GZY8	DFLDLERP
	P48735	DFLDTIKS
	P78332	DFRDRDTP
	Q13435	DFSDMVAE
	P55884	DFVDDVSE
	Q9NQW7	DFVDLSFP
	E7EX90	DGADTTSP
	Q13263	DGADSTGV
	Q92619	DGADAVFP
	Q9UPN7	DGEDGAWQ
	O43719	DGKDGDTQ
	Q15084	DGRDGELP
	Q6NZY4	DGTDGETE
	Q01082	DHPDEKSI
	Q92538	DHSDSASV
	Q14974	DHTDGVVA
	Q99832	DIADNFEA
	Q08945	DIGDQPVF
	Q7Z309	DILDGSSS
	Q9BVW5	DILDNPCN
	P62195	DILDSALL
	Q6F5E8	DIMDSSTE
	E7ENU4	DIPDDLNS
	P21333	DIRDAPQD
	Q16513	DITDCPRT
	O15117	DIYDGIEE
	Q14566	DKCDFTGT
	B4DUT8	DKCDNSSM
	J3KMZ8	DKEDSQPP
	Q13813	DKGDSLDS
	Q96SB3	DKLDADAV
	Q13435	DKPDETGF
	A2A274	DKWDGKDL
	O43852	DKYDLFVG
	E7EVA0	DLADLVFP
	O75717	DLFDGDDM
	Q15424	DLFDSAHP
	Q8N6H7	DLFDDVGT
	Q9Y4E1	DLFDSGDI
	P14209	DLGDAVVD
	B1AK88	DLIDLVPS
	B4DMU0	DLIDAVTG
	P35249	DLIDEGHA
	O60784	DLIDMGPD
	Q6FI81	DLIDSDEL
	A6NHB5	DLLDTPAG
	P54577	DLLDRKED
	P42166	DLLDQLVK
	Q2TB39	DLLDFSMM
	P13010	DLLDMI__
	Q8WUA2	DLPDADIK
	P50991	DLRDIKIV
	O75113	DLSDSSAD
	P46060	DLSDNAFG
	P51003	DLSDIPAL
	Q2M389	DLSDSTVS
	Q92538	DLTDLEQP
	Q13033	DLTDDPDT
	Q9UMY4	DLTDAYGP
	Q27J81	DLVDAVTP
	P49736	DLVDSCKP
	Q6IN85	DMEDGEAV
	E9PGC8	DMGDGILP
	Q9NQW6	DMTDDIPE
	Q86UP2	DNADSSPV
	O75369	DNADGTYQ
	O75369	DNGDGTHT
	Q9Y6Q9	DNLDAILG
	H3BND4	DNVDAAEL
	P13995	DNVDGLLV
	G8JLC6	DNVDDGLF
	Q9UKJ3	DPQDGGSL
	P27797	DPTDSKPE
	Q13596	DQFDLTVG
	Q14161	DQPDYDSV
	Q6WCQ1	DQPDGSSL
	Q96AE4	DQPDAKKV
	P17252	DQSDFEGF
	P27797	DQTDMHGD
	P48735	DQTDDQVT
	O43164	DQVDSSLP
	P07814	DQVDIAVQ
	Q8IYD1	DQVDMESP
	J3KNL6	DRADSGPT
	Q8N3D4	DRADGAAP
	P21333	DRGDGMYK
	Q13813	DRIDGITI
	P42704	DRLDSSAV
	P14317	DRMDKSAV
	P14317	DRVDKSAV
	P78371	DSADLVAQ
	B4DGP8	DSFDRGTL
	Q92917	DSGDGAGP
	Q14980	DSLDLSCE
	Q13813	DSLDSVEA
	P61586	DSPDSLEN
	Q8N5W9	DSPDSGLP
	M0QZR4	DSPDREPG
	Q15056	DSRDDFNS
	J3KQJ1	DSRDGDGP
	P08621	DSRDMYME
	P08670	DSVDFSLA
	Q7Z460	DSVDGNRP
	Q969S3	DSVDKDAM
	O75822	DSWDADAF
	P21333	DSWDASKP
	Q9Y224	DTGDAVLN
	Q86UE4	DTGDANTN
	Q9P107	DTKDGGGE
	Q01581	DTLDEGVG
	P35579	DTLDSTAA
	Q32MZ4	DTLDFEDD
	P35998	DTLDPALM
	Q08211	DTPDTTAN
	P21333	DTRDAEMP
	P21333	DTRDAGYG
	P46087	DTVDDYGA
	Q15648	DTVDFSII
	P51991	DTVDKIVV
	Q9H1I8	DTYDGNQV
	P49792	DVADATSE
	O60566	DVCDEFTG
	O95782	DVFDGPAA
	E7ET15	DVGDPSTT
	Q6PJT7	DVIDIKPE
	Q9ULH0	DVIDYSSS
	Q13111	DVPDAAEV
	Q8TD55	DVPDSGPP
	O95202	DVQDYSED
	Q7LBC6	DVSDAVNV
	Q8NFD5	DVSDSSFP
	O43815	DVTDREDD
	P21333	DVVDNADG
	Q6PID6	DVVDNDEG
	P30041	DWKDGDSV
	Q9GZL7	DWTDTGLL
	P53582	DYADHPLG
	Q13813	DYGDTLAA
	Q16181	DYIDSKFE
	Q16630	DYMDTLPP
	Q12849	EAADFGTT
	P10809	EAGDGTTT
	P68104	EALDCILP
	Q13435	EAMDGSET
	K7ER00	EASDGGLD
	P14618	EASDGIMV
	F8WCY5	EATDYGRQ
	Q14839	EATDGGGD
	P11717	EAVDGSQT
	Q9UM47	EAVDCRQW
	Q15185	EDVDLPEV
	E7ET15	EDVDGIPI
	P22102	EDVDAGQI
	P10809	EDVDGEAL
	P61758	EDVDSFMK
	Q8NFC6	EECDGLMA
	Q66PJ3	EEEDGPVL
	Q86UK7	EEEDGGPA
	O75717	EEEDGQEG
	Q13442	EEIDAQLQ
	J3QR07	EEKDGELN
	P27797	EEKDKGLQ
	E9PGC8	EEKDGHSP
	Q9Y2D5	EELDSGLD
	B4DTG2	EEMDECEQ
	P27797	EEMDGEWE
	Q13409	EENDSKAP
	Q6P2E9	EENDSLGA
	P49792	EERDGQYF
	Q12830	EESDTIVS
	P35579	EEVDGKAD
	Q7Z3T8	EEVDVAVI
	J3KR35	EEVDLANL
	O75880	EEVDQVAR
	Q86U44	EFCDYGTK
	Q12906	EGRDSSKG
	Q99832	EGTDSSQG
	Q9Y5B6	EIPDAAFI
	E7EVM2	EITDGPHT
	F8VVA7	EIVDGGVI
	P35249	EKIDGVFA
	P51784	ELCDAAGR
	Q9HB71	ELLDNEKP
	P22234	ELLDSPGK
	Q9BWT3	ELPDSSSP
	P07437	ELVDSVLD
	O95202	EMPDTVLQ
	O15117	ENKDHAGE
	P43487	ENTDESNH
	P07437	ENTDETYC
	J3KNX9	EPSDAKTE
	Q8IWZ3	EQIDFVPV
	Q9Y2D5	EQIDFSAA
	Q53H47	EQLDVACG
	E9PGC8	EQRDTGLG
	O95453	EQTDSCAE
	Q13263	ERLDLDLT
	P08708	ERRDNYVP
	Q9HCE5	ESADSIGA
	Q3ZCM7	ESCDCLQG
	Q9Y2X7	ESLDGDLD
	Q7L014	ESQDVMQQ
	P53990	ESVDDINA
	P63241	ETGDAGAS
	Q01082	ETVDTSEM
	P78371	EVGDGTTS
	P17987	EVGDGTTS
	Q9HD42	EVLDQLSQ
	P20290	EVPDLVEN
	A6NHB5	EVVDSTES
	Q12874	EYEDSSGN
	P07437	EYPDRIMN
	Q9BWD1	FLTDGTGT
	Q13263	FMRDSGSK
	P42566	FNVDSSSL
	Q9BUF5	FRPDNFIF
	Q01082	FSRDASVA
	Q8NC51	FSVDRPII
	O75369	FTVDSRPL
	Q9BXW9	FVVDSCVV
	P11717	GATDGKKR
	Q8N6H7	GDMDGAHG
	O43242	GEADGKTA
	O00178	GELDNGRG
	Q99447	GERDGDF_
	Q15542	GEVDSAGA
	P14209	GGFDLSDA
	O60841	GHVDTGKT
	P49411	GHVDHGKT
	Q8IZ73	GLTDSTAP
	Q8TBC4	GLVDGQEL
	Q9UEW8	GLVDGHDV
	Q01813	GMVDGGSN
	O95202	GQIDGLIS
	Q5UIP0	GQTDAYLT
	Q13813	GSTDYGKD
	P27708	GTPDGTCY
	P11171	GVLDASAK
	P16150	GVVDAWAG
	O43290	HAIDSFRE
	P07919	HARDHCVA
	Q13151	HAVDGNTV
	Q14151	HAVDGEGF
	Q16836	HEMDAENP
	Q12824	HHLDAVPC
	Q8WWM7	HHLDNSSP
	O94966	HHPDLGPA
	Q9HCK8	HLLDSPSL
	Q16576	HLVDAHTA
	Q12872	HNADGAPV
	P49257	HQNDGASQ
	P12270	HRTDGFAE
	Q15046	HTTDNGVG
	Q15003	HVADGSAT
	P08670	IDVDVSKP
	Q8IVD9	IEIDSTTE
	Q96AT9	IEVDGGVG
	Q9HBD4	IGPDGEPL
	Q5JSZ5	IHVDSVLP
	Q9Y608	IIPDGTPN
	Q13625	IKPDGSSQ
	P07437	ILVDLEPG
	P08238	INPDHPIV
	Q01082	IQSDDYGK
	P25705	IRADGKIS
	Q9Y2H0	ISIDAGPR
	Q9BTV7	ISLDGRPP
	P30260	ISPDTVPL
	J3KMZ8	ISQDGSSL
	P17987	ITNDGATI
	P50991	ITNDGATI
	Q7LBC6	ITTDSSKL
	Q9BVC5	IVFDGSST
	P30041	KDGDSVMV
	P13995	KDVDGFHV
	Q14694	LALDGSSN
	Q5T4U5	LATDAVQI
	P49116	LATDSKAE
	Q13263	LATDSTFS
	P10809	LAVDAVIA
	Q96JH7	LCVDAAGH
	Q13263	LDLDLTAD
	Q9HAV4	LDNDGGGL
	P22102	LEGDGGPN
	P25705	LEPDNVGV
	Q5VY93	LEPDSGGN
	Q7Z6Z7	LERDGGSG
	P56524	LERDGGAA
	P61978	LESDAVEC
	Q00839	LGGDSAGR
	Q7L2H7	LHVDLAQI
	P10809	LLADAVAV
	Q96N21	LLTDAVPL
	P07437	LQLDRISV
	O75439	LQLDGSTP
	Q6P2E9	LQLDGSLT
	Q13263	LSLDGADS
	P22681	LSLDGDPT
	M0QZR4	LSLDSPDR
	Q6P1N0	LSPDGLMI
	Q7Z6Z7	LSPDGLPE
	Q9NZB2	LSTDSACR
	E9PGC8	LTPDSSFS
	P50990	LTRDKRLV
	G8JLI3	LTVDAKTE
	Q14161	LVPDTAEP
	H3BND4	LYVDDPNW
	P62191	MAKDDLSG
	Q6NZY4	MELDSDME
	Q14157	MENDSSNL
	P54105	MEVDTTPT
	P62258	MQGDGEEQ
	P78347	MSVDAVEI
	P26368	MTPDGLAV
	P25705	NAIDGKGP
	Q96I24	NDIDSNST
	Q96K76	NERDSSAS
	E7EMB3	NEVDADGN
	Q86WA8	NFTDHYLN
	Q9NZN8	NGTDGSEN
	Q9Y5A9	NGVDGNGV
	Q9NZB2	NHVDSAYF
	Q9H6R7	NHVDGMA_
	Q8NI22	NIIDGVLR
	Q7KZ85	NLRDSYQR
	P07437	NMNDLVSE
	P17980	NQLDGFQP
	Q9NZL9	NQPDAASQ
	Q13426	NQTDLSGL
	O75400	NSMDVAAG
	P11142	NVQDLLLL
	Q9Y4K1	NVTDTAQD
	Q8NC51	NYSDLDQS
	P10809	PALDSLTP
	Q04637	PAVDLSPV
	O94888	PAVDSEIL
	P52306	PCVDAGLI
	P60174	PDVDGFLV
	P27797	PEIDNPEY
	Q13177	PEKDGFPS
	O95104	PEKDSGSA
	P06744	PELDGSAQ
	P49736	PELDAYEA
	O75113	PETDGLSP
	Q9NZ63	PEVDLGID
	Q15185	PEVDGADD
	Q92797	PGIDGMTT
	Q9NQC3	PLMDFGND
	D3DQV9	PNFDGPAA
	O43491	PQIDGGAG
	P52732	PSVDAGVD
	P68104	PVLDCHTA
	P42331	QACDSKGD
	P35606	QELDGKPA
	P31146	QELDTSSG
	P04818	QERDAEPR
	Q8NBU5	QETDGFSG
	P34932	QGTDTAVP
	P22695	QQIDSVAN
	Q15043	QQLDSRAC
	Q9NXV6	QSTDSRQQ
	P20290	QSVDGKAP
	E9PK25	QTVDDPYA
	P21333	RPFDLVIP
	Q16643	SAADWALY
	K4DI93	SATDGNTS
	P84095	SAVDGRTV
	Q5T4S7	SAVDSVAG
	J3KMZ8	SCSDCGRS
	O00629	SDIDGDYR
	Q14008	SDLDSNQT
	P25705	SDLDAATQ
	O95466	SDRDGAIE
	Q92619	SDSDSGLD
	Q96T88	SDTDSGCC
	P45984	SDTDSSLD
	Q5SW79	SDVDTAST
	P18583	SEADAGET
	Q00613	SEGDGFAE
	Q86XP3	SEIDYPPF
	Q9UNF1	SEKDSSSM
	Q06323	SELDAFLK
	Q92804	SESDNSDN
	Q9HBD4	SEVDARHI
	Q13409	SFFDHSTR
	F5HFY4	SFSDGVPS
	P68104	SFSDYPPL
	Q9NQW7	SGFDGSAG
	P22102	SGTDGVGT
	Q13428	SGVDSAVG
	Q13905	SGVDSVQE
	O60563	SHHDSHSS
	Q16643	SHLDSHRR
	J3KNL6	SHSDSLAS
	P51784	SHTDSIGL
	O43491	SHVDIDVL
	Q13177	SHVDGAAK
	Q9H6R7	SICDGSIA
	B3KSH1	SIVDSYER
	Q86TB9	SIWDGSEV
	P08238	SKLDSGKE
	B4DGP8	SKPDTTAP
	Q5T5Y3	SKPDSFFL
	Q9P0L0	SKQDGPMP
	Q8NFC6	SKTDTGIV
	Q9BYW2	SKTDAVLM
	Q9P2I0	SKVDTGVI
	Q9Y2D5	SLADFSLP
	E7ET15	SLCDSPHQ
	Q9BZK7	SLIDAVMP
	Q15435	SLKDGEER
	Q13546	SLLDSTNT
	Q9UPN9	SLLDTCAV
	P51114	SLLDNTES
	Q96N67	SLPDALLP
	Q7Z5L9	SLPDSSLA
	P34897	SLSDSDPE
	Q14155	SLVDTVYA
	Q6UN15	SLVDTSKQ
	Q9Y5U2	SMSDNGGF
	Q12888	SNLDTCGS
	O75410	SNRDGHAT
	H0YLP2	SNTDGALQ
	Q8NDI1	SNTDSTQA
	Q92900	SQIDVALS
	P35579	SQSDSKSS
	Q6PKG0	SQTDFSQL
	Q7Z434	SQVDSPFS
	Q86UE4	SRHDGKEV
	Q13426	SRPDSSLP
	O95819	SRRDSPLQ
	Q8NC51	SRTDKSSA
	Q7LBC6	SSADSASL
	Q13263	SSGDGGAA
	E7EVM2	SSLDGAAS
	P12270	SSLDDVSL
	P41250	SSMDGAGA
	Q9ULT8	SSPDVSSV
	Q5T1M5	SSRDSAAP
	Q9Y2D5	SSRDGEFT
	O43290	SSSDTPLG
	Q8IYB5	SSSDAPLQ
	Q9H0C8	SSTDSGSG
	Q9UNF0	SSTDANGD
	Q00613	SSVDTLLS
	Q9BSJ8	SSVDAPPR
	P04406	STFDAGAG
	Q9Y5M8	STLDSSST
	P33992	STLDAALS
	Q92945	STPDFGFG
	Q6P2E9	STPDSQVW
	Q86U42	STTDRGFP
	Q12905	STWDGVIV
	P16333	SVPDSASP
	O15355	SVYDGHGG
	P61978	SYGDLGGP
	P30260	SYIDSAVI
	P62258	SYKDSTLI
	Q9NZZ3	SYLDEAAS
	P09651	SYNDFGNY
	O60828	SYSDAPRG
	O75717	SYTDAEGN
	P49841	SYTDTKVI
	Q9UQ35	SYVDGSSF
	Q9BTC0	TAEDGVPA
	J3KPS0	TAGDQPPP
	B4DQM4	TAKDSLSP
	P40855	TAPDASGP
	P07814	TARDQDLE
	Q9NQ29	TARDGDET
	P54727	TATDSTSG
	Q9NVH1	TATDTAIL
	K7ELL7	TCLDGSAT
	Q92804	TDADSESD
	Q9Y2U8	TDMDSTLD
	F5H1J5	TDPDSKPF
	Q7L099	TEGDGQIT
	Q8IVD9	TELDGHQE
	Q96B97	TEMDSRTK
	Q8N3X1	TEPDSTAA
	H0Y2S9	TERDGTLL
	O75533	TERDTPGH
	P51114	TESDTASV
	P51114	TESDQTAD
	P17252	TFCDHCGS
	Q7L099	TFCDACST
	Q9NQC3	TFSDSSPI
	Q9Y6W5	TGADGQPA
	O43252	TGIDSEYE
	O60547	TGQDGSYL
	Q14157	TGRDGSLA
	Q8N3X1	TGTDSNST
	O60563	TGVDHSLP
	Q13561	THLDTTQQ
	Q9H3P7	THTDSSEK
	P46013	THTDKVPG
	Q9BSJ8	THVDSPLE
	Q92664	TIADAFIA
	Q96JH7	TIRDGPSS
	P49792	TKHDGTGG
	Q8WXI9	TKQDGSGV
	P30153	TKTDLVPA
	Q15814	TKVDAAPG
	A6NHB5	TLGDGINS
	Q9HCK8	TLHDYTTQ
	O95202	TLKDTAPV
	P18583	TLPDSGFS
	O75880	TLPDLTPL
	Q2NKX8	TLQDGKGT
	Q8IW35	TLSDGASV
	Q13151	TLTDCVVV
	P09651	TLTDCVVM
	Q6PIZ9	TLVDSFSP
	Q9Y6I9	TMSDTSSV
	P08670	TNLDSLPL
	Q8NFC6	TNLDSSPS
	Q13435	TPADSGLI
	Q14697	TPRDGDKP
	P49750	TQIDKAQA
	Q14980	TQPDGTSV
	O43719	TQTDAGGE
	Q15003	TQWDSETH
	P68104	TRKDGNAS
	P23258	TRPDYISW
	Q9UER7	TRVDSPSH
	P49321	TSADKVES
	P55081	TSFDSAWG
	P84077	TSGDGLYE
	P06744	TSHDASTN
	Q86YV5	TSPDGNSR
	Q9Y383	TSRDGDTT
	Q16836	TSTDAASV
	Q14676	TSTDQPVT
	Q8IWZ8	TSTDAPTS
	Q00403	TSVDLITT
	Q8IWZ8	TTVDGAGF
	B4DUT8	TVADGAPS
	B7ZKM8	TVADSLSC
	E7EX90	TVADYQQT
	Q9ULJ3	TVGDAATT
	Q8TAK5	TVQDGQQV
	Q13263	TVVDCPVC
	O00161	TWGDGGEN
	Q86U44	TYADHSKL
	Q92581	TYGDSTVN
	P07237	TYKDHENI
	P49792	VACDASKP
	P14618	VALDTKGP
	Q5T1M5	VAPDGPLQ
	P49069	VATDGGER
	Q9Y6I3	VDLDSLVS
	P14625	VDVDGTVE
	Q3T8J9	VELDTGAP
	P48735	VEMDGDEM
	Q8NFC6	VESDGAVT
	Q9NQW7	VETDGRMP
	P98171	VEVDKAVA
	Q12906	VEVDGNSF
	O00442	VEVDGSIM
	O75533	VGLDSTGY
	J3KNX9	VHRDGFSL
	H0YEH1	VIVDSGGG
	Q13492	VIVDSGGF
	Q32MZ4	VLADGDTL
	B7WPI0	VLPDSTPA
	Q86UE4	VLTDSGSL
	Q12906	VMPDGSGI
	P80303	VNSDGFLD
	Q9NW68	VQHDTACT
	Q8NDX1	VQPDIHLT
	P08047	VQQDGSGQ
	Q92598	VQTDAQQT
	E7ENU4	VRPDSHSQ
	P63244	VSPDGSLC
	Q96HN2	VSPDGTVT
	Q13625	VSSDGNLP
	Q9UKV3	VTLDGKPL
	P48643	VTNDGATI
	Q9NQH7	VTQDSPLI
	P21333	VTYDGSPV
	Q14687	VVQDSRFP
	O75934	VVVDALPY
	P49790	WDCDTCLV
	P30048	WTPDSPTI
	P07437	YCIDNEAL
	P49588	YDTDLFVP
	Q9H1E3	YGRDSGPP
	P07437	YHGDSDLQ
	A8MXP9	YPEDKITP
	A8MXP9	YSPDGKES
