# Supplementary material for: A bead-based cleavage method for large-scale identification of protease substrates
Source: Sci Rep. 2016 Mar 3;6:22645. doi: 10.1038/srep22645 (PMC4776233; doi:10.1038/srep22645)
Supplement: Supplementary Table S5 [file srep22645-s6.xls]

## Sheet: Table S5
Table S5 Lists of degraded proteins with cleavage sites during apoptosis. The degraded proteins included 762 proteins with 169 cleavage sites identified by PROTOMAP method (combined results of two papers published by The Cravatt team) and 517 proteins with 641 cleavage sites identifed by Subtiligase method (also combined results of two papers by the Wells team) .
Substrates identified by PROTOMAP method	Cleavage Sites identified by PROTOMAP method	Substrates identified by Subtiligase method	Cleavage Sites identified by Subtiligase method
O14617	O14617_VQID708	O00139	O00139_QDVD189
O15117	O15117_DIAD822, O15117_DIYD626, O15117_THSD446, O15117_DDVD701, O15117_DNQD440	O00429	O00429_DFAD503
O15355	O15355_DDVD138	O00566	O00566_SVSD545
O43719	O43719_TQTD33	O14562	O14562_GAPD232
O43865	O43865_SSTD73	O14686	O14686_DEPD386
O60256	O60256_DLVD223	O14787	O14787_ERPD353
O60749	O60749_VSLD84	O14828	O14828_ATRD39
O60841	O60841_VTVD288, O60841_IDLD20	O14974	O14974_ANVD72
O75122	O75122_ESVD249	O15015	O15015_MVVD1005
O75367	O75367_ASAD172	O15027	O15027_SHSD837, O15027_VHPD341
O75717	O75717_DLFD328	O15042	O15042_DDLD737, O15042_EDVD712, O15042_DDLD725
O94973	O94973_VFSD690	O15117	O15117_THSD446
O95218	O95218_DDAD179	O15234	O15234_AAPD389
P06400	P06400_DEAD886	O15400	O15400_DVID204
P07814	P07814_DQVD929	O15530	O15530_PAMD52
P07910	P07910_DDRD298	O43169	O43169_SGSD10
P08670	P08670_DSVD85, P08670_VQID257	O43660	O43660_NATD75
P09651	P09651_DDHD157	O43665	O43665_HDSD14
P13010	P13010_DLLD730	O43683	O43683_TVTD395
P14317	P14317_SQTD115	O43719	O43719_FSND80
P16333	P16333_SVPD88	O43747	O43747_FLLD689
P16989	P16989_VEFD144	O43815	O43815_NEAD436
P19174	P19174_AEPD892	O43865	O43865_SMPD5, O43865_SYTD83, O43865_SSTD73
P19338	P19338_DDDD200, P19338_DDDD249, P19338_DDED162, P19338_DDED252, P19338_DDED255, P19338_EDDD199, P19338_EDDD248, P19338_ESFD593, P19338_SEED156, P19338_TEID455	O60216	O60216_DDID128, O60216_DSPD279
P23588	P23588_NKVD531, P23588_DETD45	O60232	O60232_SDVD81
P24534	P24534_DETD154	O60271	O60271_ELED5
P26368	P26368_MTPD128	O60318	O60318_ESTD424
P26599	P26599_AAVD172	O60343	O60343_EEAD272
P26641	P26641_EEMD264	O60499	O60499_IMLD196, O60499_DLLD138
P29590	P29590_PHLD523	O60508	O60508_SNID190, O60508_DEKD204
P31948	P31948_KELD302	O60583	O60583_DVRD454
P33991	P33991_LQSD132	O60664	O60664_TSLD219, O60664_AEAD9
P35579	P35579_DTLD1153	O60711	O60711_ASLD129
P36507	P36507_PVVD285	O60763	O60763_TEKD757
P36915	P36915_EEED332	O60784	O60784_TDLD157
P42166	P42166_EERD441	O60841	O60841_IDLD20
P42574	P42574_IETD175	O60885	O60885_DVPD337
P43243	P43243_DETD680	O60907	O60907_SLID136
P45974	P45974_DDLD767	O75113	O75113_PETD490
P46379	P46379_DEQD1031	O75367	O75367_ASAD172
P49792	P49792_STTD2776	O75369	O75369_VTYD1021, O75369_DNGD1476
P51114	P51114_DNRD431	O75376	O75376_ALVD1826, O75376_EIID385, O75376_DKID555
P52594	P52594_AELD381	O75400	O75400_NSMD133
P53621	P53621_PELD902, P53621_LDED865	O75410	O75410_SNRD500
P53990	P53990_DLID197	O75427	O75427_DFID358
P54105	P54105_MEVD221	O75475	O75475_GEGD433
P54578	P54578_KETD227	O75822	O75822_DVKD50
P54727	P54727_TATD165	O75925	O75925_LTYD100
P55210	P55210_IQAD231	O75934	O75934_VVVD14
P55884	P55884_DFVD161	O75940	O75940_ASSD62
P61978	P61978_LESD128	O75995	O75995_TSPD115
Q00839	Q00839_SALD100	O76003	O76003_DRLD101
Q01082	Q01082_DKGD1484, Q01082_DSLD1486, Q01082_ETVD2148, Q01082_DKGD1483, Q01082_DEVD1459	O94888	O94888_SIFD109, O94888_EKAD400
Q07666	Q07666_TGPD75	O94906	O94906_QVSD260
Q08211	Q08211_DTPD96	O94913	O94913_SQTD1288
Q08945	Q08945_DQHD450	O94915	O94915_VHLD1512
Q12906	Q12906_VEVD439	O94966	O94966_VDSD619
Q12972	Q12972_TELD164	O94973	O94973_VFSD690
Q12996	Q12996_DEVD576	O95071	O95071_TCSD619
Q13043	Q13043_DEMD326	O95153	O95153_SIAD44
Q13177	Q13177_SHVD212	O95208	O95208_DLMD340
Q13188	Q13188_DELD322	O95391	O95391_TVVD7
Q13428	Q13428_DDPD1278, Q13428_SGVD1137	O95402	O95402_VNLD407
Q13435	Q13435_DFSD862, Q13435_EAMD776, Q13435_METD299	O95433	O95433_HMVD254
Q13464	Q13464_DETD1113	O95696	O95696_ISTD921
Q13813	Q13813_SEVD702	P00441	P00441_ADKD93, P00441_SIED102
Q14008	Q14008_IEND1495, Q14008_DEPD842, Q14008_IEND1494	P00519	P00519_SLVD939
Q14139	Q14139_DEFD62	P00558	P00558_FLKD98
Q14151	Q14151_DLFD261	P06400	P06400_LQTD346
Q14161	Q14161_DQPD391	P07437	P07437_ELVD114
Q14498	Q14498_ERTD331	P07602	P07602_AKSD312
Q14558	Q14558_TELD237	P08047	P08047_VQQD199
Q14676	Q14676_EEVD173	P08134	P08134_DSPD90
Q14839	Q14839_TAVD363	P08195	P08195_TEVD109
Q14847	Q14847_DSQD148	P08670	P08670_SLAD90, P08670_CEVD331, P08670_DSVD85, P08670_VQID257, P08670_IDVD259,
Q14C86	Q14C86_DLPD1111	P09234	P09234_DYCD10
Q15003	Q15003_DFPD366	P09496	P09496_GPTD92, P09496_DAVD76
Q15075	Q15075_AKPD127	P09661	P09661_DQFD45
Q15185	Q15185_PEVD146	P09874	P09874_DEVD214
Q15365	Q15365_AGID261	P09884	P09884_VDDD83
Q15637	Q15637_DQND363	P11171	P11171_AAVD550
Q15907	Q15907_NVVD197	P12268	P12268_EEHD172
Q15942	Q15942_LEID209	P12270	P12270_HRTD2133, P12270_HRTD2147
Q16630	Q16630_DQID31	P12755	P12755_AVPD527
Q16643	Q16643_IETD502	P12931	P12931_ASAD45
Q32MZ4	Q32MZ4_TVKD333	P13010	P13010_NAVD455, P13010_IFQD556
Q4V328	Q4V328_EERD579	P13639	P13639_PFPD611
Q53QZ3	Q53QZ3_SHYD220	P13995	P13995_DNVD127
Q5H9R7	Q5H9R7_DEID530	P14618	P14618_AVLD354
Q6JBY9	Q6JBY9_EEVD308	P14625	P14625_VDVD28
Q6PKG0	Q6PKG0_SQTD495	P14866	P14866_DTWD284
Q709C8	Q709C8_DVHD1405, Q709C8_DWTD1925	P15170	P15170_SLGD39, P15170_VETD354
Q7Z434	Q7Z434_SQVD429	P15498	P15498_DLYD161
Q7Z5L9	Q7Z5L9_SLPD495	P16333	P16333_SVPD88
Q86UX7	Q86UX7_DDLD324, Q86UX7_DVLD344	P16989	P16989_EMKD269, P16989_TGPD161
Q86V81	Q86V81_DLFD100	P17010	P17010_CKVD244
Q86VM9	Q86VM9_DLRD114	P17028	P17028_VEED9, P17028_SELD170
Q8IXH7	Q8IXH7_DEAD26	P17544	P17544_ARTD43
Q8N163	Q8N163_TDTD496	P17980	P17980_AEQD27
Q8N1F7	Q8N1F7_DALD157	P18583	P18583_TEHD1640, P18583_LESD153
Q8N1G4	Q8N1G4_TEAD525	P18848	P18848_LAVD65
Q8N2F6	Q8N2F6_DLTD86	P20290	P20290_QSVD175
Q8N684	Q8N684_DLID9, Q8N684_DQID29, Q8N684_DSAD199	P20810	P20810_FLLD513, P20810_DAID233
Q8WUA2	Q8WUA2_DLPD232	P21127	P21127_TEGD405
Q92608	Q92608_DQPD208	P21333	P21333_VTYD1336, P21333_DNAD1504, P21333_VTYD1048
Q92688	Q92688_AEVD163	P22102	P22102_LEGD225
Q92804	Q92804_DQPD109	P22314	P22314_LYFD427
Q92841	Q92841_DECD585	P22626	P22626_AEVD76
Q92888	Q92888_LSLD314	P23193	P23193_NARD124
Q92945	Q92945_STPD102	P23246	P23246_DDED457
Q96AC1	Q96AC1_DEVD347	P23381	P23381_AEED83
Q96AE4	Q96AE4_HHGD181	P24534	P24534_DDID102
Q96B97	Q96B97_DIFD508	P25205	P25205_KDGD703, P25205_DAKD701
Q96BY6	Q96BY6_DSLD314	P25800	P25800_DKED8
Q96HN2	Q96HN2_SSTD154	P26368	P26368_MTPD128
Q96I25	Q96I25_TEKD286	P27708	P27708_IDVD1138, P27708_GTPD1886
Q96RU3	Q96RU3_ESPD519	P27797	P27797_DQTD121
Q96T88	Q96T88_DECD350	P27816	P27816_SLAD8, P27816_TETD327
Q9BSJ8	Q9BSJ8_SSVD639, Q9BSJ8_THVD972	P28340	P28340_LEID102
Q9BTE3	Q9BTE3_DERD282	P29083	P29083_IDMD303
Q9BV44	Q9BV44_SEQD496	P30414	P30414_STSD959
Q9BXJ9	Q9BXJ9_HEAD583	P30519	P30519_TLED251
Q9C0C9	Q9C0C9_ETPD437, Q9C0C9_ELSD1181	P31350	P31350_SLVD29
Q9H3P7	Q9H3P7_VSVD15, Q9H3P7_THTD343	P31939	P31939_EVSD339
Q9H6T3	Q9H6T3_DELD106	P31942	P31942_DGYD144
Q9NR30	Q9NR30_EEID126	P31943	P31943_VEMD94
Q9NT62	Q9NT62_DDGD104	P32519	P32519_VTLD145
Q9NVM9	Q9NVM9_DSPD625	P33991	P33991_LQSD132
Q9UBE0	Q9UBE0_DGPD193	P33992	P33992_FYSD13
Q9UKX7	Q9UKX7_DTPD248	P34932	P34932_DHLD727
Q9UPN3	Q9UPN3_DAPD3522	P35222	P35222_TQFD115
Q9UQ88	Q9UQ88_TEGD393	P35251	P35251_DEVD723
Q9Y2D5	Q9Y2D5_EELD703	P35269	P35269_QEVD272
Q9Y450	Q9Y450_EEYD57	P35579	P35579_DTLD1153
Q9Y4B6	Q9Y4B6_DDTD1422	P35637	P35637_DWFD355
Q9Y5A9	Q9Y5A9_AMID166	P36915	P36915_QQTD343
Q9Y3Q8		P36954	P36954_MEPD4
Q8WU90		P41250	P41250_SSMD56
Q9Y496		P42331	P42331_SRTD394
Q9Y4E8		P43007	P43007_GYLD12
Q92616		P43243	P43243_ENAD763, P43243_DETD680, P43243_AAVD452, P43243_FRRD187
Q9Y5B6		P45974	P45974_DDLD767, P45974_SAAD782, P45974_ESGD398
Q9HC35		P46013	P46013_THTD2147
P42768		P46087	P46087_EEAD207
Q14974		P46379	P46379_DEQD1001
Q9Y6A5		P46777	P46777_ESID136
Q9Y6D6		P46940	P46940_DEVD8
Q9Y6E0		P47712	P47712_DELD522
P50851		P49006	P49006_ATGD63
P42858		P49023	P49023_DDLD5
O43660		P49069	P49069_VATD9, P49069_DKLD115
Q9BZK7		P49321	P49321_TSAD32
Q9UGP4		P49327	P49327_PGLD1165
Q15555		P49792	P49792_DVAD2490, P49792_HETD1157, P49792_TKHD3131
O75937		P50548	P50548_DCSD191
O14745		P50851	P50851_SSVD1756, P50851_PTVD1784
O96019		P50991	P50991_VVSD268
P52566		P51572	P51572_AAVD164
Q16740		P51606	P51606_VQRD231
P11171		P51957	P51957_SVSD380
P46013		P51991	P51991_SRED115, P51991_DDHD178
P49756		P52294	P52294_VMSD64
P11274		P52565	P52565_DKTD143
Q14789		P52566	P52566_DELD19
Q9H4E7		P52888	P52888_DMAD13
O75175		P53621	P53621_TGVD188, P53621_LDED856
O15111		P53985	P53985_TSID469
Q12905		P54252	P54252_EAND217
Q3B726		P54577	P54577_LEKD298
O75113		P54727	P54727_TATD165
Q9UBN7		P55081	P55081_AALD263
O95155		P55209	P55209_ERLD57
O15294		P55265	P55265_VRPD214, P55265_VRPD263
Q86U42		P55884	P55884_DGID184
Q15020		P57764	P57764_FLTD275
Q01167		P60709	P60709_DSGD157, P60709_ELPD244, P60709_GQKD51
Q9NYF8		P61158	P61158_DDLD59
P82970		P61160	P61160_DSGD161
Q9H0C8		P61978	P61978_SGYD370, P61978_ETWD346, P61978_SAID350, P61978_LESD128
O14964		P62195	P62195_DEID252
Q15154		P63241	P63241_ETGD11, P63241_DDLD6
O94842		P67809	P67809_VEFD112
O60216		P68104	P68104_AIVD403
P54577		P68363	P68363_EHSD199, P68363_LRFD245, P68363_GGDD47, P68363_VFVD69
Q9UJU2		P78316	P78316_DLND319
Q9Y608		P78527	P78527_VDQD3211, P78527_SVID3435, P78527_DWVD2983
Q9UEE9		P78559	P78559_AEYD1884
P21281		P80303	P80303_EETD237
Q01581		P84022	P84022_MTVD258
Q9UN86		P85037	P85037_VSGD80
Q9BTY7		P98170	P98170_SESD242
Q9UNF1		P98171	P98171_DVLD403
Q9NQG5		Q00403	Q00403_TSVD207
Q03252		Q00613	Q00613_YAPD256
P56524		Q00653	Q00653_PGLD10
Q9UPN9		Q01543	Q01543_SLFD20
Q5VZM2		Q02447	Q02447_NSID530
Q01970		Q02750	Q02750_VEGD282, Q02750_PAPD16
P82094		Q03164	Q03164_QHTD2384
P48634		Q04206	Q04206_DCRD97
Q9UQR1		Q04726	Q04726_VSAD455, Q04726_SRYD239
O00273		Q04864	Q04864_DCRD86
O00287		Q06210	Q06210_SRVD260
Q13033		Q06547	Q06547_TMPD303
O43242		Q07021	Q07021_LVLD185
P15498		Q07666	Q07666_TGPD75
O43156		Q07820	Q07820_TSTD157
Q13107		Q08211	Q08211_DTPD96
Q13123		Q08J23	Q08J23_YEPD664, Q08J23_LEVD108
Q13151		Q12888	Q12888_VEQD829, Q12888_VSSD317
Q13283		Q12906	Q12906_VEVD439, Q12906_VMPD287
O00629		Q12912	Q12912_SSTD95, Q12912_ASGD181
Q13330		Q12982	Q12982_IDLD83
Q16543		Q12996	Q12996_DEVD576
P41214		Q13043	Q13043_TMTD349
P41227		Q13098	Q13098_NAPD114
P25205		Q13111	Q13111_EQPD110, Q13111_DEDD632, Q13111_EQPD128
Q13442		Q13123	Q13123_DIGD324, Q13123_ERRD108
Q9BRD0		Q13136	Q13136_TLTD218
Q13546		Q13177	Q13177_PEKD148
Q13573		Q13263	Q13263_LSLD685, Q13263_DAQD148, Q13263_SSGD105, Q13263_LATD726
Q15027		Q13362	Q13362_MVVD14
Q15056		Q13428	Q13428_DDPD1242, Q13428_SGVD1101, Q13428_ESSD616, Q13428_DSSD557
O43815		Q13435	Q13435_EAMD753, Q13435_EAMD776
P25490		Q13451	Q13451_DCRD185
P09496		Q13459	Q13459_VCVD1703
P09497		Q13541	Q13541_VLGD25
Q99439		Q13601	Q13601_TVPD38
O94819		Q13614	Q13614_VSSD48
Q9GZZ9		Q13620	Q13620_SATD25
Q86US8		Q13813	Q13813_DSLD1478
O43491		Q14004	Q14004_VSND1353
O94913		Q14103	Q14103_AKID69
P61026		Q14157	Q14157_TGRD850
Q9NWY4		Q14160	Q14160_ASTD1197
Q96EB6		Q14202	Q14202_EVVD255
Q9Y4R8		Q14204	Q14204_VLFD513
Q99614		Q14240	Q14240_MDPD21
P35269		Q14258	Q14258_LQAD80
Q15459		Q14289	Q14289_IESD400
Q969G3		Q14444	Q14444_DQLD94
Q96F86		Q14498	Q14498_ERTD331
O60506		Q14562	Q14562_AEMD499
P17980		Q14566	Q14566_SGVD274
Q9H1B7		Q14657	Q14657_GGVD28
Q15814		Q14683	Q14683_DLKD992
P27694		Q14693	Q14693_SQLD165
Q6NXE6		Q14789	Q14789_EEQD1801
Q92918		Q14839	Q14839_EATD1233, Q14839_TAVD363
P78559		Q14980	Q14980_EEPD1829
Q07960		Q14C86	Q14C86_DLPD1102
P51812		Q15003	Q15003_HVAD199, Q15003_DFPD366
Q9NZT2		Q15032	Q15032_INPD499
Q9H0B6		Q15052	Q15052_TRKD683
P10644		Q15056	Q15056_DEVD93
Q92538		Q15075	Q15075_AKPD127, Q15075_LVTD132
Q9H1E3		Q15154	Q15154_EDGD1550, Q15154_SEED193
Q9H2P0		Q15365	Q15365_ASLD275, Q15365_PPLD220
Q8WUQ7		Q15424	Q15424_DLFD262, Q15424_FDFD360
Q00341		Q15459	Q15459_VTWD503, Q15459_KTED689
Q92619		Q15477	Q15477_EEPD800
P78316		Q15650	Q15650_TEPD122
Q00403		Q15942	Q15942_LEID149
Q9H2G2		Q16576	Q16576_SHCD98
Q92797		Q1KMD3	Q1KMD3_AEPD126
P55212		Q27J81	Q27J81_DLVD1051
Q00613		Q2NKX8	Q2NKX8_DEDD1035
Q92917		Q2NL82	Q2NL82_CATD332
Q92973		Q2TAL8	Q2TAL8_LTVD290
Q92995		Q3B7T1	Q3B7T1_DFID115
O14920		Q3KQU3	Q3KQU3_TPTD570
O14981		Q3KQV9	Q3KQV9_CQVD299
P22059		Q3LXA3	Q3LXA3_EAPD362
Q6UX04		Q49AR2	Q49AR2_TNCD196
P22102		Q53F19	Q53F19_VELD231
O75419		Q58WW2	Q58WW2_STRD648
Q13148		Q5BJE1	Q5BJE1_HKTD517
O75533		Q5JRA6	Q5JRA6_DQTD709
Q10570		Q5JSZ5	Q5JSZ5_IHVD1776
P55795		Q5JTH9	Q5JTH9_EEAD1161, Q5JTH9_LTVD54
P20936		Q5JTV8	Q5JTV8_DDQD226, Q5JTV8_MQND304
Q9H6Z4		Q5SNT6	Q5SNT6_DGCD172
P49354		Q5SW79	Q5SW79_GEID1324
O75791		Q5T1V6	Q5T1V6_VPVD43
Q9Y6Y8		Q5T200	Q5T200_INYD159
P22681		Q5T4S7	Q5T4S7_SAVD2903, Q5T4S7_TEED580
Q9NSI2		Q5T8P6	Q5T8P6_YDTD431
P57737		Q5THJ4	Q5THJ4_LESD2610
P57740		Q5UIP0	Q5UIP0_GELD2000
O75475		Q5VSL9	Q5VSL9_DNLD365
Q14103		Q5VT06	Q5VT06_SSID980
Q14137		Q5VYS8	Q5VYS8_EHTD513
Q04759		Q5VZL5	Q5VZL5_TQTD928
Q06265		Q63HN8	Q63HN8_VTMD355
P40692		Q68CP9	Q68CP9_VRVD625
Q04864		Q6DKK2	Q6DKK2_QGAD202
P00374		Q6DN90	Q6DN90_DFAD234
Q12982		Q6FI81	Q6FI81_DLID214
Q9BTW9		Q6FIF0	Q6FIF0_SQLD106
P42224		Q6IBW4	Q6IBW4_ADLD459
P40818		Q6JBY9	Q6JBY9_EEVD272
Q13045		Q6P1L5	Q6P1L5_DIPD374
Q14562		Q6P2E9	Q6P2E9_LQLD662, Q6P2E9_EEND485, Q6P2E9_CSGD57
Q14566		Q6P4F7	Q6P4F7_LGID256
P26358		Q6PD62	Q6PD62_SEND1120
O60763		Q6PJT7	Q6PJT7_VTLD523
P50502		Q6PKG0	Q6PKG0_DFGD172, Q6PKG0_SQTD495
O95721		Q6UN15	Q6UN15_VDLD158
Q9Y508		Q6VMQ6	Q6VMQ6_ENTD428
Q9BXB4		Q6ZRS2	Q6ZRS2_NEND2275
Q9UDR5		Q6ZVM7	Q6ZVM7_ADLD157
Q9H3S7		Q71RC2	Q71RC2_VQKD572, Q71RC2_VQKD573, Q71RC2_ESTD90
Q9H446		Q7KZ85	Q7KZ85_DSTD1047
Q92900		Q7KZF4	Q7KZF4_HFVD188
Q69YN4		Q7L014	Q7L014_ERQD922, Q7L014_ESQD871
P78347		Q7Z2W4	Q7Z2W4_NNAD433, Q7Z2W4_LVND491
Q96A49		Q7Z2Z2	Q7Z2Z2_ELQD932
Q96A65		Q7Z333	Q7Z333_VEED1534
Q96J02		Q7Z434	Q7Z434_ADPD490
Q96JH7		Q7Z460	Q7Z460_VSRD1218
Q68EM7		Q7Z4V5	Q7Z4V5_ADSD241
Q9Y4A5		Q7Z591	Q7Z591_LEVD799
Q9UFC0		Q7Z5L9	Q7Z5L9_SLPD495
Q9BXW9		Q7Z6E9	Q7Z6E9_TLVD1267
Q7Z4Q2		Q7Z6I6	Q7Z6I6_LEND363, Q7Z6I6_PSPD907
Q9UJU6		Q7Z6Z7	Q7Z6Z7_LSPD3664, Q7Z6Z7_DMED3079, Q7Z6Z7_STRD2930, Q7Z6Z7_DYPD2473
Q96KG9		Q7Z739	Q7Z739_AITD168
Q8IWZ8		Q86U42	Q86U42_DPGD111
Q8WXG6		Q86UE8	Q86UE8_YGLD132
Q8WXI9		Q86UX7	Q86UX7_DVLD344
Q9Y2W1		Q86V81	Q86V81_DLFD93
Q7L523		Q86VM9	Q86VM9_DVRD361
Q9BPX3		Q86W56	Q86W56_DEID256
Q9C0J8		Q86XP1	Q86XP1_SQTD698
O95232		Q86Y82	Q86Y82_DLID217
Q7KZF4		Q8IUI8	Q8IUI8_DRRD331
O15042		Q8IVH2	Q8IVH2_SFPD406
O00429		Q8IW35	Q8IW35_LEDD433
Q8TBX8		Q8IWB9	Q8IWB9_VLAD96
Q8TC07		Q8IWR0	Q8IWR0_DLLD291
Q9Y5A7		Q8IX01	Q8IX01_TPAD922
Q7L5N1		Q8IY81	Q8IY81_DEED346
Q86W50		Q8IZ21	Q8IZ21_MVLD20
Q13136		Q8IZ40	Q8IZ40_AEQD391
Q9UBC2		Q8N163	Q8N163_AAPD292
Q9P2K8		Q8N1F7	Q8N1F7_DALD157
Q86TI0		Q8N1G4	Q8N1G4_TEAD525
Q96EP5		Q8N302	Q8N302_VEND148
P49750		Q8N3X1	Q8N3X1_AEID153, Q8N3X1_EEGD425
A5YKK6		Q8N573	Q8N573_TSAD449
Q8N122		Q8N5S9	Q8N5S9_EEAD32
Q5T8P6		Q8N5W9	Q8N5W9_LEPD61
Q9NU22		Q8N684	Q8N684_DQID29, Q8N684_GSRD324
Q6IQ49		Q8N999	Q8N999_EKVD59
Q96ST3		Q8N9B5	Q8N9B5_DHCD722
Q8N3X1		Q8NCD3	Q8NCD3_DRTD91
Q9Y2W2		Q8NCP5	Q8NCP5_TSRD157
Q9UER7		Q8NE71	Q8NE71_AEND283
Q8NCF5		Q8NEF9	Q8NEF9_SEKD211
Q9BU89		Q8NF50	Q8NF50_DEED249
P52272		Q8NFC6	Q8NFC6_EECD2044, Q8NFC6_EEVD1708
Q8N3F8		Q8NHP6	Q8NHP6_IESD274
Q9GZU8		Q8TAP6	Q8TAP6_FVTD74
Q6ZSZ5		Q8TEQ0	Q8TEQ0_WSVD182
O95104		Q8TEQ6	Q8TEQ6_QQLD1319
O14974		Q8TEU7	Q8TEU7_CSVD1282
Q13596		Q8WUA2	Q8WUA2_DLPD232
P51784		Q8WUF5	Q8WUF5_SSLD294
Q5SW79		Q8WUI4	Q8WUI4_LETD412
Q15149		Q8WWM7	Q8WWM7_KEVD584
P48506		Q8WWQ0	Q8WWQ0_DKVD369
O76094		Q8WXG6	Q8WXG6_TDQD1177
Q14687		Q8WYP5	Q8WYP5_TEKD1367
Q8TAQ2		Q8WYQ5	Q8WYQ5_DEPD396, Q8WYQ5_NDVD248
P55036		Q92538	Q92538_DHSD368
Q5K651		Q92541	Q92541_EFHD140, Q92541_EFHD180
Q8IX12		Q92574	Q92574_TEED638
Q99490		Q92598	Q92598_VQTD547
E9PAU2		Q92619	Q92619_EDCD262
P20340		Q92785	Q92785_ISQD115, Q92785_DKED243
Q16763		Q92804	Q92804_QQHD140
Q06210		Q92888	Q92888_AEVD292
P20700		Q92917	Q92917_DSGD37, Q92917_ALAD98
Q9UI08		Q92945	Q92945_SQGD128, Q92945_ISPD183
P18583		Q92974	Q92974_AEED625
P04083		Q92995	Q92995_ITPD266
Q01196		Q93009	Q93009_ALSD50
Q147X3		Q969V6	Q969V6_DSSD121
Q04726		Q96A49	Q96A49_GKID93
P61289		Q96AG3	Q96AG3_DGFD10
Q02750		Q96B23	Q96B23_VQKD44
P05771		Q96BY6	Q96BY6_EETD327
P04053		Q96CF2	Q96CF2_TQID83
P35611		Q96D71	Q96D71_TVAD459, Q96D71_SSSD465, Q96D71_TVAD511, Q96D71_SSSD517, Q96D71_TQFD438, Q96D71_VDAD608
P35606		Q96ED9	Q96ED9_DTPD160
P30041		Q96EY5	Q96EY5_LSLD172
Q15007		Q96FS4	Q96FS4_CLQD814
Q13561		Q96G28	Q96G28_DGSD144, Q96G28_CLTD141
Q15126		Q96GM8	Q96GM8_DSDD7, Q96GM8_VCGD373
Q14790		Q96HA7	Q96HA7_DDTD498
P04818		Q96I24	Q96I24_NDID159, Q96I24_QERD328
Q9UBK7		Q96IZ7	Q96IZ7_IESD238
Q12769		Q96JM3	Q96JM3_LQID585
O60832		Q96MG7	Q96MG7_VLRD41
Q92922		Q96MX6	Q96MX6_NAID118
Q8IVD9		Q96N16	Q96N16_METD17
Q8WXH0		Q96N64	Q96N64_GETD55
Q9NTI5		Q96PK2	Q96PK2_DAPD3522, Q96PK2_DTTD2228
P21266		Q96PN7	Q96PN7_NSID760
P35637		Q96PU5	Q96PU5_SVTD345
Q5W0V3		Q96PZ0	Q96PZ0_EEED87
Q13153		Q96RS0	Q96RS0_DEQD601
Q12765		Q96RU3	Q96RU3_ESPD519
Q12872		Q96SB3	Q96SB3_VEVD551
O75792		Q96T58	Q96T58_STTD1574
P08621		Q96T88	Q96T88_AETD118
Q14181		Q99459	Q99459_HESD391
Q96S55		Q99590	Q99590_MECD407, Q99590_MECD722
O75821		Q99615	Q99615_AECD8
O75822		Q99733	Q99733_SFSD8, Q99733_ERLD46
Q13492		Q99959	Q99959_TVFD232
Q8WUM0		Q99996	Q99996_SLLD1033
P31483		Q9BRD0	Q9BRD0_DSPD273
P42575		Q9BSI4	Q9BSI4_SVTD207
Q8TEQ6		Q9BTC0	Q9BTC0_SVSD1518, Q9BTC0_TAED1352, Q9BTC0_AQPD409
Q14683		Q9BTV7	Q9BTV7_ISLD58
Q14694		Q9BUJ2	Q9BUJ2_SGPD96
P42566		Q9BVT8	Q9BVT8_AATD60
Q14980		Q9BY77	Q9BY77_VQND234
Q2NL82		Q9BYJ9	Q9BYJ9_TVVD164
Q9P2N5		Q9BZF1	Q9BZF1_DIQD806
Q15276		Q9BZK7	Q9BZK7_MEVD152
Q99575		Q9C0C9	Q9C0C9_TAPD1225, Q9C0C9_GGTD319, Q9C0C9_ETPD437
O15523		Q9C0E8	Q9C0E8_QTDD368
Q92499		Q9GZR7	Q9GZR7_AESD296
Q99747		Q9H0D6	Q9H0D6_FTSD483
Q5UIP0		Q9H0E9	Q9H0E9_VEAD560
Q92620		Q9H0H5	Q9H0H5_TETD273
Q9UBW7		Q9H1B7	Q9H1B7_NHVD132
Q4G0J3		Q9H2J4	Q9H2J4_TYED50
O95453		Q9H2L5	Q9H2L5_SSTD122
Q9Y4B4		Q9H3P2	Q9H3P2_ATPD320
Q9Y4K4		Q9H3P7	Q9H3P7_THTD343
Q9Y4X5		Q9H4A3	Q9H4A3_SSVD1069
P23381		Q9H4L5	Q9H4L5_TITD170
P78527		Q9H582	Q9H582_SCVD615
Q66K74		Q9H5V7	Q9H5V7_IQTD225
Q86V48		Q9H6R7	Q9H6R7_SICD508
O60264		Q9H6T3	Q9H6T3_SEED124, Q9H6T3_DVPD451
Q8N6H7		Q9H7N4	Q9H7N4_QTVD996
Q9ULX6		Q9H814	Q9H814_ESVD64
P78371		Q9H8Y5	Q9H8Y5_EDSD134
Q13469		Q9H9B1	Q9H9B1_LETD481
Q9UMZ2		Q9H9J4	Q9H9J4_EEPD764
Q13395		Q9HAS0	Q9HAS0_DSED57
P48553		Q9HB58	Q9HB58_EIID353
Q7LBC6		Q9HCD5	Q9HCD5_DSFD153, Q9HCD5_SSTD380
Q13576		Q9HCE5	Q9HCE5_ESAD29
Q06546		Q9HCF4	Q9HCF4_MAVD273
Q9UKW4		Q9NPG3	Q9NPG3_DESD136
Q9NW82		Q9NQC3	Q9NQC3_FGND84, Q9NQC3_NAPD905
Q8NBF2		Q9NR50	Q9NR50_VGVD355
P27708		Q9NRL2	Q9NRL2_QLTD499
Q86WB0		Q9NT62	Q9NT62_DDGD104
Q8TD19		Q9NUM4	Q9NUM4_DAYD19
O60524		Q9NV96	Q9NV96_DEVD12
Q13409		Q9NVU0	Q9NVU0_AGTD543
P50991		Q9NW13	Q9NW13_EESD294
P52294		Q9NZ43	Q9NZ43_LGTD129
Q9H814		Q9NZB2	Q9NZB2_NHVD449
O60664		Q9NZJ5	Q9NZJ5_DVED773
O95782		Q9NZN5	Q9NZN5_THSD1464
Q15233		Q9P0L0	Q9P0L0_SKQD156
P38159		Q9P107	Q9P107_DLGD472, Q9P107_DTKD842
O94804		Q9P1Y5	Q9P1Y5_DEGD861
Q9BW71		Q9P1Z2	Q9P1Z2_EEAD134
O94906		Q9P270	Q9P270_ELRD93
Q9BRP8		Q9P275	Q9P275_DSRD576, Q9P275_SCGD95
Q08378		Q9P2E9	Q9P2E9_SQLD1238
P52732		Q9P2J5	Q9P2J5_DAGD503
Q9UK59		Q9P2N5	Q9P2N5_YEPD487
O60825		Q9UBF8	Q9UBF8_FSVD488
Q9HB21		Q9UBL0	Q9UBL0_VNPD494
Q08J23		Q9UBN7	Q9UBN7_DMAD1088
Q9BWU0		Q9UGU0	Q9UGU0_HETD1219
Q66K14		Q9UHB9	Q9UHB9_DAND537
Q2TAL8		Q9UJU6	Q9UJU6_EHID361
Q10567		Q9UKG1	Q9UKG1_LSLD444
Q8IYB3		Q9UKS7	Q9UKS7_EAID7
O75152		Q9UKV3	Q9UKV3_VTLD68, Q9UKV3_TLAD511, Q9UKV3_VSRD663
Q86UE4		Q9UKX7	Q9UKX7_TLVD126
Q86UP2		Q9ULH7	Q9ULH7_DSSD182
Q86UV5		Q9ULR0	Q9ULR0_DEDD167
Q4LE39		Q9ULV0	Q9ULV0_LESD1110
P98171		Q9ULZ2	Q9ULZ2_DYVD170
Q9ULT8		Q9UMY4	Q9UMY4_DLTD21
P43403		Q9UMZ2	Q9UMZ2_DYKD987
P49321		Q9UN37	Q9UN37_DEVD230
Q8IWX8		Q9UNS1	Q9UNS1_LSMD579
P23193		Q9UNY4	Q9UNY4_DQLD826
Q13555		Q9UPN6	Q9UPN6_EGQD380
Q14353		Q9UPN7	Q9UPN7_SSVD358
Q9UNS1		Q9UPN9	Q9UPN9_SELD829
P52948		Q9UPT8	Q9UPT8_LEDD67, Q9UPT8_LEPD741
Q9P0L0		Q9UQ35	Q9UQ35_PTVD1149
Q9BXP5		Q9Y232	Q9Y232_TAVD210
P37275		Q9Y2I7	Q9Y2I7_DVFD1607
Q6P2E9		Q9Y2K2	Q9Y2K2_VEPD383
Q15910		Q9Y2L5	Q9Y2L5_MTVD853
Q8IW35		Q9Y2W1	Q9Y2W1_VRMD574
Q9UBL0		Q9Y2X3	Q9Y2X3_SQMD124
Q99081		Q9Y2X7	Q9Y2X7_DLSD418
Q5VT52		Q9Y3X0	Q9Y3X0_EKTD299
P50542		Q9Y4F3	Q9Y4F3_QSHD954
Q7Z3B3		Q9Y5A9	Q9Y5A9_NGVD367, Q9Y5A9_AMID166
P17252		Q9Y6K1	Q9Y6K1_VYTD438
O43149		Q9Y6W5	Q9Y6W5_TGAD411, Q9Y6W5_PQSD253
Q86UE8
Q04206
Q6FI81
Q15054
Q6UN15
Q8WUX9
Q8IWS0
Q9HB71
Q92625
Q7Z460
P22626
Q6PJT7
Q14677
O75145
Q07866
Q96RG2
Q9BWH6
Q86X10
Q14240
Q9Y5B0
Q13131
Q8ND56
Q14160
Q8NC51
Q7Z3K3
Q8TF05
O00567
Q7Z5K2
Q16512
Q9Y5K6
P50995
Q96JB5
P28838
P51991
P61247
P39880
O75643
O75909
Q13263
P25440
P40855
P09874
Q6VY07
Q6F5E8
Q6GYQ0
Q9UKJ3
Q05519
Q6AI08
Q9P258
Q9P265
O43299
P08047
Q9NUQ8
Q96S59
Q99459
O43379
Q92974
O60502
P28715
Q96JP5
Q15291
O95671
P42331
Q2M2I8
Q96N67
Q9Y2U5
Q93100
Q9Y4E1
Q5VSL9
Q9NZ63
Q2NKX8
Q96JG6
Q14376
Q01826
Q7KZI7
Q6NZY4
P85037
Q96K76
Q8IWV8
O60907
Q13310
O43665
Q01085
Q8IU81
P35658
O43432
Q13017
Q9Y6I3
Q6Y7W6
Q3KQU3
O95786
Q92890
Q9NUW8
Q9Y5P4
Q8IZH2
Q6PJG6
O00471
Q9Y6X4
O94915
P0CB43
Q96Q25
O94888
Q8N1K5
P14921
Q8ND24
Q9NQW6
P35749
Q9NSK0
O60573
O60271
Q96EY5
Q9BVA0
P54278
Q5T4S7
Q96PY6
P42695
Q86W56
Q86TB9
P20810
Q9UQ35
Q5XPI4
Q16881
Q86YS7
P32121
Q68E01
Q641Q2
A6NE09
Q9Y2X7
Q15366
Q8N9T8
Q00653
Q3YEC7
Q9Y2Z0
Q7Z6I6
Q6ZNJ1
Q9UNT1
Q5T1M5
P49454
Q16204
P83916
Q96B54
Q96BN8
Q8TB03
Q8NI27
Q9NPI6
Q8N5I9
O60343
O75376
Q8IWY9
Q7Z739
O75037
P55957
Q7Z6Z7
Q3LXA3
O43390
Q14141
Q16181
Q9UHD8
Q8NE71
O75179
O43747
P63010
P48444
P49407
Q7L8W6
Q96G97
P50990
O75794
Q6P1J9
Q9NXV6
Q9P2M7
Q12873
Q8WVB6
Q86XP3
Q7L014
Q8IYB7
P50570
Q14204
P20042
Q04637
P78344
Q15717
P32519
Q5SNT6
P14324
O14976
Q9Y5Q8
P51858
P14866
O95757
Q92598
F8VPJ2
P27816
O95819
Q8TDZ2
P25325
Q13765
P30419
P49790
Q92621
Q53GL7
P09884
Q9NY27
Q9BZL6
Q86UA1
Q14671
P47897
Q8TEU7
Q9NW64
Q96D71
P08865
Q15424
O43290
O95248
O95486
Q15477
P51532
P40763
Q9Y3F4
Q9NRL3
Q7KZ85
P15923
Q92734
O95411
Q9C0C2
O60784
Q5T6F2
Q14157
Q9Y5K5
O94966
Q5JSH3
O43314
O75995
P21127
P31943
P57764
P62995
Q27J81
Q7Z4V5
Q8NFC6
Q96JM3
Q9H3P2
Q9NRY5
Q9UPN7
WDR22
