# Supplementary material for: A bead-based cleavage method for large-scale identification of protease substrates
Source: Sci Rep. 2016 Mar 3;6:22645. doi: 10.1038/srep22645 (PMC4776233; doi:10.1038/srep22645)
Supplement: Supplementary Table S6 [file srep22645-s7.xls]

## Sheet: Table S6
Table S6 List of the whole proteome on beads identified by LC-MS/MS. Raw data were acquired using a linear ion trap-Orbitrap mass spectrometer (LTX-Orbitrap XL, Thermo) and searched using MaxQuant(V1.3.0.05) against the Swiss-Prot human database (20131211downloaded) with 1% false discovery rate (FDR), allowing for precursor-ion mass tolerance, 10 ppm; fragment-ion mass tolerance, 0.5 Da; enzyme, …
Sequence	Length	Missed cleavages	Mass	Proteins	Leading razor protein	Gene names	Protein names	Unique (Groups)	Unique (Proteins)	Charges	PEP	Score
AKPVTQIVSAEAWGR	15	1	1611.87	A0A5B9;P01850	A0A5B9	TRBC2;TRBC1	T-cell receptor beta-2 chain C region;T-cell receptor beta-1 chain C region	yes	no	2,3	9.1268e-05	158.93
EVHSGVSTDPQPLK	14	0	1492.75	A0A5B9;P01850	A0A5B9	TRBC2;TRBC1	T-cell receptor beta-2 chain C region;T-cell receptor beta-1 chain C region	yes	no	2	1.0602e-05	181.67
VSATFWQNPR	10	0	1204.6	A0A5B9;P01850	A0A5B9	TRBC2;TRBC1	T-cell receptor beta-2 chain C region;T-cell receptor beta-1 chain C region	yes	no	1,2	2.4367e-13	225.01
ACIGDTLCQK	10	0	1164.53	A0AVT1	A0AVT1	UBA6	Ubiquitin-like modifier-activating enzyme 6	yes	yes	2	0.00031813	147.75
ALQLLHCFPLDIR	13	0	1594.87	A0AVT1;A0AVT1-2;H0Y8S8	A0AVT1	UBA6	Ubiquitin-like modifier-activating enzyme 6	yes	no	2	0.00072941	120.84
AVTIHDTEK	9	0	1012.52	A0AVT1;A0AVT1-3;A0AVT1-4	A0AVT1	UBA6	Ubiquitin-like modifier-activating enzyme 6	yes	no	2	0.015493	96.143
DGSLFWQSPK	10	0	1163.56	A0AVT1;A0AVT1-2;H0Y8S8	A0AVT1	UBA6	Ubiquitin-like modifier-activating enzyme 6	yes	no	2	0.00026244	157.78
DKFESSFSHKPSLFNK	16	2	1896.94	A0AVT1;A0AVT1-2;H0Y8S8	A0AVT1	UBA6	Ubiquitin-like modifier-activating enzyme 6	yes	no	3	4.8258e-05	154.72
EDFTLLDFINAVK	13	0	1523.79	A0AVT1;A0AVT1-2	A0AVT1	UBA6	Ubiquitin-like modifier-activating enzyme 6	yes	no	2	1.0584e-34	274
EIFISNITQANPGIVTCLENHPHK	24	0	2731.38	A0AVT1;A0AVT1-3;A0AVT1-4	A0AVT1	UBA6	Ubiquitin-like modifier-activating enzyme 6	yes	no	3	2.5208e-10	159.01
FDLNEPLHLSFLQNAAK	17	0	1956.01	A0AVT1;A0AVT1-2;H0Y8S8	A0AVT1	UBA6	Ubiquitin-like modifier-activating enzyme 6	yes	no	2	3.4836e-20	233.14
FISADVHGIWSR	12	0	1386.7	A0AVT1;A0AVT1-3;A0AVT1-4	A0AVT1	UBA6	Ubiquitin-like modifier-activating enzyme 6	yes	no	2	0.026306	78.548
FWQTYSSAEEVLQK	14	0	1714.82	A0AVT1;A0AVT1-2	A0AVT1	UBA6	Ubiquitin-like modifier-activating enzyme 6	yes	no	2	7.3327e-107	370.69
GHTEVIVPHLTESYNSHRDPPEEEIPFCTLK	31	1	3630.74	A0AVT1;A0AVT1-2;H0Y8S8	A0AVT1	UBA6	Ubiquitin-like modifier-activating enzyme 6	yes	no	3,4	2.7507e-21	157.83
GMITVTDPDLIEK	13	0	1430.73	A0AVT1;A0AVT1-2;H0Y8S8	A0AVT1	UBA6	Ubiquitin-like modifier-activating enzyme 6	yes	no	2	0.00013199	143.42
HIAELNPYVHVTSSSVPFNETTDLSFLDK	29	0	3259.6	A0AVT1;A0AVT1-3;A0AVT1-4	A0AVT1	UBA6	Ubiquitin-like modifier-activating enzyme 6	yes	no	3	1.0268e-16	164.82
IDAHLNK	7	0	809.44	A0AVT1;A0AVT1-2;H0Y8S8	A0AVT1	UBA6	Ubiquitin-like modifier-activating enzyme 6	yes	no	1	0.06782	75.311
IIPAIATTTATVSGLVALEMIK	22	0	2212.28	A0AVT1;A0AVT1-2	A0AVT1	UBA6	Ubiquitin-like modifier-activating enzyme 6	yes	no	2	0.0010045	88.548
IQEFKPSNK	9	1	1089.58	A0AVT1;A0AVT1-2	A0AVT1	UBA6	Ubiquitin-like modifier-activating enzyme 6	yes	no	2	2.0109e-05	177.36
IQSGHSLEGCFQVIK	15	0	1701.85	A0AVT1;A0AVT1-2	A0AVT1	UBA6	Ubiquitin-like modifier-activating enzyme 6	yes	no	2	1.7514e-12	213.83
KPDHVPISSEDER	13	1	1507.73	A0AVT1;A0AVT1-2	A0AVT1	UBA6	Ubiquitin-like modifier-activating enzyme 6	yes	no	2	2.5238e-07	192.65
KPNVGCQQDSEELLK	15	1	1743.85	A0AVT1;A0AVT1-3	A0AVT1	UBA6	Ubiquitin-like modifier-activating enzyme 6	yes	no	2	4.8996e-12	214.53
LETGQFLTFR	10	0	1210.63	A0AVT1;A0AVT1-3;A0AVT1-4	A0AVT1	UBA6	Ubiquitin-like modifier-activating enzyme 6	yes	no	2	0.00014701	165.63
LKDGSLFWQSPK	12	1	1404.74	A0AVT1;A0AVT1-2;H0Y8S8	A0AVT1	UBA6	Ubiquitin-like modifier-activating enzyme 6	yes	no	2	0.00025139	162.48
LVKPTTEK	8	1	914.544	A0AVT1;A0AVT1-2	A0AVT1	UBA6	Ubiquitin-like modifier-activating enzyme 6	yes	no	1,2	0.011107	146.54
LYATVYCIPFAEEDLSADALLNILSEVK	28	0	3156.59	A0AVT1;A0AVT1-2	A0AVT1	UBA6	Ubiquitin-like modifier-activating enzyme 6	yes	no	3	1.6702e-20	180.63
MLYVPVMPGHAK	12	0	1341.69	A0AVT1;A0AVT1-2	A0AVT1	UBA6	Ubiquitin-like modifier-activating enzyme 6	yes	no	2	0.0016125	112.71
MYSIEPADR	9	0	1080.49	A0AVT1;A0AVT1-2;H0Y9U5	A0AVT1	UBA6	Ubiquitin-like modifier-activating enzyme 6	yes	no	2	0.00012262	156.35
NAIFQLEK	8	0	961.523	A0AVT1;A0AVT1-2	A0AVT1	UBA6	Ubiquitin-like modifier-activating enzyme 6	yes	no	1	0.0038784	136.8
NCFLNLAIPIVVFTETTEVR	20	0	2335.22	A0AVT1;A0AVT1-2	A0AVT1	UBA6	Ubiquitin-like modifier-activating enzyme 6	yes	no	2	1.295e-05	143.57
NCFLNLAIPIVVFTETTEVRK	21	1	2463.32	A0AVT1;A0AVT1-2	A0AVT1	UBA6	Ubiquitin-like modifier-activating enzyme 6	yes	no	3	0.022265	76.586
NFALLGVGTSK	11	0	1105.61	A0AVT1;A0AVT1-2;H0Y8S8	A0AVT1	UBA6	Ubiquitin-like modifier-activating enzyme 6	yes	no	2	4.7627e-06	178.71
NLPIMSTASVEIDDALYSR	19	0	2094.03	A0AVT1;A0AVT1-3;A0AVT1-4	A0AVT1	UBA6	Ubiquitin-like modifier-activating enzyme 6	yes	no	2	3.3488e-08	160.3
NLVLAGIK	8	0	826.528	A0AVT1;A0AVT1-3;A0AVT1-4	A0AVT1	UBA6	Ubiquitin-like modifier-activating enzyme 6	yes	no	1	0.022666	97.602
NWSQCVELAR	10	0	1261.59	A0AVT1;A0AVT1-2	A0AVT1	UBA6	Ubiquitin-like modifier-activating enzyme 6	yes	no	2	1.933e-21	259.08
QDVIITALDNVEAR	14	0	1555.82	A0AVT1;A0AVT1-2;H0Y8S8	A0AVT1	UBA6	Ubiquitin-like modifier-activating enzyme 6	yes	no	2	0.0018783	109.79
RPPSPIKFDLNEPLHLSFLQNAAK	24	2	2731.48	A0AVT1;A0AVT1-2;H0Y8S8	A0AVT1	UBA6	Ubiquitin-like modifier-activating enzyme 6	yes	no	3	6.8033e-20	199.97
SDLQMAVLSFEKDDDHNGHIDFITAASNLR	30	1	3358.59	A0AVT1;A0AVT1-2	A0AVT1	UBA6	Ubiquitin-like modifier-activating enzyme 6	yes	no	3	8.6635e-11	136.88
SFPAAIEHTIQWAR	14	0	1625.83	A0AVT1;A0AVT1-2;H0Y8S8	A0AVT1	UBA6	Ubiquitin-like modifier-activating enzyme 6	yes	no	2	5.9277e-08	196.84
SYTAADATLK	10	0	1039.52	A0AVT1;A0AVT1-2;H0Y8S8	A0AVT1	UBA6	Ubiquitin-like modifier-activating enzyme 6	yes	no	1	0.0024513	111.17
TVFFESLER	9	0	1126.57	A0AVT1;A0AVT1-3;A0AVT1-4	A0AVT1	UBA6	Ubiquitin-like modifier-activating enzyme 6	yes	no	1,2	1.9899e-06	186.78
VCPTTETIYNDEFYTK	16	0	1979.88	A0AVT1;A0AVT1-2;H0Y8S8	A0AVT1	UBA6	Ubiquitin-like modifier-activating enzyme 6	yes	no	2	2.9246e-36	272.95
VVQTDETAR	9	0	1017.51	A0AVT1;A0AVT1-2	A0AVT1	UBA6	Ubiquitin-like modifier-activating enzyme 6	yes	no	1,2	0.0018846	121.6
YGIEPTMVVQGVK	13	0	1419.74	A0AVT1;A0AVT1-2	A0AVT1	UBA6	Ubiquitin-like modifier-activating enzyme 6	yes	no	2	0.0093339	90.793
YQCVVLTEMK	10	0	1269.61	A0AVT1;A0AVT1-3;A0AVT1-4	A0AVT1	UBA6	Ubiquitin-like modifier-activating enzyme 6	yes	no	2	0.00035067	138.76
YYFSHDTD	8	0	1046.4	A0AVT1;A0AVT1-2	A0AVT1	UBA6	Ubiquitin-like modifier-activating enzyme 6	yes	no	2	0.034243	79.469
ACDLPAWVHFPDTER	15	0	1812.83	A0FGR8-6;A0FGR8;A0FGR8-2;H7BXI1	A0FGR8-6	ESYT2	Extended synaptotagmin-2	yes	no	2,3	3.281e-06	182.1
ALALLEDEER	10	0	1157.59	A0FGR8-6;A0FGR8;A0FGR8-2;H7BXI1	A0FGR8-6	ESYT2	Extended synaptotagmin-2	yes	no	2	3.9602e-05	160.53
AQPPEAGPQGLHDLGR	16	0	1641.82	A0FGR8-6;A0FGR8;A0FGR8-2;H7BXI1;A0FGR8-5;F2Z3K9	A0FGR8-6	ESYT2	Extended synaptotagmin-2	yes	no	2	0.00047131	122.08
DEQHQCSLGNLK	12	0	1427.65	A0FGR8-6;A0FGR8;A0FGR8-2;H7BXI1;A0FGR8-4;A0FGR8-5;F2Z3K9	A0FGR8-6	ESYT2	Extended synaptotagmin-2	yes	no	2	1.5691e-12	222.25
EPTPSIASDISLPIATQELR	20	0	2137.13	A0FGR8-6;A0FGR8;A0FGR8-2;H7BXI1;A0FGR8-5;F2Z3K9	A0FGR8-6	ESYT2	Extended synaptotagmin-2	yes	no	2,3	4.7973e-05	136.36
FQLSNSGPNSTIK	13	0	1391.7	A0FGR8-6;A0FGR8;A0FGR8-2;H7BXI1;A0FGR8-4;A0FGR8-5;F2Z3K9	A0FGR8-6	ESYT2	Extended synaptotagmin-2	yes	no	2	7.8825e-18	232.6
GANTHLSTFSFTK	13	0	1409.69	A0FGR8-6;A0FGR8;A0FGR8-2;H7BXI1;A0FGR8-4	A0FGR8-6	ESYT2	Extended synaptotagmin-2	yes	no	2	2.1212e-45	287.04
GKSDPYGIIR	10	1	1104.59	A0FGR8-6;A0FGR8;A0FGR8-2;H7BXI1;A0FGR8-4	A0FGR8-6	ESYT2	Extended synaptotagmin-2	yes	no	2	0.0064387	115.57
GWTQWYDLTEDGTRPQAMT	19	1	2255	A0FGR8-6;A0FGR8;A0FGR8-2;H7BXI1;A0FGR8-5;F2Z3K9	A0FGR8-6	ESYT2	Extended synaptotagmin-2	yes	no	2	5.4657e-08	167.97
HMWPFICQFIEK	12	0	1634.77	A0FGR8-6;A0FGR8;A0FGR8-2;H7BXI1	A0FGR8-6	ESYT2	Extended synaptotagmin-2	yes	no	2	0.050547	68.536
IHFIEAQDLQGK	12	0	1397.73	A0FGR8-6;A0FGR8;A0FGR8-2;H7BXI1;A0FGR8-4	A0FGR8-6	ESYT2	Extended synaptotagmin-2	yes	no	2	3.1985e-05	170.66
ITVPLVSEVQIAQLR	15	0	1664.98	A0FGR8-6;A0FGR8;A0FGR8-2;H7BXI1;A0FGR8-4	A0FGR8-6	ESYT2	Extended synaptotagmin-2	yes	no	2,3	1.4914e-08	199.8
LEWLTLMPNASNLDK	15	0	1743.89	A0FGR8-6;A0FGR8;A0FGR8-2;H7BXI1;A0FGR8-4	A0FGR8-6	ESYT2	Extended synaptotagmin-2	yes	no	2	9.868e-05	140.96
LIVVVHACR	9	0	1065.61	A0FGR8-6;A0FGR8;A0FGR8-2;H7BXI1;A0FGR8-5;F2Z3K9	A0FGR8-6	ESYT2	Extended synaptotagmin-2	yes	no	2	7.8206e-07	190.08
LLDEWFTLDEVPK	13	0	1603.81	A0FGR8-6;A0FGR8;A0FGR8-2;H7BXI1;A0FGR8-4	A0FGR8-6	ESYT2	Extended synaptotagmin-2	yes	no	2	7.0362e-08	195.77
MYLLPDKR	8	1	1034.56	A0FGR8-6;A0FGR8;A0FGR8-2;H7BXI1;A0FGR8-5;F2Z3K9	A0FGR8-6	ESYT2	Extended synaptotagmin-2	yes	no	2	0.013134	121.62
NLIAFSEDGSDPYVR	15	0	1681.79	A0FGR8-6;A0FGR8;A0FGR8-2;H7BXI1;A0FGR8-5;F2Z3K9	A0FGR8-6	ESYT2	Extended synaptotagmin-2	yes	no	2	3.6249e-73	331.73
NSGGFLSK	8	0	808.408	A0FGR8-6;A0FGR8;A0FGR8-2;H7BXI1;A0FGR8-5;F2Z3K9	A0FGR8-6	ESYT2	Extended synaptotagmin-2	yes	no	1,2	0.003455	128.86
SSSSLLASPGHISVK	15	0	1468.79	A0FGR8-6;A0FGR8;A0FGR8-2;H7BXI1;A0FGR8-5;F2Z3K9	A0FGR8-6	ESYT2	Extended synaptotagmin-2	yes	no	2	9.9312e-05	140.82
TLNPVFDQSFDFSVSLPEVQR	21	0	2424.2	A0FGR8-6;A0FGR8;A0FGR8-2;H7BXI1;A0FGR8-5;F2Z3K9	A0FGR8-6	ESYT2	Extended synaptotagmin-2	yes	no	2	3.0787e-14	191.07
TNEPVWEENFTFFIHNPK	18	0	2248.06	A0FGR8-6;A0FGR8;A0FGR8-2;H7BXI1;A0FGR8-4	A0FGR8-6	ESYT2	Extended synaptotagmin-2	yes	no	2,3	2.0074e-13	202.18
VDVGQQPLR	9	0	1010.55	A0FGR8-6;A0FGR8;A0FGR8-2;H7BXI1;A0FGR8-4	A0FGR8-6	ESYT2	Extended synaptotagmin-2	yes	no	2	2.2192e-06	186.16
VGNQIFQSR	9	0	1047.55	A0FGR8-6;A0FGR8;A0FGR8-2;H7BXI1;A0FGR8-4	A0FGR8-6	ESYT2	Extended synaptotagmin-2	yes	no	2	6.1124e-08	194.06
VIKENLSPK	9	1	1026.61	A0FGR8-6;A0FGR8;A0FGR8-2;H7BXI1;A0FGR8-4	A0FGR8-6	ESYT2	Extended synaptotagmin-2	yes	no	2	0.026941	100.48
VILEPLIGDMPLVGALSIFFLR	22	0	2412.39	A0FGR8-6;A0FGR8;A0FGR8-2;H7BXI1;A0FGR8-4	A0FGR8-6	ESYT2	Extended synaptotagmin-2	yes	no	3	2.2843e-05	124.25
VLVALASEELAK	12	0	1241.72	A0FGR8-6;A0FGR8;A0FGR8-2;H7BXI1;A0FGR8-5;F2Z3K9	A0FGR8-6	ESYT2	Extended synaptotagmin-2	yes	no	2	1.2326e-05	158.3
VYTENVDKR	9	1	1122.57	A0FGR8-6;A0FGR8;A0FGR8-2;H7BXI1;A0FGR8-4	A0FGR8-6	ESYT2	Extended synaptotagmin-2	yes	no	2	2.1582e-09	225.66
TTQTSNAPDVNDAIVK	16	0	1672.83	A0JNW5;A0JNW5-2	A0JNW5	UHRF1BP1L	UHRF1-binding protein 1-like	yes	no	2	3.7595e-05	142.32
AAVETLGVPCFLGGMAR	17	0	1747.87	A1L0T0;M0R026;M0QZX5	A1L0T0	ILVBL	Acetolactate synthase-like protein	yes	no	2	0.055138	63.128
AKRPLMVLGSQALLTPTSADK	21	2	2196.23	A1L0T0;M0R026;M0QZX5	A1L0T0	ILVBL	Acetolactate synthase-like protein	yes	no	3	0.0013982	119.76
DGHPVVVNILIGR	13	0	1387.79	A1L0T0;M0R026	A1L0T0	ILVBL	Acetolactate synthase-like protein	yes	no	2	0.0003319	132.5
FIFTLVGGHISPLLVACEK	19	0	2100.14	A1L0T0;E9PJS0;E9PL44	A1L0T0	ILVBL	Acetolactate synthase-like protein	yes	no	3	1.0582e-17	213.83
GALQAVDQLSLFRPLCK	17	1	1915.04	A1L0T0;M0R026;E9PJS0;M0R1B5	A1L0T0	ILVBL	Acetolactate synthase-like protein	yes	no	2	5.8558e-08	186.72
LSGTVGVAAVTAGPGLTNTVTAVK	24	0	2183.22	A1L0T0;M0R026;E9PJS0;M0R1B5;E9PL44	A1L0T0	ILVBL	Acetolactate synthase-like protein	yes	no	3	1.1115e-06	129.46
LVEGLQGQTWAPDWVEELR	19	0	2225.11	A1L0T0;M0R026;M0QZX5	A1L0T0	ILVBL	Acetolactate synthase-like protein	yes	no	2	1.1902e-23	238.8
NAQMAQSPILLLGGAASTLLQNR	23	0	2366.27	A1L0T0;M0R026;E9PJS0;M0R1B5;E9PL44	A1L0T0	ILVBL	Acetolactate synthase-like protein	yes	no	2,3	3.7488e-07	149.41
AAAASVPNADGLK	13	0	1183.62	A1X283	A1X283	SH3PXD2B	SH3 and PX domain-containing protein 2B	yes	yes	2	0.0050798	98.156
DFTPGKPLK	9	1	1001.55	A2A274;Q99798	A2A274	ACO2	Aconitate hydratase, mitochondrial	yes	no	2	0.027951	100.02
DINQEVYNFLATAGAK	16	0	1752.87	A2A274;Q99798	A2A274	ACO2	Aconitate hydratase, mitochondrial	yes	no	2	5.3185e-20	241.68
LNRPLTLSEK	10	1	1169.68	A2A274;Q99798	A2A274	ACO2	Aconitate hydratase, mitochondrial	yes	no	2	0.0066761	115.18
NDANPETHAFVTSPEIVTALAIAGTLK	27	0	2779.44	A2A274;Q99798	A2A274	ACO2	Aconitate hydratase, mitochondrial	yes	no	3	7.8153e-12	143.95
SQFTITPGSEQIR	13	0	1462.74	A2A274;Q99798	A2A274	ACO2	Aconitate hydratase, mitochondrial	yes	no	2	0.00011416	151.54
VAVPSTIHCDHLIEAQVGGEK	21	0	2259.13	A2A274;Q99798	A2A274	ACO2	Aconitate hydratase, mitochondrial	yes	no	3	0.00018545	117.3
VGLIGSCTNSSYEDMGR	17	0	1844.8	A2A274;Q99798	A2A274	ACO2	Aconitate hydratase, mitochondrial	yes	no	2	0.00014166	135.23
TPLHAAAQK	9	0	935.519	A2ABF9;A2ABF8;Q96KQ7;Q96KQ7-2;H0Y4K5	A2ABF9	EHMT2	Histone-lysine N-methyltransferase EHMT2	yes	no	2	3.5461e-06	182.53
AQDLHLFETLK	11	0	1313.7	A2RRP1;A2RRP1-2;H0Y5G7	A2RRP1	NBAS	Neuroblastoma-amplified sequence	yes	no	2	1.5584e-05	171.57
AVQEDEVGVPGSNSADLLR	19	0	1954.96	A2RRP1;A2RRP1-2;H0Y5G7	A2RRP1	NBAS	Neuroblastoma-amplified sequence	yes	no	2	8.5601e-06	150.23
GQVLILLVEQALR	13	0	1450.89	A2RRP1;A2RRP1-2;H0Y5G7	A2RRP1	NBAS	Neuroblastoma-amplified sequence	yes	no	2	0.029304	77.527
HGLEKPISFVK	11	1	1253.71	A2RRP1;A2RRP1-2;H0Y5G7;C9JCM7;H7BZU5	A2RRP1	NBAS	Neuroblastoma-amplified sequence	yes	no	2	0.012449	106.67
LHDMVDQLEQILSVSELLEK	20	0	2338.21	A2RRP1;A2RRP1-2;H0Y5G7;C9JCM7;H7BZU5	A2RRP1	NBAS	Neuroblastoma-amplified sequence	yes	no	2	1.8911e-07	155.87
LHPGDLITVVDAVTFSPK	18	0	1908.04	A2RRP1;A2RRP1-2;H0Y5G7	A2RRP1	NBAS	Neuroblastoma-amplified sequence	yes	no	3	0.0024561	100.23
LLGLAELLR	9	0	996.633	A2RRP1;A2RRP1-2;H0Y5G7	A2RRP1	NBAS	Neuroblastoma-amplified sequence	yes	no	2	3.6765e-05	169.44
LSIWAIPSLK	10	0	1126.67	A2RRP1;A2RRP1-2;H7C1U4	A2RRP1	NBAS	Neuroblastoma-amplified sequence	yes	no	2	8.7874e-05	169.65
LTDENMSPLEALEPVLSSQNILSISK	26	0	2827.45	A2RRP1;A2RRP1-2;H0Y5G7	A2RRP1	NBAS	Neuroblastoma-amplified sequence	yes	no	3	0.00025227	92.565
NIPGLLVLCDNLVTLETLVYEAR	23	0	2614.4	A2RRP1	A2RRP1	NBAS	Neuroblastoma-amplified sequence	yes	yes	3	0.1092	45.395
SCEWFEPSPQVTATHDGGFLSLECEIK	27	0	3123.4	A2RRP1;A2RRP1-2	A2RRP1	NBAS	Neuroblastoma-amplified sequence	yes	no	3	7.9493e-12	143.74
SEYVITNNPWVR	12	0	1476.74	A2RRP1;A2RRP1-2;H0Y5G7;H7BZR3;H7C1Y9	A2RRP1	NBAS	Neuroblastoma-amplified sequence	yes	no	2	1.023e-05	181.31
SLAHLETLSHSFILSLK	17	0	1895.05	A2RRP1;A2RRP1-2;H0Y5G7;H7C007	A2RRP1	NBAS	Neuroblastoma-amplified sequence	yes	no	2	4.8909e-28	259.08
SLTYLRPLQGQK	12	1	1402.79	A2RRP1;A2RRP1-2;H0Y5G7	A2RRP1	NBAS	Neuroblastoma-amplified sequence	yes	no	2	0.00024102	149.49
VLSNTTTTTK	10	0	1064.57	A2RRP1;A2RRP1-2;H0Y5G7	A2RRP1	NBAS	Neuroblastoma-amplified sequence	yes	no	2	0.13805	51.276
VTYADTLNHLEK	12	0	1402.71	A2RRP1;A2RRP1-2;H0Y5G7;H7C007	A2RRP1	NBAS	Neuroblastoma-amplified sequence	yes	no	2	1.6306e-05	174.9
TSTAAASSTSTTTEEK	16	0	1571.72	A2VDJ0-5;A2VDJ0;A2VDJ0-3;H0Y2M0;A2VDJ0-2	A2VDJ0-5	KIAA0922	Transmembrane protein 131-like	yes	no	2	1.8482e-07	178.14
DIPQILQQIFTSTMLSSV	18	0	2020.06	A3KMH1;A3KMH1-3	A3KMH1	KIAA0564	Uncharacterized protein KIAA0564	yes	no	2	4.5586e-07	152.94
DLLGQDVFLIGPPGPLR	17	0	1806	A3KMH1;A3KMH1-3;A3KMH1-2	A3KMH1	KIAA0564	Uncharacterized protein KIAA0564	yes	no	2	0.0019974	105.53
DTTETDLK	8	0	921.429	A3KMH1;A3KMH1-3;A3KMH1-2	A3KMH1	KIAA0564	Uncharacterized protein KIAA0564	yes	no	1	0.022273	87.323
DTTVQTLTLQPSVK	14	0	1529.83	A3KMH1;A3KMH1-3;A3KMH1-2	A3KMH1	KIAA0564	Uncharacterized protein KIAA0564	yes	no	2	5.0275e-08	198.85
EILINTLHK	9	0	1079.63	A3KMH1;A3KMH1-3;A3KMH1-2	A3KMH1	KIAA0564	Uncharacterized protein KIAA0564	yes	no	2	9.2192e-07	189.7
ENVVVIHPDFR	11	0	1323.69	A3KMH1;A3KMH1-3;A3KMH1-2	A3KMH1	KIAA0564	Uncharacterized protein KIAA0564	yes	no	2	0.003493	88.021
HQATGELDDAK	11	0	1183.55	A3KMH1;A3KMH1-3	A3KMH1	KIAA0564	Uncharacterized protein KIAA0564	yes	no	2	0.002851	106.26
LGHILVVDEADKAPTNVTCILK	22	1	2405.3	A3KMH1;A3KMH1-3;A3KMH1-2	A3KMH1	KIAA0564	Uncharacterized protein KIAA0564	yes	no	3	0.011138	80.975
LLSQPCASDR	10	0	1145.55	A3KMH1;A3KMH1-3;A3KMH1-2	A3KMH1	KIAA0564	Uncharacterized protein KIAA0564	yes	no	2	0.001851	114.89
LVLLDGIHR	9	0	1034.62	A3KMH1;A3KMH1-3;A3KMH1-2	A3KMH1	KIAA0564	Uncharacterized protein KIAA0564	yes	no	2	0.006362	102.07
NPELVPQNYISDSLAQSVVQHLR	23	0	2606.35	A3KMH1;A3KMH1-3;A3KMH1-2	A3KMH1	KIAA0564	Uncharacterized protein KIAA0564	yes	no	3	5.2626e-15	191.07
VIALGLPVPR	10	0	1033.66	A3KMH1;A3KMH1-3;A3KMH1-2	A3KMH1	KIAA0564	Uncharacterized protein KIAA0564	yes	no	2	0.0090829	93.551
VPNVPQEALDK	11	0	1208.64	A3KMH1;A3KMH1-3;A3KMH1-2	A3KMH1	KIAA0564	Uncharacterized protein KIAA0564	yes	no	2	0.07102	62.694
AGFLIGDGAGVGK	13	0	1160.62	A3KN83;A3KN83-2;A3KN83-3;A3KN83-4;Q9Y2G9;K7ES28;Q9Y2G9-3	A3KN83	SBNO1;SBNO2	Protein strawberry notch homolog 1;Protein strawberry notch homolog 2	yes	no	2	0.0003072	117.2
AIQQFGR	7	0	818.44	A3KN83;A3KN83-2;A3KN83-3;Q9Y2G9;K7ES28;Q9Y2G9-3	A3KN83	SBNO1;SBNO2	Protein strawberry notch homolog 1;Protein strawberry notch homolog 2	yes	no	2	0.012069	126.24
ALWFSVSNDLK	11	0	1278.66	A3KN83;A3KN83-2;A3KN83-3;A3KN83-4;Q9Y2G9;K7ES28;Q9Y2G9-3	A3KN83	SBNO1;SBNO2	Protein strawberry notch homolog 1;Protein strawberry notch homolog 2	yes	no	2	0.0024874	108.37
DLLDKLEK	8	1	972.549	A3KN83;A3KN83-2;A3KN83-3	A3KN83	SBNO1	Protein strawberry notch homolog 1	yes	no	2	0.020448	130.56
FASIVAK	7	0	734.433	A3KN83;A3KN83-2;A3KN83-3;Q9Y2G9;K7ES28;Q9Y2G9-3	A3KN83	SBNO1;SBNO2	Protein strawberry notch homolog 1;Protein strawberry notch homolog 2	yes	no	1	0.018768	106.76
FIQTTASTRPSVSAPTVR	18	1	1918.03	A3KN83;A3KN83-2;A3KN83-3;A3KN83-4	A3KN83	SBNO1	Protein strawberry notch homolog 1	yes	no	3	0.0026045	119.54
ILGMEVHQQNALFQYFADTLTAVVQNAK	28	0	3148.6	A3KN83;A3KN83-2;A3KN83-3	A3KN83	SBNO1	Protein strawberry notch homolog 1	yes	no	3	4.8252e-16	165.1
LFLVYRPNTGK	11	1	1306.74	A3KN83;A3KN83-2;A3KN83-3	A3KN83	SBNO1	Protein strawberry notch homolog 1	yes	no	2	0.0014073	124.67
LGIWGEGTPFR	11	0	1231.63	A3KN83;A3KN83-2;A3KN83-3;A3KN83-4;Q9Y2G9;K7ES28;Q9Y2G9-3	A3KN83	SBNO1;SBNO2	Protein strawberry notch homolog 1;Protein strawberry notch homolog 2	yes	no	2	4.1477e-13	212.82
NILVHSLNK	9	0	1036.6	A3KN83;A3KN83-2;A3KN83-3;A3KN83-4	A3KN83	SBNO1	Protein strawberry notch homolog 1	yes	no	1,2	5.5929e-05	159.79
NLCPVGSSKPTK	12	1	1286.67	A3KN83;A3KN83-2;A3KN83-3;A3KN83-4	A3KN83	SBNO1	Protein strawberry notch homolog 1	yes	no	2	0.0012339	128.08
SELDVPVEILNITEK	15	0	1697.91	A3KN83;A3KN83-2;A3KN83-3	A3KN83	SBNO1	Protein strawberry notch homolog 1	yes	no	2	6.9309e-09	205.28
SGILTLDKDYNNIGK	15	1	1649.86	A3KN83;A3KN83-2;A3KN83-3	A3KN83	SBNO1	Protein strawberry notch homolog 1	yes	no	2	6.9619e-05	163.64
SNQVTAPEYVFLISELAGEQR	21	0	2350.18	A3KN83;A3KN83-2;A3KN83-3	A3KN83	SBNO1	Protein strawberry notch homolog 1	yes	no	2,3	1.2116e-23	227.08
TIAGIIYENYLLSR	14	0	1624.88	A3KN83;A3KN83-2;A3KN83-3;A3KN83-4	A3KN83	SBNO1	Protein strawberry notch homolog 1	yes	no	2	3.9258e-19	245.4
VVYASATGASEPR	13	0	1306.65	A3KN83;A3KN83-2;A3KN83-3;A3KN83-4;Q9Y2G9;K7ES28;Q9Y2G9-3	A3KN83	SBNO1;SBNO2	Protein strawberry notch homolog 1;Protein strawberry notch homolog 2	yes	no	2	0.0014591	113.99
LDDSGIVGTSSQVSSLR	17	0	1719.86	A4D161-2;A4D161-3	A4D161-2			yes	no	2	3.8875e-08	178.85
IVDQLQQLMQVYDLAALR	18	0	2116.14	A4D1P6;C9J1X0;A4D1P6-2;A4D1P6-3	A4D1P6	WDR91	WD repeat-containing protein 91	yes	no	3	0.00079383	118.21
LSPAQGPPQPQSSAK	15	0	1491.77	A4D1P6;C9J1X0;A4D1P6-2;A4D1P6-3	A4D1P6	WDR91	WD repeat-containing protein 91	yes	no	2	5.594e-07	190.41
GQTVEDLLEVLSDIDEMSR	19	0	2148.03	A4D212;Q8N201	A4D212	DKFZP586J0619;INTS1	Integrator complex subunit 1	yes	no	3	0.0077671	81.51
LAVAHPLLLLR	11	0	1214.79	A4D212;Q8N201	A4D212	DKFZP586J0619;INTS1	Integrator complex subunit 1	yes	no	2	7.7269e-05	143.7
LQDLLLGPK	9	0	995.602	A4D212;Q8N201	A4D212	DKFZP586J0619;INTS1	Integrator complex subunit 1	yes	no	1	0.055862	79.469
LSPSAASDAVLSALLSIFSR	20	0	2004.09	A4D212;Q8N201	A4D212	DKFZP586J0619;INTS1	Integrator complex subunit 1	yes	no	3	4.8314e-05	136.34
MLASQASAGR	10	0	990.492	A4D212;Q8N201	A4D212	DKFZP586J0619;INTS1	Integrator complex subunit 1	yes	no	2	0.00072717	128.01
SEHQGALWDCLLSFIR	16	0	1930.94	A4D212;Q8N201	A4D212	DKFZP586J0619;INTS1	Integrator complex subunit 1	yes	no	2,3	0.026992	75.968
SGEQCSVEPDLISK	14	0	1547.71	A4D212;Q8N201	A4D212	DKFZP586J0619;INTS1	Integrator complex subunit 1	yes	no	2	7.6366e-05	158.52
VLGPEDDLAGMFLQIFPLSPDPR	23	0	2526.28	A4D212;Q8N201	A4D212	DKFZP586J0619;INTS1	Integrator complex subunit 1	yes	no	2,3	5.2317e-07	146.78
VLLQMLQWLDSPGVEGGPLR	20	0	2207.18	A4D212;Q8N201	A4D212	DKFZP586J0619;INTS1	Integrator complex subunit 1	yes	no	3	4.8396e-06	151.39
TISAVGEQLLPTVEHLQLELDQLK	24	0	2673.46	A4D2Q0;O94901-9;E9PHI4;O94901;O94901-8;H0Y742;O94901-5;O94901-6;H0Y6N5;E7EP45;H7C2K3	A4D2Q0	UNC84A;SUN1	SUN domain-containing protein 1	yes	no	3	1.5912e-06	125.23
TLSPTGNISSAPK	13	0	1271.67	A4D2Q0;O94901-9;E9PHI4;O94901;O94901-8;H0Y742;O94901-5;O94901-6;H0Y6N5;E7EP45	A4D2Q0	UNC84A;SUN1	SUN domain-containing protein 1	yes	no	2	0.0696	63.76
AFSAFVGQMHQQGILK	16	0	1760.9	A5YKK6;A5YKK6-2;A5YKK6-3;B5MDN3	A5YKK6	CNOT1	CCR4-NOT transcription complex subunit 1	yes	no	2	6.5635e-74	324.94
AVQELVHPVVDR	12	0	1360.75	A5YKK6;A5YKK6-2;A5YKK6-3;B5MDN3;A5YKK6-4;H3BNB1	A5YKK6	CNOT1	CCR4-NOT transcription complex subunit 1	yes	no	2	4.5469e-06	140.1
AYGSPWCNK	9	0	1081.47	A5YKK6;A5YKK6-2;A5YKK6-3;B5MDN3;H3BMZ2	A5YKK6	CNOT1	CCR4-NOT transcription complex subunit 1	yes	no	2	7.9185e-05	162.97
CPVVLAPLLYPEK	13	0	1497.83	A5YKK6;A5YKK6-2;A5YKK6-3;A5YKK6-4	A5YKK6	CNOT1	CCR4-NOT transcription complex subunit 1	yes	no	2	0.00027642	134.13
DAIAALGLLQK	11	0	1111.66	A5YKK6;A5YKK6-2;A5YKK6-3;B5MDN3;H3BMZ2	A5YKK6	CNOT1	CCR4-NOT transcription complex subunit 1	yes	no	2	7.3999e-05	154.35
DLDSYLK	7	0	852.423	A5YKK6;A5YKK6-2;B5MDN3	A5YKK6	CNOT1	CCR4-NOT transcription complex subunit 1	yes	no	1	0.025197	97.602
EVTAAQVAR	9	0	943.509	A5YKK6;A5YKK6-2;A5YKK6-3;A5YKK6-4	A5YKK6	CNOT1	CCR4-NOT transcription complex subunit 1	yes	no	2	0.064185	65.224
EVTYELDHPGFQIR	14	0	1702.83	A5YKK6;A5YKK6-2;A5YKK6-3;A5YKK6-4	A5YKK6	CNOT1	CCR4-NOT transcription complex subunit 1	yes	no	2	8.0708e-18	232.6
EWVNLYHSAAAGR	13	0	1472.72	A5YKK6;A5YKK6-2;A5YKK6-3;B5MDN3;H3BMZ2	A5YKK6	CNOT1	CCR4-NOT transcription complex subunit 1	yes	no	2	3.0099e-35	279.77
FWNHEFVHCAPEIEK	15	0	1941.88	A5YKK6;A5YKK6-2;B5MDN3	A5YKK6	CNOT1	CCR4-NOT transcription complex subunit 1	yes	no	3	0.0052269	96.734
GFAAQFIK	8	0	880.481	A5YKK6;A5YKK6-2;A5YKK6-3;A5YKK6-4	A5YKK6	CNOT1	CCR4-NOT transcription complex subunit 1	yes	no	1	0.034243	89.673
GLHNVVYGIQR	11	0	1254.68	A5YKK6;A5YKK6-2;A5YKK6-3;A5YKK6-4	A5YKK6	CNOT1	CCR4-NOT transcription complex subunit 1	yes	no	2	7.1787e-05	156.48
GNAPEGLPQLMEVVR	15	0	1608.83	A5YKK6;A5YKK6-2;A5YKK6-3;B5MDN3;H3BMZ2	A5YKK6	CNOT1	CCR4-NOT transcription complex subunit 1	yes	no	2	0.0078048	91.969
GQQELLYVVPFVAK	14	0	1589.88	A5YKK6;A5YKK6-2;A5YKK6-3;B5MDN3;A5YKK6-4;H3BVC9	A5YKK6	CNOT1	CCR4-NOT transcription complex subunit 1	yes	no	2	0.00093968	119.62
HSGEATNTVTK	11	0	1143.55	A5YKK6;A5YKK6-2;A5YKK6-3;B5MDN3;H3BMZ2	A5YKK6	CNOT1	CCR4-NOT transcription complex subunit 1	yes	no	2	0.095041	58.172
IAFIFNNLSQSNMTQK	16	0	1854.93	A5YKK6;A5YKK6-2;A5YKK6-3;A5YKK6-4;H3BVC9	A5YKK6	CNOT1	CCR4-NOT transcription complex subunit 1	yes	no	2	7.5413e-08	186.42
IAMTTCEQIVR	11	0	1320.65	A5YKK6;A5YKK6-2;A5YKK6-3;B5MDN3;A5YKK6-4;H3BNB1;H3BTH2	A5YKK6	CNOT1	CCR4-NOT transcription complex subunit 1	yes	no	2	0.011066	100.69
ILDVAQDLK	9	0	1013.58	A5YKK6;A5YKK6-2;A5YKK6-3;A5YKK6-4	A5YKK6	CNOT1	CCR4-NOT transcription complex subunit 1	yes	no	2	0.00092462	134.68
IVEPPENIQEK	11	0	1294.68	A5YKK6;A5YKK6-2;A5YKK6-3;A5YKK6-4;H3BVC9	A5YKK6	CNOT1	CCR4-NOT transcription complex subunit 1	yes	no	2	0.0032547	103.91
IYNHPPHPTMSVDEVLEMLQR	21	0	2505.21	A5YKK6;A5YKK6-2;A5YKK6-3;A5YKK6-4	A5YKK6	CNOT1	CCR4-NOT transcription complex subunit 1	yes	no	3	1.0038e-08	162.15
LAEVGQYEQVK	11	0	1262.65	A5YKK6;A5YKK6-2;A5YKK6-3;A5YKK6-4	A5YKK6	CNOT1	CCR4-NOT transcription complex subunit 1	yes	no	2	2.5668e-13	218.62
LFQSVAQCCMGQK	13	0	1555.69	A5YKK6;A5YKK6-2;B5MDN3	A5YKK6	CNOT1	CCR4-NOT transcription complex subunit 1	yes	no	2	1.6838e-11	211.38
LIALLVK	7	0	768.547	A5YKK6;A5YKK6-2;A5YKK6-3;B5MDN3;H3BMZ2	A5YKK6	CNOT1	CCR4-NOT transcription complex subunit 1	yes	no	1	0.045454	80.999
LPDPFTPNLK	10	0	1140.62	A5YKK6;A5YKK6-2;A5YKK6-3;B5MDN3	A5YKK6	CNOT1	CCR4-NOT transcription complex subunit 1	yes	no	2	0.00032936	144.65
MLAHTPQQK	9	0	1052.54	A5YKK6;A5YKK6-2;A5YKK6-3;B5MDN3;H3BMZ2	A5YKK6	CNOT1	CCR4-NOT transcription complex subunit 1	yes	no	2	9.2192e-07	189.7
MQGSITTPGSIALAQAQAQAQVPAK	25	0	2466.29	A5YKK6;A5YKK6-2;A5YKK6-3;A5YKK6-4	A5YKK6	CNOT1	CCR4-NOT transcription complex subunit 1	yes	no	3	1.2917e-05	109.85
MVLNETYR	8	0	1024.5	A5YKK6;A5YKK6-2;A5YKK6-3;B5MDN3;A5YKK6-4;H3BVC9	A5YKK6	CNOT1	CCR4-NOT transcription complex subunit 1	yes	no	2	0.0013812	146.81
NKPILHTDLDVK	12	1	1391.78	A5YKK6;A5YKK6-2;A5YKK6-3;A5YKK6-4	A5YKK6	CNOT1	CCR4-NOT transcription complex subunit 1	yes	no	2	0.00032779	153.75
NLALDINELKPGNLLK	16	1	1764.01	A5YKK6;A5YKK6-2;A5YKK6-3;B5MDN3;A5YKK6-4	A5YKK6	CNOT1	CCR4-NOT transcription complex subunit 1	yes	no	2	3.7824e-09	194.55
NLDEQLSAPK	10	0	1113.57	A5YKK6;A5YKK6-2;A5YKK6-3;B5MDN3;A5YKK6-4;H3BNB1	A5YKK6	CNOT1	CCR4-NOT transcription complex subunit 1	yes	no	2	0.00019655	162.26
NLGHWLGMITLAK	13	0	1452.79	A5YKK6;A5YKK6-2;A5YKK6-3;A5YKK6-4	A5YKK6	CNOT1	CCR4-NOT transcription complex subunit 1	yes	no	2	0.00038106	131.06
NLILSAFPR	9	0	1029.6	A5YKK6;A5YKK6-2;A5YKK6-3;B5MDN3	A5YKK6	CNOT1	CCR4-NOT transcription complex subunit 1	yes	no	2	2.5245e-08	183.67
NLTAGMAMITCR	12	0	1337.63	A5YKK6;A5YKK6-2;A5YKK6-3;B5MDN3;A5YKK6-4;H3BNB1;H3BTH2	A5YKK6	CNOT1	CCR4-NOT transcription complex subunit 1	yes	no	2	0.011472	86.944
NSFASALR	8	0	864.445	A5YKK6;A5YKK6-2;A5YKK6-3;B5MDN3;A5YKK6-4;H3BNB1;H3BTH2	A5YKK6	CNOT1	CCR4-NOT transcription complex subunit 1	yes	no	1	0.0046249	134.66
NVPGFLPTNDLSQPTGFLAQPMK	23	0	2471.25	A5YKK6;A5YKK6-2;A5YKK6-3;B5MDN3	A5YKK6	CNOT1	CCR4-NOT transcription complex subunit 1	yes	no	2,3	2.0722e-10	172.3
RYCDPVVLTYQAER	14	1	1768.86	A5YKK6;A5YKK6-2;A5YKK6-3;B5MDN3	A5YKK6	CNOT1	CCR4-NOT transcription complex subunit 1	yes	no	2	0.0072031	103.83
SLDLIESLLR	10	0	1157.67	A5YKK6;A5YKK6-2;A5YKK6-3;A5YKK6-4	A5YKK6	CNOT1	CCR4-NOT transcription complex subunit 1	yes	no	1,2	8.4644e-17	218.6
SLKPAPHLFAQLSK	14	1	1535.88	A5YKK6;A5YKK6-2;A5YKK6-3;A5YKK6-4	A5YKK6	CNOT1	CCR4-NOT transcription complex subunit 1	yes	no	2	5.9554e-05	176.25
SLLEVVVLSR	10	0	1113.68	A5YKK6;A5YKK6-2;A5YKK6-3;B5MDN3;H3BMZ2	A5YKK6	CNOT1	CCR4-NOT transcription complex subunit 1	yes	no	2	2.2103e-05	175.15
SPVTFLSDLR	10	0	1133.61	A5YKK6;A5YKK6-2;B5MDN3	A5YKK6	CNOT1	CCR4-NOT transcription complex subunit 1	yes	no	2	3.3753e-13	221.5
SVAHVTEADLFHTIETLMR	19	0	2169.09	A5YKK6;A5YKK6-2;A5YKK6-3;B5MDN3;H3BMZ2	A5YKK6	CNOT1	CCR4-NOT transcription complex subunit 1	yes	no	3	0.0042779	86.488
THSGLTDGIPLQSISAPGSGIWSDGK	26	0	2580.28	A5YKK6;A5YKK6-2;A5YKK6-3;A5YKK6-4	A5YKK6	CNOT1	CCR4-NOT transcription complex subunit 1	yes	no	3	1.8121e-08	130.49
THSGLTDGIPLQSISAPGSGIWSDGKDK	28	1	2823.4	A5YKK6;A5YKK6-2;A5YKK6-3;A5YKK6-4	A5YKK6	CNOT1	CCR4-NOT transcription complex subunit 1	yes	no	3	7.6488e-20	177.91
TVTVTRPTGVSFK	13	1	1391.78	A5YKK6;A5YKK6-2;A5YKK6-3;A5YKK6-4;H3BVC9	A5YKK6	CNOT1	CCR4-NOT transcription complex subunit 1	yes	no	2	0.00048381	143.94
VDMLSEINIAPR	12	0	1356.71	A5YKK6;A5YKK6-2;B5MDN3	A5YKK6	CNOT1	CCR4-NOT transcription complex subunit 1	yes	no	2	0.009726	85.845
VSIEPNFHSLYSNFLDTLKNPEFNK	25	1	2952.47	A5YKK6;A5YKK6-2;A5YKK6-3;B5MDN3;A5YKK6-4;H3BVC9	A5YKK6	CNOT1	CCR4-NOT transcription complex subunit 1	yes	no	3	0.0016481	90.464
YLAPFLR	7	0	878.501	A5YKK6;A5YKK6-2;A5YKK6-3;B5MDN3	A5YKK6	CNOT1	CCR4-NOT transcription complex subunit 1	yes	no	1	0.055227	81.672
YLFLNAIANQLR	12	0	1434.8	A5YKK6;A5YKK6-2;B5MDN3	A5YKK6	CNOT1	CCR4-NOT transcription complex subunit 1	yes	no	2	3.5181e-12	215.06
YNVEAVELLIR	11	0	1317.73	A5YKK6;A5YKK6-2;A5YKK6-3;B5MDN3;H3BMZ2	A5YKK6	CNOT1	CCR4-NOT transcription complex subunit 1	yes	no	2	0.00016812	134.08
QEAQALSGQAK	11	0	1129.57	A6NC98;A6NC98-4;A6NC98-2	A6NC98	CCDC88B	Coiled-coil domain-containing protein 88B	yes	no	2	0.0056575	98.04
DAAAVGNHVAK	11	0	1051.54	A6NCK0;Q13564;Q13564-2;A8MU28	A6NCK0	NAE1	NEDD8-activating enzyme E1 regulatory subunit	yes	no	2	5.5576e-06	176.48
EHPVIESHPDNALEDLRLDKPFPELR	26	2	3065.56	A6NCK0;Q13564;Q13564-2;A8MU28;J3QRA5;H3BMR3	A6NCK0	NAE1	NEDD8-activating enzyme E1 regulatory subunit	yes	no	3	1.2601e-08	139.44
FTVVVATQLPESTSLR	16	0	1746.95	A6NCK0;Q13564;Q13564-2;A8MU28;J3KRK3;J3QRA5	A6NCK0	NAE1	NEDD8-activating enzyme E1 regulatory subunit	yes	no	2	8.9928e-14	214.22
LADVLWNSQIPLLICR	16	0	1910.04	A6NCK0;Q13564;Q13564-2;A8MU28;J3KRK3;J3QRA5;H3BMR3	A6NCK0	NAE1	NEDD8-activating enzyme E1 regulatory subunit	yes	no	2	3.1425e-10	205.28
LWGDHGQEALESAHVCLINATATGTEILK	29	0	3133.55	A6NCK0;Q13564;Q13564-2;J3KRK3;H3BSS8	A6NCK0	NAE1	NEDD8-activating enzyme E1 regulatory subunit	yes	no	3	1.7129e-16	158.67
NVNTALNTTQIPSSIEDIFNDDR	23	0	2576.24	A6NCK0;Q13564;Q13564-2;A8MU28	A6NCK0	NAE1	NEDD8-activating enzyme E1 regulatory subunit	yes	no	2	1.4722e-34	237.5
YGAAEPHTIAAFLGGAAAQEVIK	23	0	2284.19	A6NCK0;Q13564;Q13564-2;A8MU28;J3QLH4	A6NCK0	NAE1	NEDD8-activating enzyme E1 regulatory subunit	yes	no	2	8.1844e-06	129.07
AQALLADVDTLLFDCDGVLWR	21	0	2390.19	A6NDG6	A6NDG6	PGP	Phosphoglycolate phosphatase	yes	yes	3	0.0017556	86.8
AVVVGFDPHFSYMK	14	0	1595.78	A6NDG6	A6NDG6	PGP	Phosphoglycolate phosphatase	yes	yes	2	8.5472e-05	156.08
FIAGTGCLVR	10	0	1092.58	A6NDG6	A6NDG6	PGP	Phosphoglycolate phosphatase	yes	yes	2	0.00031535	148.52
FIFDCVSQEYGINPER	16	0	1972.9	A6NDG6	A6NDG6	PGP	Phosphoglycolate phosphatase	yes	yes	2	9.4463e-08	169.64
TILTLTGVSTLGDVK	15	0	1516.87	A6NDG6;H3BV17	A6NDG6	PGP	Phosphoglycolate phosphatase	yes	no	2	2.7075e-13	225.85
GALLYMYCHSLTK	13	0	1555.75	A6NDU8	A6NDU8	C5orf51	UPF0600 protein C5orf51	yes	yes	2	8.3547e-05	160.52
RVEELGDLAQAHIQQLSEAAGEDDHFLIR	29	1	3259.62	A6NDU8	A6NDU8	C5orf51	UPF0600 protein C5orf51	yes	yes	3,4	8.7614e-21	188.23
AVTTVTQSTPVPGPSVPK	18	0	1764.96	A6NEM2;P51610-4	A6NEM2	HCFC1		yes	no	3	0.027956	69.331
AELQMLLEEEIPSGK	15	0	1685.85	A6NFN2;Q8IZP0;Q8IZP0-12;F8WA56;Q8IZP0-9;Q8IZP0-6;Q8IZP0-5;Q8IZP0-3;Q8IZP0-4;Q8IZP0-2;F8WA55;Q8IZP0-7;F5H1G9;Q8IZP0-8;Q8IZP0-10;Q8IZP0-11	A6NFN2	ABI1	Abl interactor 1	yes	no	2	0.025896	79.346
EIGILTTNK	9	0	987.56	A6NFN2;Q8IZP0;Q8IZP0-12;F8WA56;Q8IZP0-9;Q8IZP0-6;Q8IZP0-5;Q8IZP0-3;Q8IZP0-4;Q8IZP0-2;F8WA55;Q8IZP0-7;F5H1G9;Q8IZP0-8;Q8IZP0-10;J3KNB2;Q9NYB9;Q9NYB9-4;E7EP65;E7EW77;Q9NYB9-2;E9PEZ7;Q9NYB9-3	A6NFN2	ABI1;ABI2	Abl interactor 1;Abl interactor 2	no	no	1	0.016168	96.948
IIAPANMERPVR	12	1	1365.76	A6NFN2;Q8IZP0;Q8IZP0-12;F8WA56;Q8IZP0-9;Q8IZP0-6;Q8IZP0-5;Q8IZP0-3;Q8IZP0-4;Q8IZP0-2;F8WA55;Q8IZP0-7;F5H1G9;Q8IZP0-8;Q8IZP0-10	A6NFN2	ABI1	Abl interactor 1	yes	no	2	0.00021622	164.64
KPIDYTVLDDVGHGVK	16	1	1754.92	A6NFN2;Q8IZP0;Q8IZP0-12;F8WA56;Q8IZP0-9;Q8IZP0-6;Q8IZP0-5;Q8IZP0-3;Q8IZP0-4;Q8IZP0-2;F8WA55;Q8IZP0-7;F5H1G9;Q8IZP0-8;Q8IZP0-10	A6NFN2	ABI1	Abl interactor 1	yes	no	2,3	9.2107e-27	256.98
LGSQHSPGR	9	0	937.473	A6NFN2;Q8IZP0;Q8IZP0-12;F8WA56;Q8IZP0-9;Q8IZP0-6;Q8IZP0-5;Q8IZP0-3;Q8IZP0-4;Q8IZP0-2;F8WA55;Q8IZP0-7;F5H1G9;Q8IZP0-8;Q8IZP0-10;Q8IZP0-11	A6NFN2	ABI1	Abl interactor 1	yes	no	2	0.081919	61.56
TASLNQRPR	9	1	1041.57	A6NFN2;Q8IZP0;Q8IZP0-12;F8WA56;Q8IZP0-9;Q8IZP0-6;Q8IZP0-5;Q8IZP0-3;Q8IZP0-4;Q8IZP0-2;F8WA55;Q8IZP0-7;F5H1G9;Q8IZP0-8;Q8IZP0-10;Q8IZP0-11	A6NFN2	ABI1	Abl interactor 1	yes	no	2	0.012782	114.5
VTGLFPGNYVESIMHYTD	18	0	2041.95	A6NFN2;Q8IZP0;Q8IZP0-12;F8WA56;Q8IZP0-9;Q8IZP0-6;Q8IZP0-5;Q8IZP0-3;Q8IZP0-4;Q8IZP0-2;F8WA55;Q8IZP0-7;F5H1G9;Q8IZP0-8;Q8IZP0-10;Q8IZP0-11	A6NFN2	ABI1	Abl interactor 1	yes	no	2	6.8225e-11	177.04
HANAKPFEVPFLK	13	1	1496.81	A6NFX8;Q9UKK9	A6NFX8	NUDT5	ADP-sugar pyrophosphatase	yes	no	2,3	6.8723e-05	176.25
KEQTADGVAVIPVLQR	16	1	1722.96	A6NFX8;Q9UKK9;A6NJU6;A6NCQ0;H0YEY4	A6NFX8	NUDT5	ADP-sugar pyrophosphatase	yes	no	2	0.00012497	140.46
TLHYECIVLVK	11	0	1373.74	A6NFX8;Q9UKK9;A6NJU6;A6NCQ0;H0YEY4	A6NFX8	NUDT5	ADP-sugar pyrophosphatase	yes	no	2	7.8803e-05	138.71
GWAPPGPSPSSGALDLLDTPAGLEKDPGVLDGATELLGLGGLLYK	45	1	4414.29	A6NHB5;Q14202;Q14202-2;A6NHN7;A6NL54;Q14202-3;A6NC58	A6NHB5	ZMYM3	Zinc finger MYM-type protein 3	yes	no	3,4	1.4164e-05	79.069
SFGGGTGSGFTSLLMER	17	0	1702.8	A6NHL2;A6NHL2-2	A6NHL2	TUBAL3	Tubulin alpha chain-like 3	yes	no	2	0.00070584	123.08
AAADGGGPGGASVGTEEDGGGVGHR	25	0	2136.94	A6NHR9;A6NHR9-2	A6NHR9	SMCHD1	Structural maintenance of chromosomes flexible hinge domain-containing protein 1	yes	no	3	0.01382	64.249
FLHHLIIEEK	10	0	1277.71	A6NHR9;A6NHR9-2	A6NHR9	SMCHD1	Structural maintenance of chromosomes flexible hinge domain-containing protein 1	yes	no	2	0.00095827	121.83
FSFGLLDLPFR	11	0	1310.7	A6NHR9;A6NHR9-2;J3KTL8	A6NHR9	SMCHD1	Structural maintenance of chromosomes flexible hinge domain-containing protein 1	yes	no	2	3.5809e-05	166.14
LLPSSHVAR	9	0	978.561	A6NHR9;A6NHR9-2;J3KTL8	A6NHR9	SMCHD1	Structural maintenance of chromosomes flexible hinge domain-containing protein 1	yes	no	2	0.055576	68.016
TLPLFYGSIVR	11	0	1264.72	A6NHR9;A6NHR9-2;J3KTL8	A6NHR9	SMCHD1	Structural maintenance of chromosomes flexible hinge domain-containing protein 1	yes	no	2	0.0084971	92.611
VQLISGPPAK	10	0	1008.6	A6NHR9;A6NHR9-2;J3KTL8;A6NHR9-3	A6NHR9	SMCHD1	Structural maintenance of chromosomes flexible hinge domain-containing protein 1	yes	no	2	0.059283	65.842
DLPFVTHTLSSEFTILR	17	0	1975.04	A6NHX0;A6NNH0	A6NHX0	GATSL2;GATSL1	GATS-like protein 2;GATS-like protein 1	yes	no	2	0.0087892	87.138
FDHALVPEENINGVISALK	19	0	2065.08	A6NHX0;A6NNH0	A6NHX0	GATSL2;GATSL1	GATS-like protein 2;GATS-like protein 1	yes	no	2	0.0030957	92.633
IGGQPLGFDECGIVAQISEPLAAADIPAYYISTFK	35	0	3710.85	A6NHX0;A6NNH0	A6NHX0	GATSL2;GATSL1	GATS-like protein 2;GATS-like protein 1	yes	no	3	4.3488e-07	85.337
LVQRPVIHPLSSPSNR	16	1	1799.02	A6NHX0;A6NNH0	A6NHX0	GATSL2;GATSL1	GATS-like protein 2;GATS-like protein 1	yes	no	3	0.036558	86.497
AAAAASAAGPGGLVAGK	17	0	1338.73	A6NIH7	A6NIH7	UNC119B	Protein unc-119 homolog B	yes	yes	2	1.141e-10	202.25
AAAAASAAGPGGLVAGKEEK	20	1	1724.91	A6NIH7	A6NIH7	UNC119B	Protein unc-119 homolog B	yes	yes	2	1.3036e-34	256.67
NTCEHIYEFPQLSEDVIR	18	0	2249.04	A6NIH7	A6NIH7	UNC119B	Protein unc-119 homolog B	yes	yes	2	1.5504e-11	188.71
VTENYLCKPEDNIYSIDFTR	20	1	2476.16	A6NIH7	A6NIH7	UNC119B	Protein unc-119 homolog B	yes	yes	3	3.1297e-12	179.1
YQFTPAFLR	9	0	1141.59	A6NIH7;Q13432;Q13432-2;C9JSK0;K7EN86;K7EJU3	A6NIH7	UNC119B;UNC119	Protein unc-119 homolog B;Protein unc-119 homolog A	yes	no	2	0.001418	128.86
DSDESDASALK	11	0	1136.48	A6NIW2;Q5JSL3	A6NIW2	DOCK11	Dedicator of cytokinesis protein 11	yes	no	2	0.025395	78.488
ETVETAQDDETSSQGK	16	0	1723.74	A6NIW2;Q5JSL3	A6NIW2	DOCK11	Dedicator of cytokinesis protein 11	yes	no	2	1.656e-05	150.37
INVNEIFYDLVR	12	0	1493.79	A6NIZ1;P61224;P62834;P61224-3;P61224-2;P61224-4;F5GZG1;B7ZB78;F5H823	A6NIZ1	RAP1B;RAP1A	Ras-related protein Rap-1b-like protein;Ras-related protein Rap-1b;Ras-related protein Rap-1A	yes	no	2	2.6213e-34	276.41
YDPTIEDSYR	10	0	1257.55	A6NIZ1;P61224;P62834;P61224-3;P61224-2;F5H7Y6;E7ESV4;F5GX62;F5GYB5;F5H004;F5H6R7;F5H500;F5H0B7;F5H491;F5GWU8;F5H077;F5GYH7;F5H4H0	A6NIZ1	RAP1B;RAP1A	Ras-related protein Rap-1b-like protein;Ras-related protein Rap-1b;Ras-related protein Rap-1A	yes	no	2	0.0065331	97.734
KIASAIVQAR	10	1	1055.65	A6NJ78;A6NJ78-2	A6NJ78	METTL15	Probable methyltransferase-like protein 15	yes	no	2	0.001921	130.01
FAAHLIAGAPSEGSGALKPELSR	23	1	2278.21	A6NJZ9;Q8WTT2;F5H677	A6NJZ9	NOC3L	Nucleolar complex protein 3 homolog	yes	no	3	2.1651e-05	131.98
FLQGDSFLNEDLNQLIK	17	0	1993.02	A6NJZ9;Q8WTT2	A6NJZ9	NOC3L	Nucleolar complex protein 3 homolog	yes	no	2	2.2112e-14	212.72
AALAATGAASGGGGGGGGAGSR	22	0	1629.78	A6NKD9	A6NKD9	CCDC85C	Coiled-coil domain-containing protein 85C	yes	yes	2	1.4459e-05	129.77
HAAGAVWHEVAR	12	0	1302.66	A6NKD9	A6NKD9	CCDC85C	Coiled-coil domain-containing protein 85C	yes	yes	2	0.00048879	122.51
ILNELAELKNEYDDLCEPEQFGVVMSSVK	29	1	3368.62	A6NML8;O60879-2;K4DI95;O60879;C9J6U3;O60879-3	A6NML8	DIAPH2	Protein diaphanous homolog 2	yes	no	3	0.00019022	92.819
LLGAITTAAER	11	0	1114.63	A6NML8;O60879-2;K4DI95;O60879;C9J6U3;O60879-3	A6NML8	DIAPH2	Protein diaphanous homolog 2	yes	no	2	0.00024748	130.56
NPVVNHPCATR	11	0	1263.61	A6NML8;O60879-2	A6NML8	DIAPH2		yes	no	2	7.6028e-05	147.74
SNLASMEQQIVHLER	15	0	1753.88	A6NML8;O60879-2;K4DI95;O60879;C9J6U3;O60879-3	A6NML8	DIAPH2	Protein diaphanous homolog 2	yes	no	2	0.00011228	138.05
AAPKPPFQSHFCVVSKPK	18	2	2024.07	A6NMQ1;P09884	A6NMQ1	POLA1	DNA polymerase;DNA polymerase alpha catalytic subunit	yes	no	3	0.04527	92.773
AGDTVSYVICQDGSNLTASQR	21	0	2241.03	A6NMQ1;P09884	A6NMQ1	POLA1	DNA polymerase;DNA polymerase alpha catalytic subunit	yes	no	3	0.00073997	98.227
DCIFPYAFK	9	0	1159.54	A6NMQ1;P09884	A6NMQ1	POLA1	DNA polymerase;DNA polymerase alpha catalytic subunit	yes	no	2	0.00082675	135.83
DGLLGDILQDLNTETPQITPPPVMILK	27	0	2930.57	A6NMQ1;P09884	A6NMQ1	POLA1	DNA polymerase;DNA polymerase alpha catalytic subunit	yes	no	3	5.0217e-09	121.33
DTGNFVIGQILSDQSR	16	0	1748.87	A6NMQ1;P09884	A6NMQ1	POLA1	DNA polymerase;DNA polymerase alpha catalytic subunit	yes	no	2	9.588e-60	309.15
DTIVENIQK	9	0	1058.56	A6NMQ1;P09884	A6NMQ1	POLA1	DNA polymerase;DNA polymerase alpha catalytic subunit	yes	no	2	0.0036617	113.62
FYAKPLAALVTYK	13	1	1483.84	A6NMQ1;P09884	A6NMQ1	POLA1	DNA polymerase;DNA polymerase alpha catalytic subunit	yes	no	2	0.0060652	112.43
KEPPLTPVPLKR	12	2	1373.84	A6NMQ1;P09884	A6NMQ1	POLA1	DNA polymerase;DNA polymerase alpha catalytic subunit	yes	no	2	0.025302	105.03
PDLVNVIK	8	0	896.533	A6NMQ1;P09884	A6NMQ1	POLA1	DNA polymerase;DNA polymerase alpha catalytic subunit	yes	no	1	0.10446	64.757
SPQLLNQPVSWCK	13	0	1555.78	A6NMQ1;P09884	A6NMQ1	POLA1	DNA polymerase;DNA polymerase alpha catalytic subunit	yes	no	2	0.0006569	122.97
SYHLSELVQQILK	13	0	1556.86	A6NMQ1;P09884	A6NMQ1	POLA1	DNA polymerase;DNA polymerase alpha catalytic subunit	yes	no	2	7.2454e-05	162.93
TLLGFFLAK	9	0	1008.6	A6NMQ1;P09884	A6NMQ1	POLA1	DNA polymerase;DNA polymerase alpha catalytic subunit	yes	no	1,2	5.8256e-05	166.16
VEAMALKPDLVNVIK	15	1	1638.94	A6NMQ1;P09884	A6NMQ1	POLA1	DNA polymerase;DNA polymerase alpha catalytic subunit	yes	no	2	1.7239e-05	177.88
VTEDGEQEQIPELPDPSLEMGILPR	25	0	2791.36	A6NMQ1;P09884	A6NMQ1	POLA1	DNA polymerase;DNA polymerase alpha catalytic subunit	yes	no	2,3	2.1994e-05	102.66
YYDGWLICEEPTCR	14	0	1860.78	A6NMQ1;P09884	A6NMQ1	POLA1	DNA polymerase;DNA polymerase alpha catalytic subunit	yes	no	2	0.0001866	143.93
EDAQEIADTPSGDK	14	0	1474.64	A6NN80;E5RK69	A6NN80	ANXA6	Annexin	yes	no	2	1.2028e-34	273.61
AAESVSKPDVSEEAPGPSK	19	1	1883.91	A8MSH5;Q9BY42;A2A2L5	A8MSH5	C20orf43	UPF0549 protein C20orf43	yes	no	2,3	9.7001e-23	230.06
DAVIEFLLDK	10	0	1161.63	A8MSH5;Q9BY42;A2A2L5;A2A2L6	A8MSH5	C20orf43	UPF0549 protein C20orf43	yes	no	1,2	1.7831e-08	201.84
RPIVACELGR	10	1	1169.63	A8MSH5;Q9BY42;A2A2L5;A2A2L6	A8MSH5	C20orf43	UPF0549 protein C20orf43	yes	no	2	5.6254e-05	177.44
SIADSEESEAYK	12	0	1327.58	A8MSH5;Q9BY42	A8MSH5	C20orf43	UPF0549 protein C20orf43	yes	no	2	1.894e-25	248.32
SLFTTHSSAK	10	0	1077.55	A8MSH5;Q9BY42	A8MSH5	C20orf43	UPF0549 protein C20orf43	yes	no	2	0.00031816	147.74
TGKPEEASLDSR	12	1	1288.63	A8MSH5;Q9BY42;A2A2L5	A8MSH5	C20orf43	UPF0549 protein C20orf43	yes	no	2	0.019167	98.337
VDKDAELVAQWNYCTLSQEILR	22	1	2650.31	A8MSH5;Q9BY42;A2A2L5;A2A2L6	A8MSH5	C20orf43	UPF0549 protein C20orf43	yes	no	3	7.0127e-06	138.35
MSISSALAMVFMGAK	15	0	1542.76	A8MTL9	A8MTL9	HMSD	Serpin-like protein HMSD	yes	yes	3	0.087879	24.935
SISSALAMVFMGAK	14	0	1411.72	A8MTL9	A8MTL9	HMSD	Serpin-like protein HMSD	yes	yes	2	0.025408	78.964
FLVGTQSLK	9	0	991.57	A8MUM1;Q53HC9;D3YTH5;C9J0U9;F8WDS8;F8WB12;F8WDX0	A8MUM1	TSSC1	Protein TSSC1	yes	no	1	0.010329	110.81
NVTEPVK	7	0	785.428	A8MUM1;Q53HC9;C9JVR6	A8MUM1	TSSC1	Protein TSSC1	yes	no	1	0.039654	83.614
VLTCAAVWR	9	0	1074.56	A8MUM1;Q53HC9;D3YTH5;C9J0U9	A8MUM1	TSSC1	Protein TSSC1	yes	no	2	8.7634e-05	154.49
YDNQIHIIDFDDENNIINK	19	0	2332.1	A8MUM1;Q53HC9;D3YTH5;C9J0U9;F8WDS8	A8MUM1	TSSC1	Protein TSSC1	yes	no	2	9.6907e-09	170.06
ASVHTLSGHTNAVATVR	17	0	1719.9	A8MW61;O43660;O43660-2;H0YA24	A8MW61	PLRG1	Pleiotropic regulator 1	yes	no	3	0.060833	62.104
MPSESAAQSLAVALPLQTK	19	0	1941.02	A8MW61;O43660;O43660-2;D6RA26	A8MW61	PLRG1	Pleiotropic regulator 1	yes	no	2,3	0.0012669	102.59
AHPPELK	7	0	790.434	A8MWD9;P62308;C9JVQ0	A8MWD9	SNRPG	Small nuclear ribonucleoprotein G-like protein;Small nuclear ribonucleoprotein G	yes	no	1	0.042652	82.263
GNSIIMLEALER	12	0	1344.71	A8MWD9;P62308;F5H013;Q49AN9	A8MWD9	SNRPG	Small nuclear ribonucleoprotein G-like protein;Small nuclear ribonucleoprotein G	yes	no	1,2	4.0448e-26	260.7
GNSIIMLEALERV	13	1	1443.78	A8MWD9;P62308;F5H013;Q49AN9	A8MWD9	SNRPG	Small nuclear ribonucleoprotein G-like protein;Small nuclear ribonucleoprotein G	yes	no	2	7.773e-06	145
HVQGILR	7	0	821.487	A8MWD9;P62308;F5H013;Q49AN9;C9JVQ0	A8MWD9	SNRPG	Small nuclear ribonucleoprotein G-like protein;Small nuclear ribonucleoprotein G	yes	no	1,2	0.0090758	143.37
QDDSSSSASPSVQGAPR	17	0	1674.74	A8MWX3;A8K0Z3;Q6VEQ5;C4AMC7	A8MWX3	WASH4P;WASH1;WASH2P;WASH3P	Putative WAS protein family homolog 4;WAS protein family homolog 1;WAS protein family homolog 2;Putative WAS protein family homolog 3	yes	no	2	2.2677e-11	208.49
ALWFQGR	7	0	876.461	A8MXP9;P43243;D6REM6;H0Y8T4;P43243-2;B3KM87	A8MXP9	MATR3	Matrin-3	yes	no	1,2	0.018349	107.74
DLDELSRYPEDK	12	1	1478.69	A8MXP9;P43243;D6REM6;D6R991	A8MXP9	MATR3	Matrin-3	yes	no	2	4.3568e-05	179.67
DLSAAGIGLLAAATQSLSMPASLGR	25	0	2370.26	A8MXP9;P43243;D6REM6;D6R991;D6R8Z5;D6REK4;D6RCM3;D6RBS2;D6R9F3;D6RB45	A8MXP9	MATR3	Matrin-3	yes	no	2,3	9.5999e-22	197
DSFDDRGPSLNPVLDYDHGSR	21	1	2361.06	A8MXP9;P43243;D6REM6;D6R991	A8MXP9	MATR3	Matrin-3	yes	no	2,3	2.3618e-08	166.47
EDAMAMVDHCLK	12	0	1418.6	A8MXP9;P43243;D6REM6;H0Y8T4;P43243-2;B3KM87	A8MXP9	MATR3	Matrin-3	yes	no	2	5.4877e-18	231.7
EDAMAMVDHCLKK	13	1	1546.69	A8MXP9;P43243;D6REM6;H0Y8T4;P43243-2;B3KM87	A8MXP9	MATR3	Matrin-3	yes	no	2	6.3125e-34	265.72
EWSQHINGASHSR	13	0	1507.69	A8MXP9;P43243;D6REM6;D6R991;H0Y8T4;P43243-2;D6RIA2	A8MXP9	MATR3	Matrin-3	yes	no	2	9.6336e-06	183.89
FDSEYER	7	0	944.388	A8MXP9;P43243;D6REM6;D6R991;H0Y8T4	A8MXP9	MATR3	Matrin-3	yes	no	1,2	0.048847	84.244
GAPPSSNIEDFHGLLPK	17	0	1777.9	A8MXP9;P43243;D6REM6;D6R991;H0Y8T4	A8MXP9	MATR3	Matrin-3	yes	no	2	1.2738e-08	187.78
GDADQASNILASFGLSAR	18	0	1791.88	A8MXP9;P43243;D6REM6;D6R991	A8MXP9	MATR3	Matrin-3	yes	no	2,3	8.4848e-40	278.27
GIDLLKK	7	1	785.501	A8MXP9;P43243;D6REM6;P43243-2;B3KM87	A8MXP9	MATR3	Matrin-3	yes	no	1	0.041132	118.01
GNLGAGNGNLQGPR	14	0	1323.66	A8MXP9;P43243;D6REM6;D6R991;H0Y8T4;P43243-2;B3KM87;D6RIA2;D6RE02;D6RBI2;D6RAY2;D6RAM9	A8MXP9	MATR3	Matrin-3	yes	no	2	3.2563e-06	188.91
GPGPLQER	8	0	852.445	A8MXP9;P43243;D6REM6;D6R991;H0Y8T4	A8MXP9	MATR3	Matrin-3	yes	no	2	0.022273	91.318
GPLPLSSQHR	10	0	1090.59	A8MXP9;P43243;D6REM6;D6R991;D6R8Z5	A8MXP9	MATR3	Matrin-3	yes	no	2	0.0002917	155.06
GPSLNPVLDYDHGSR	15	0	1625.78	A8MXP9;P43243;D6REM6;D6R991	A8MXP9	MATR3	Matrin-3	yes	no	2	3.7407e-06	180.7
GYPHLCSICDLPVHSNK	17	0	1995.93	A8MXP9;P43243;D6REM6;D6R991;H0Y8T4	A8MXP9	MATR3	Matrin-3	yes	no	2,3	2.889e-20	235.35
IGPYQPNVPVGIDYVIPK	18	0	1968.07	A8MXP9;P43243;P43243-2;B3KM87	A8MXP9	MATR3	Matrin-3	yes	no	2	3.3718e-09	172.57
IKNYILMR	8	1	1049.61	A8MXP9;P43243;D6REM6;H0Y8T4;P43243-2;B3KM87	A8MXP9	MATR3	Matrin-3	yes	no	2	0.012046	130.27
ITPENLPQILLQLK	14	0	1618.97	A8MXP9;P43243;D6REM6;D6R991	A8MXP9	MATR3	Matrin-3	yes	no	2,3	0.0006226	127.56
LCSLFYTNEEVAK	13	0	1572.75	A8MXP9;P43243;P43243-2;B3KM87	A8MXP9	MATR3	Matrin-3	yes	no	2	0.0075044	93.959
NTHCSSLPHYQK	12	0	1470.67	A8MXP9;P43243;P43243-2;B3KM87	A8MXP9	MATR3	Matrin-3	yes	no	2	2.3331e-12	219.43
RGAPPSSNIEDFHGLLPK	18	1	1934	A8MXP9;P43243;D6REM6;D6R991;H0Y8T4	A8MXP9	MATR3	Matrin-3	yes	no	3	4.3091e-11	188.9
RTEEGPTLSYGR	12	1	1364.67	A8MXP9;P43243;D6REM6;D6R991	A8MXP9	MATR3	Matrin-3	yes	no	2	2.2912e-05	183.89
SFQQSSLSR	9	0	1038.51	A8MXP9;P43243;D6REM6;D6R991;D6R8Z5;D6REK4;D6RCM3;D6RBS2;D6R9F3;D6RB45	A8MXP9	MATR3	Matrin-3	yes	no	1,2	5.5108e-08	201.84
SQESGYYDR	9	0	1103.45	A8MXP9;P43243;D6REM6;D6R991	A8MXP9	MATR3	Matrin-3	yes	no	2	0.0149	87.667
VIHLSNLPHSGYSDSAVLK	19	0	2036.07	A8MXP9;P43243;D6REM6;H0Y8T4;P43243-2;B3KM87;D6RBK5	A8MXP9	MATR3	Matrin-3	yes	no	2,3	1.864e-18	225.54
VVHIMDFQR	9	0	1143.59	A8MXP9;P43243;D6REM6;D6R991;H0Y8T4;P43243-2;B3KM87;D6RIA2;D6RE02;D6RBI2;D6RAY2;D6RAM9	A8MXP9	MATR3	Matrin-3	yes	no	2	0.0012655	130.66
YPEDKITPENLPQILLQLK	19	1	2251.25	A8MXP9;P43243;D6REM6;D6R991	A8MXP9	MATR3	Matrin-3	yes	no	3	0.080947	69.805
YQLLQLVEPFGVISNHLILNK	21	0	2437.37	A8MXP9;P43243;D6REM6;D6R991;H0Y8T4;P43243-2;B3KM87;D6RIA2;D6RE02;D6RBI2;D6RBK5	A8MXP9	MATR3	Matrin-3	yes	no	2,3	2.878e-06	149.86
TNFFIQLVRPGVAQPEDTVQFR	22	1	2561.34	A8MYK1;A8MVT4;A6NJD9;Q16540;H7C2P7	A8MYK1	MRPL23	39S ribosomal protein L23, mitochondrial	yes	no	3	6.2478e-19	192.6
AAVSALLEQHGLQGDVAFGHSK	22	0	2234.14	B0I1T2	B0I1T2	MYO1G	Unconventional myosin-Ig;Minor histocompatibility antigen HA-2	yes	yes	2,3	5.0279e-34	230.71
AHLAELQR	8	0	936.514	B0I1T2	B0I1T2	MYO1G	Unconventional myosin-Ig;Minor histocompatibility antigen HA-2	yes	yes	2	0.0020615	139.88
ALLLTDQHLYK	11	0	1313.73	B0I1T2	B0I1T2	MYO1G	Unconventional myosin-Ig;Minor histocompatibility antigen HA-2	yes	yes	1,2	5.393e-09	202.03
AMWPDGQQDITEVTK	15	0	1717.8	B0I1T2;B0I1T2-4	B0I1T2	MYO1G	Unconventional myosin-Ig;Minor histocompatibility antigen HA-2	yes	no	2	1.4826e-12	216.01
AVPLEAVTGLSVTSGGDQLVVLHAR	25	0	2488.36	B0I1T2	B0I1T2	MYO1G	Unconventional myosin-Ig;Minor histocompatibility antigen HA-2	yes	yes	3	0.031207	58.914
DFLFQDFK	8	0	1058.51	B0I1T2;B0I1T2-4	B0I1T2	MYO1G	Unconventional myosin-Ig;Minor histocompatibility antigen HA-2	yes	no	1,2	9.6494e-05	180.45
DFLFQDFKR	9	1	1214.61	B0I1T2;B0I1T2-4	B0I1T2	MYO1G	Unconventional myosin-Ig;Minor histocompatibility antigen HA-2	yes	no	2	9.4916e-36	207.83
DLVWPLPPAVLQPFQDTCHALFCR	24	0	2879.43	B0I1T2	B0I1T2	MYO1G	Unconventional myosin-Ig;Minor histocompatibility antigen HA-2	yes	yes	2,3	0.00020379	98.543
DTCIVISGESGAGK	14	0	1392.66	B0I1T2;B0I1T2-4;B0I1T2-3;B0I1T2-2;F8WEW9;O94832;J3QRN6;K7EIG7;J3KRL0	B0I1T2	MYO1G;MYO1D	Unconventional myosin-Ig;Minor histocompatibility antigen HA-2;Unconventional myosin-Id	yes	no	2	2.6946e-05	171.73
DYLSSATDNPTASSLFAQR	19	0	2042.95	B0I1T2	B0I1T2	MYO1G	Unconventional myosin-Ig;Minor histocompatibility antigen HA-2	yes	yes	2	1.1672e-23	238.94
EGLAVAEEALVDHVAELTATPR	22	0	2290.18	B0I1T2;B0I1T2-4;B0I1T2-3	B0I1T2	MYO1G	Unconventional myosin-Ig;Minor histocompatibility antigen HA-2	yes	no	2,3	5.2543e-74	316.66
ELYERPPHLYAVANAAYK	18	1	2104.07	B0I1T2;B0I1T2-4;B0I1T2-3;B0I1T2-2;F8WEW9	B0I1T2	MYO1G	Unconventional myosin-Ig;Minor histocompatibility antigen HA-2	yes	no	3	0.0014016	128.22
GDPIGGHIHSYLLEK	15	0	1634.84	B0I1T2;B0I1T2-4;B0I1T2-3;B0I1T2-2;F8WEW9	B0I1T2	MYO1G	Unconventional myosin-Ig;Minor histocompatibility antigen HA-2	yes	no	2	2.2382e-05	160.78
GHTAAEASYAR	11	0	1132.53	B0I1T2;B0I1T2-4;B0I1T2-3	B0I1T2	MYO1G	Unconventional myosin-Ig;Minor histocompatibility antigen HA-2	yes	no	1,2	3.6006e-05	155.84
GILAVLDEACSSAGTITDR	19	0	1947.96	B0I1T2;B0I1T2-4;B0I1T2-3	B0I1T2	MYO1G	Unconventional myosin-Ig;Minor histocompatibility antigen HA-2	yes	no	2,3	1.267e-50	285.19
GQDDLVVCLHR	11	0	1310.64	B0I1T2	B0I1T2	MYO1G	Unconventional myosin-Ig;Minor histocompatibility antigen HA-2	yes	yes	2	5.5616e-18	237.53
GSFTLLWPSR	10	0	1162.61	B0I1T2	B0I1T2	MYO1G	Unconventional myosin-Ig;Minor histocompatibility antigen HA-2	yes	yes	1,2	0.00074926	127.42
HIMQYIAAVTNPSQR	15	0	1727.88	B0I1T2;B0I1T2-4;B0I1T2-3;B0I1T2-2;F8WEW9	B0I1T2	MYO1G	Unconventional myosin-Ig;Minor histocompatibility antigen HA-2	yes	no	2,3	1.2058e-15	228.03
HQVAYLGLLENVR	13	0	1510.83	B0I1T2;B0I1T2-4	B0I1T2	MYO1G	Unconventional myosin-Ig;Minor histocompatibility antigen HA-2	yes	no	2	0.00010166	156.6
HYAGDVTYSVEGFIDK	16	0	1799.84	B0I1T2;B0I1T2-4	B0I1T2	MYO1G	Unconventional myosin-Ig;Minor histocompatibility antigen HA-2	yes	no	2,3	7.0734e-08	186.77
ILAAILHLGNIEFVETEEGGLQK	23	0	2493.35	B0I1T2;B0I1T2-4;B0I1T2-3	B0I1T2	MYO1G	Unconventional myosin-Ig;Minor histocompatibility antigen HA-2	yes	no	2,3	1.2181e-05	124.08
INSVMEPR	8	0	944.475	B0I1T2;B0I1T2-4;B0I1T2-3	B0I1T2	MYO1G	Unconventional myosin-Ig;Minor histocompatibility antigen HA-2	yes	no	2	0.0017239	143.03
LFEWVVNR	8	0	1061.57	B0I1T2;B0I1T2-4;B0I1T2-3	B0I1T2	MYO1G	Unconventional myosin-Ig;Minor histocompatibility antigen HA-2	yes	no	1,2	0.00034829	163.99
LIPIIVLLLQK	11	0	1261.87	B0I1T2	B0I1T2	MYO1G	Unconventional myosin-Ig;Minor histocompatibility antigen HA-2	yes	yes	1,2,3	7.016e-05	156.92
LISVEPRPEQPEPDFR	16	1	1907.97	B0I1T2	B0I1T2	MYO1G	Unconventional myosin-Ig;Minor histocompatibility antigen HA-2	yes	yes	2	0.032437	88.768
LLYNSTDPTLR	11	0	1291.68	B0I1T2;B0I1T2-4	B0I1T2	MYO1G	Unconventional myosin-Ig;Minor histocompatibility antigen HA-2	yes	no	2	1.0102e-07	191.79
LQQLFIQLILK	11	0	1355.85	B0I1T2;B0I1T2-4;B0I1T2-3	B0I1T2	MYO1G	Unconventional myosin-Ig;Minor histocompatibility antigen HA-2	yes	no	2	0.012656	84.658
MTCEYTWPNHLLGSDK	16	0	1950.86	B0I1T2	B0I1T2	MYO1G	Unconventional myosin-Ig;Minor histocompatibility antigen HA-2	yes	yes	2	0.0042266	98.035
NFHAFYQLLR	10	0	1307.68	B0I1T2;B0I1T2-4;B0I1T2-3	B0I1T2	MYO1G	Unconventional myosin-Ig;Minor histocompatibility antigen HA-2	yes	no	1,2	7.6745e-13	253.91
NPAVYNFTHQGAGLNMTVHSALDSDEQSHQAVTEAMR	37	0	4025.84	B0I1T2;B0I1T2-4;B0I1T2-3	B0I1T2	MYO1G	Unconventional myosin-Ig;Minor histocompatibility antigen HA-2	yes	no	4	1.0627e-33	174.98
NSMVALVENLASK	13	0	1374.72	B0I1T2;B0I1T2-4	B0I1T2	MYO1G	Unconventional myosin-Ig;Minor histocompatibility antigen HA-2	yes	no	1,2	3.2436e-26	262.37
NSMVALVENLASKEPFYVR	19	1	2166.11	B0I1T2;B0I1T2-4	B0I1T2	MYO1G	Unconventional myosin-Ig;Minor histocompatibility antigen HA-2	yes	no	2	0.0019684	119.68
RPLTAGTLFK	10	1	1102.65	B0I1T2;B0I1T2-4	B0I1T2	MYO1G	Unconventional myosin-Ig;Minor histocompatibility antigen HA-2	yes	no	2	0.013929	100.69
SRDTCIVISGESGAGK	16	1	1635.79	B0I1T2;B0I1T2-4;B0I1T2-3;B0I1T2-2;F8WEW9	B0I1T2	MYO1G	Unconventional myosin-Ig;Minor histocompatibility antigen HA-2	yes	no	2	0.058691	81.594
SRPPLDNR	8	1	953.504	B0I1T2	B0I1T2	MYO1G	Unconventional myosin-Ig;Minor histocompatibility antigen HA-2	yes	yes	2	0.067178	92.439
STCVLEAFGNAR	12	0	1323.62	B0I1T2;B0I1T2-4;B0I1T2-3;B0I1T2-2;F8WEW9	B0I1T2	MYO1G	Unconventional myosin-Ig;Minor histocompatibility antigen HA-2	yes	no	2	7.8272e-19	244
TLVTLEQSR	9	0	1045.58	B0I1T2	B0I1T2	MYO1G	Unconventional myosin-Ig;Minor histocompatibility antigen HA-2	yes	yes	2	0.00028746	150.35
VAAMGALQGLR	11	0	1085.6	B0I1T2	B0I1T2	MYO1G	Unconventional myosin-Ig;Minor histocompatibility antigen HA-2	yes	yes	2	5.1747e-09	202.36
VGELVGVLAAHCQGEGR	17	0	1750.88	B0I1T2	B0I1T2	MYO1G	Unconventional myosin-Ig;Minor histocompatibility antigen HA-2	yes	yes	2,3	1.7455e-20	239.58
VIGFSPEEVESVHR	14	0	1583.79	B0I1T2;B0I1T2-4;B0I1T2-3	B0I1T2	MYO1G	Unconventional myosin-Ig;Minor histocompatibility antigen HA-2	yes	no	3	0.021625	80.522
VKDVLLK	7	1	813.532	B0I1T2;B0I1T2-4;B0I1T2-3;B0I1T2-2;F8WEW9	B0I1T2	MYO1G	Unconventional myosin-Ig;Minor histocompatibility antigen HA-2	yes	no	1,2	0.041792	138.85
YMDINFDFK	9	0	1191.53	B0I1T2;B0I1T2-4;B0I1T2-3;B0I1T2-2;F8WEW9;O94832;J3QRN6;K7EIG7;J3KRL0	B0I1T2	MYO1G;MYO1D	Unconventional myosin-Ig;Minor histocompatibility antigen HA-2;Unconventional myosin-Id	yes	no	2	0.0005704	140.49
FLSPVVPNYDNVHPNYHK	18	0	2139.05	B0QY89;Q9Y262;Q9Y262-2;B0QY90	B0QY89	EIF3EIP;EIF3L	Eukaryotic translation initiation factor 3 subunit L	yes	no	2,3	1.6083e-11	188.58
FLSPVVPNYDNVHPNYHKEPFLQQLK	26	1	3122.6	B0QY89;Q9Y262;Q9Y262-2;B0QY90	B0QY89	EIF3EIP;EIF3L	Eukaryotic translation initiation factor 3 subunit L	yes	no	3	0.0009584	92.289
GDPQVYEELFSYSCPK	16	0	1917.85	B0QY89;Q9Y262;Q9Y262-2;B0QY90	B0QY89	EIF3EIP;EIF3L	Eukaryotic translation initiation factor 3 subunit L	yes	no	2	0.00046977	122.14
IDESIHLQLR	10	0	1222.67	B0QY89;Q9Y262;Q9Y262-2;B0QY90	B0QY89	EIF3EIP;EIF3L	Eukaryotic translation initiation factor 3 subunit L	yes	no	2	1.6524e-05	179.42
IQLLVFK	7	0	859.553	B0QY89;Q9Y262;Q9Y262-2;B0QY90	B0QY89	EIF3EIP;EIF3L	Eukaryotic translation initiation factor 3 subunit L	yes	no	1,2	0.012385	124.37
IWNVHSVLNVLHSLVDK	17	0	1972.09	B0QY89;Q9Y262;Q9Y262-2;B0QY90	B0QY89	EIF3EIP;EIF3L	Eukaryotic translation initiation factor 3 subunit L	yes	no	3	2.8507e-05	141
KSEEEIDFLR	10	1	1264.63	B0QY89;Q9Y262;Q9Y262-2;B0QY90	B0QY89	EIF3EIP;EIF3L	Eukaryotic translation initiation factor 3 subunit L	yes	no	2	5.6372e-14	227.81
LAGFLDLTEQEFR	13	0	1537.78	B0QY89;Q9Y262;Q9Y262-2;B0QY90	B0QY89	EIF3EIP;EIF3L	Eukaryotic translation initiation factor 3 subunit L	yes	no	2	7.4188e-35	276.41
LHSLLGDYYQAIK	13	0	1519.8	B0QY89;Q9Y262;Q9Y262-2;B0QY90	B0QY89	EIF3EIP;EIF3L	Eukaryotic translation initiation factor 3 subunit L	yes	no	2	1.5559e-18	243.4
LYTTMPVAK	9	0	1022.55	B0QY89;Q9Y262;Q9Y262-2;B0QY90	B0QY89	EIF3EIP;EIF3L	Eukaryotic translation initiation factor 3 subunit L	yes	no	1	0.040049	85.212
MLGYFSLVGLLR	12	0	1367.76	B0QY89;Q9Y262;Q9Y262-2;B0QY90	B0QY89	EIF3EIP;EIF3L	Eukaryotic translation initiation factor 3 subunit L	yes	no	2	1.4176e-06	191.53
NFIQYFHK	8	0	1095.55	B0QY89;Q9Y262;Q9Y262-2;C9K0Q7;C9JHP4;H7C3A0	B0QY89	EIF3EIP;EIF3L	Eukaryotic translation initiation factor 3 subunit L	yes	no	1,2	0.0013169	147.52
NTPWPEAEAIAPQVGNDAVFLILYK	25	0	2755.42	B0QY89;Q9Y262;Q9Y262-2;C9K0Q7;C9JHP4	B0QY89	EIF3EIP;EIF3L	Eukaryotic translation initiation factor 3 subunit L	yes	no	2,3	5.1023e-22	192.09
QLEVYTSGGDPESVAGEYGR	20	0	2112.96	B0QY89;Q9Y262;Q9Y262-2;B0QY90	B0QY89	EIF3EIP;EIF3L	Eukaryotic translation initiation factor 3 subunit L	yes	no	2	4.5159e-55	295.17
QYEQQTYQVIPEVIK	15	0	1864.96	B0QY89;Q9Y262;Q9Y262-2;C9K0Q7;C9JHP4;H7C3A0	B0QY89	EIF3EIP;EIF3L	Eukaryotic translation initiation factor 3 subunit L	yes	no	2	2.9532e-18	231.13
TVSDLIDQK	9	0	1017.53	B0QY89;Q9Y262;Q9Y262-2;C9K0Q7;C9JHP4;H7C3A0	B0QY89	EIF3EIP;EIF3L	Eukaryotic translation initiation factor 3 subunit L	yes	no	1,2	3.5045e-06	182.65
VFANILLYIQR	11	0	1348.79	B0QY89;Q9Y262;Q9Y262-2;B0QY90	B0QY89	EIF3EIP;EIF3L	Eukaryotic translation initiation factor 3 subunit L	yes	no	2	5.2792e-09	202.2
VFSDEVQQQAQLSTIR	16	0	1847.94	B0QY89;Q9Y262;Q9Y262-2;B0QY90	B0QY89	EIF3EIP;EIF3L	Eukaryotic translation initiation factor 3 subunit L	yes	no	2	5.5689e-90	344.72
VLENIELNKK	10	1	1198.69	B0QY89;Q9Y262;Q9Y262-2;B0QY90	B0QY89	EIF3EIP;EIF3L	Eukaryotic translation initiation factor 3 subunit L	yes	no	2	0.00099754	142
VSGGPSLEQR	10	0	1028.53	B0QY89;Q9Y262;B0QY90;C9K0Q7;C9JHP4	B0QY89	EIF3EIP;EIF3L	Eukaryotic translation initiation factor 3 subunit L	yes	no	2	1.6324e-05	179.57
VSSDVIDQK	9	0	989.503	B0QY89;Q9Y262;Q9Y262-2;C9K0Q7;C9JHP4;H7C3A0	B0QY89	EIF3EIP;EIF3L	Eukaryotic translation initiation factor 3 subunit L	yes	no	2	0.00055002	137.95
VYEIQDIYENSWTK	14	0	1786.84	B0QY89;Q9Y262;Q9Y262-2;C9K0Q7;C9JHP4	B0QY89	EIF3EIP;EIF3L	Eukaryotic translation initiation factor 3 subunit L	yes	no	2	1.0282e-26	263.56
VYELQASR	8	0	964.498	B0QY89;Q9Y262;Q9Y262-2;C9K0Q7;C9JHP4;H7C3A0	B0QY89	EIF3EIP;EIF3L	Eukaryotic translation initiation factor 3 subunit L	yes	no	1	9.468e-05	182.39
YGDFFIR	7	0	916.444	B0QY89;Q9Y262;Q9Y262-2;B0QY90;H0Y7E6	B0QY89	EIF3EIP;EIF3L	Eukaryotic translation initiation factor 3 subunit L	yes	no	1,2	0.020247	103.29
DHPFGFVAVPTK	12	0	1313.68	B0QYN7;P63279;H3BQQ9;H3BPC4	B0QYN7	UBE2I	SUMO-conjugating enzyme UBC9	yes	no	2	3.2557e-12	216.03
GTPWEGGLFK	10	0	1090.54	B0QYN7;P63279;H3BQQ9;H3BPC4	B0QYN7	UBE2I	SUMO-conjugating enzyme UBC9	yes	no	1,2	0.00053244	133.23
KDHPFGFVAVPTK	13	1	1441.77	B0QYN7;P63279;H3BQQ9;H3BPC4	B0QYN7	UBE2I	SUMO-conjugating enzyme UBC9	yes	no	2	0.00030723	168.89
MLFKDDYPSSPPK	13	1	1523.73	B0QYN7;P63279;H3BQQ9;H3BPC4	B0QYN7	UBE2I	SUMO-conjugating enzyme UBC9	yes	no	2	1.4326e-11	218.11
SGIALSR	7	0	702.402	B0QYN7;P63279;H3BQQ9;H3BRD1	B0QYN7	UBE2I	SUMO-conjugating enzyme UBC9	yes	no	1	0.022777	104.11
AHCVTLVQLSISCDHLIDKDIGSK	24	1	2708.36	B0QZ18;Q99829;F2Z2V0;A6PVH9;E7ENH5;Q5JX44;Q5JX60;Q5JX59;Q5JX58;Q5JX45;Q5JX56;Q5JX52;Q5JX61;Q5JX55;Q5JX54;E7EV27;Q5JX57;Q5JX53	B0QZ18	CPNE1	Copine-1	yes	no	3	8.5274e-11	172.83
DIVQFVPYR	9	0	1135.6	B0QZ18;Q99829;F2Z2V0;H0Y524	B0QZ18	CPNE1	Copine-1	yes	no	2	1.6072e-05	172.59
EALAQTVLAEVPTQLVSYFR	20	0	2234.19	B0QZ18;Q99829;F2Z2V0;A6PVH9	B0QZ18	CPNE1	Copine-1	yes	no	3	0.0010183	100.39
GTITVSAQELK	11	0	1145.63	B0QZ18;Q99829;F2Z2V0;A6PVH9;E7ENH5;Q5JX44;Q5JX60;Q5JX59;Q5JX58;Q5JX56;Q5JX55;Q5JX54	B0QZ18	CPNE1	Copine-1	yes	no	2	0.031572	75.739
LYGPTNFAPIINHVAR	16	0	1781.96	B0QZ18;Q99829;F2Z2V0;A6PVH9;E7ENH5;Q5JX45;H0Y524	B0QZ18	CPNE1	Copine-1	yes	no	2,3	1.9204e-19	230.26
NNLNPTWK	8	0	985.498	B0QZ18;Q99829;F2Z2V0;A6PVH9;E7ENH5;Q5JX44;Q5JX60;Q5JX59;Q5JX58;Q5JX45;Q5JX52;Q5JX61	B0QZ18	CPNE1	Copine-1	yes	no	2	0.0024838	135.83
SDPFLEFFR	9	0	1156.56	B0QZ18;Q99829;F2Z2V0;A6PVH9;E7ENH5;Q5JX44;Q5JX60;Q5JX59;Q5JX58;Q5JX45;Q5JX56;Q5JX52;Q5JX61	B0QZ18	CPNE1	Copine-1	yes	no	2	3.698e-05	169.41
SDPLCVLLQDVGGGSWAELGR	21	0	2228.09	B0QZ18;Q99829;F2Z2V0;A6PVH9;E7ENH5;Q5JX44;Q5JX60;Q5JX59;Q5JX58;Q5JX45;Q5JX56;Q5JX52;Q5JX61;Q5JX55;Q5JX54;E7EV27;Q5JX57;Q5JX53	B0QZ18	CPNE1	Copine-1	yes	no	2,3	6.667e-23	222.72
VVTMEVEAR	9	0	1032.53	B0QZ18;Q99829;F2Z2V0;A6PVH9;E7ENH5;Q5JX44;Q5JX60;Q5JX59;Q5JX58;Q5JX56;Q5JX55	B0QZ18	CPNE1	Copine-1	yes	no	2	0.033482	77.192
ENVNLAQIR	9	0	1055.57	B0YIW6;P48444;P48444-2	B0YIW6	ARCN1	Coatomer subunit delta	yes	no	2	2.8929e-09	218.55
FSTETTFLVDKYEIL	15	1	1804.91	B0YIW6;P48444;P48444-2	B0YIW6	ARCN1	Coatomer subunit delta	yes	no	2	0.0058664	109.83
GKEVDNFVDK	10	1	1149.57	B0YIW6;P48444;P48444-2	B0YIW6	ARCN1	Coatomer subunit delta	yes	no	2	0.00032506	169.65
IEGLLAAFPK	10	0	1057.62	B0YIW6;P48444;E9PK34	B0YIW6	ARCN1	Coatomer subunit delta	yes	no	2	0.00030973	150.08
KAPGFGGFGSSAVSGGSTAAMITETIIETDKPK	33	2	3211.61	B0YIW6;P48444;P48444-2	B0YIW6	ARCN1	Coatomer subunit delta	yes	no	3	1.3167e-10	132.16
KNYCNIQVTK	10	1	1266.64	B0YIW6;P48444;P48444-2	B0YIW6	ARCN1	Coatomer subunit delta	yes	no	2	0.00095783	150.1
LFTAESLIGLK	11	0	1190.69	B0YIW6;P48444;P48444-2	B0YIW6	ARCN1	Coatomer subunit delta	yes	no	1,2	5.2969e-18	237.93
LYMVLITTK	9	0	1080.63	B0YIW6;P48444	B0YIW6	ARCN1	Coatomer subunit delta	yes	no	1	0.005645	105.14
NSNILEDLETLR	12	0	1415.73	B0YIW6;P48444	B0YIW6	ARCN1	Coatomer subunit delta	yes	no	2	1.9017e-19	245.55
NTLEWCLPVIDAK	13	0	1557.79	B0YIW6;P48444;P48444-2	B0YIW6	ARCN1	Coatomer subunit delta	yes	no	2	0.00024209	135.14
RNTLEWCLPVIDAK	14	1	1713.89	B0YIW6;P48444;P48444-2	B0YIW6	ARCN1	Coatomer subunit delta	yes	no	2	0.0051959	110.97
SEGETIMSSSMGK	13	0	1342.57	B0YIW6;P48444;P48444-2	B0YIW6	ARCN1	Coatomer subunit delta	yes	no	2	5.2798e-19	245.15
TFTEMDSHEEK	11	0	1352.56	B0YIW6;P48444;P48444-2	B0YIW6	ARCN1	Coatomer subunit delta	yes	no	2	1.5889e-28	275.57
TRIEGLLAAFPK	12	1	1314.77	B0YIW6;P48444;E9PK34	B0YIW6	ARCN1	Coatomer subunit delta	yes	no	2	0.0080938	108.72
VAPAPARPSGPSK	13	1	1233.68	B0YIW6;P48444;P48444-2	B0YIW6	ARCN1	Coatomer subunit delta	yes	no	2	0.065523	82.202
VIPEYCR	7	0	935.453	B0YIW6;P48444	B0YIW6	ARCN1	Coatomer subunit delta	yes	no	2	0.083671	64.803
VLLAAAVCTK	10	0	1044.6	B0YIW6;P48444;E9PK34	B0YIW6	ARCN1	Coatomer subunit delta	yes	no	2	0.00032489	145.89
VTQVDGNSPVR	11	0	1170.6	B0YIW6;P48444;P48444-2	B0YIW6	ARCN1	Coatomer subunit delta	yes	no	2	7.4308e-05	153.34
YVYQPMEK	8	0	1056.49	B0YIW6;P48444	B0YIW6	ARCN1	Coatomer subunit delta	yes	no	2	0.0073563	111.74
ACGVSRPVIACSVTIK	16	1	1716.9	B1AHD1;P55769	B1AHD1	NHP2L1	NHP2-like protein 1	yes	no	2	0.002145	119.46
AYPLADAHLTK	11	0	1198.63	B1AHD1;P55769	B1AHD1	NHP2L1	NHP2-like protein 1	yes	no	2	0.0029881	105.46
LLDLVQQSCNYK	12	0	1479.74	B1AHD1;P55769	B1AHD1	NHP2L1	NHP2-like protein 1	yes	no	2	1.1643e-12	171.29
NVPYVFVR	8	0	992.544	B1AHD1;P55769	B1AHD1	NHP2L1	NHP2-like protein 1	yes	no	1	0.018597	88.734
QQIQSIQQSIER	12	0	1456.76	B1AHD1;P55769	B1AHD1	NHP2L1	NHP2-like protein 1	yes	no	2	0.037605	73.881
DIVNGLR	7	0	785.44	B1AK88;P47756-2;B1AK87;P47756	B1AK88	CAPZB	F-actin-capping protein subunit beta	yes	no	1	0.0090758	143.37
DYLLCDYNR	9	0	1230.53	B1AK88;P47756-2;B1AK87;P47756;B1AK85;F6USW4;F6Q0E3	B1AK88	CAPZB	F-actin-capping protein subunit beta	yes	no	1,2	1.109e-11	228.05
GCWDSIHVVEVQEK	14	0	1684.79	B1AK88;P47756-2;B1AK87;P47756;B1AK85;F6USW4	B1AK88	CAPZB	F-actin-capping protein subunit beta	yes	no	2	1.2301e-18	244
KLEVEANNAFDQYR	14	1	1695.82	B1AK88;P47756-2;B1AK87;P47756;B1AK85;F6USW4;F6Q0E3	B1AK88	CAPZB	F-actin-capping protein subunit beta	yes	no	2	1.7981e-57	303.36
LPPQQIEK	8	0	951.539	B1AK88;P47756-2;B1AK87;P47756;B1AK85;F6USW4	B1AK88	CAPZB	F-actin-capping protein subunit beta	yes	no	2	0.02988	81.594
LTSTVMLWLQTNK	13	0	1533.82	B1AK88;P47756-2;B1AK87;P47756;B1AK85;F6USW4	B1AK88	CAPZB	F-actin-capping protein subunit beta	yes	no	2	6.9661e-06	186.17
LVEDMENK	8	0	976.454	B1AK88;P47756-2;B1AK87;P47756	B1AK88	CAPZB	F-actin-capping protein subunit beta	yes	no	1,2	0.00037338	162.97
NDLVEALK	8	0	900.492	B1AK88;P47756-2;B1AK87	B1AK88	CAPZB		yes	no	1	0.0097883	114.5
NDLVEALKR	9	1	1056.59	B1AK88;P47756-2;B1AK87	B1AK88	CAPZB		yes	no	2	5.1814e-09	222.28
NLSDLIDLVPSLCEDLLSSVDQPLK	25	0	2782.43	B1AK88;P47756-2;B1AK87;P47756;B1AK85;F6USW4	B1AK88	CAPZB	F-actin-capping protein subunit beta	yes	no	2,3,4	2.7198e-12	167.88
QMEKDETVSDCSPHIANIGR	20	1	2286.04	B1AK88;P47756-2;B1AK87;P47756;B1AK85;F6USW4	B1AK88	CAPZB	F-actin-capping protein subunit beta	yes	no	3	3.5263e-05	146.86
RLPPQQIEK	9	1	1107.64	B1AK88;P47756-2;B1AK87;P47756;B1AK85;F6USW4	B1AK88	CAPZB	F-actin-capping protein subunit beta	yes	no	2	0.0015147	142.43
SDQQLDCALDLMR	13	0	1563.7	B1AK88;P47756-2;P47756;B1AK85	B1AK88	CAPZB	F-actin-capping protein subunit beta	yes	no	2	8.2855e-05	162.94
SGSGTMNLGGSLTR	14	0	1336.64	B1AK88;P47756-2;B1AK87;P47756;B1AK85;F6USW4	B1AK88	CAPZB	F-actin-capping protein subunit beta	yes	no	2	2.9127e-09	209.39
SKQEALKNDLVEALK	15	2	1684.94	B1AK88;P47756-2;B1AK87	B1AK88	CAPZB		yes	no	2	1.4305e-57	307.03
SPWSNKYDPPLEDGAMPSAR	20	1	2217.02	B1AK88;P47756-2;B1AK87;P47756;B1AK85;F6USW4;F6Q0E3	B1AK88	CAPZB	F-actin-capping protein subunit beta	yes	no	2,3	2.3303e-34	250.86
STLNEIYFGK	10	0	1170.59	B1AK88;P47756-2;B1AK87;P47756	B1AK88	CAPZB	F-actin-capping protein subunit beta	yes	no	1,2	1.7418e-08	202.03
SVQTFADK	8	0	894.445	B1AK88;P47756-2;B1AK87	B1AK88	CAPZB		yes	no	1	0.003148	131.06
TKDIVNGLR	9	1	1014.58	B1AK88;P47756-2;B1AK87;P47756	B1AK88	CAPZB	F-actin-capping protein subunit beta	yes	no	1,2	0.016207	110.53
VVGKDYLLCDYNR	13	1	1613.79	B1AK88;P47756-2;B1AK87;P47756;B1AK85;F6USW4;F6Q0E3	B1AK88	CAPZB	F-actin-capping protein subunit beta	yes	no	2	0.00047173	145.43
YDPPLEDGAMPSAR	14	0	1517.68	B1AK88;P47756-2;B1AK87;P47756;B1AK85;F6USW4;F6Q0E3	B1AK88	CAPZB	F-actin-capping protein subunit beta	yes	no	2	0.0015214	113.53
AFDCPETEYPVK	12	0	1454.64	B1AKJ5;O43847-2;O43847;G3V1R5;F5H7V1	B1AKJ5	NRD1	Nardilysin	yes	no	2	1.747e-12	221.6
AFTTTLNLLPYHK	13	0	1517.82	B1AKJ5;O43847-2;O43847;G3V1R5;H0Y5G9	B1AKJ5	NRD1	Nardilysin	yes	no	2	9.1383e-06	184.31
ANLVLLSGANEGK	13	0	1284.7	B1AKJ5;O43847-2;O43847;G3V1R5;F5H7V1;H0Y5G9	B1AKJ5	NRD1	Nardilysin	yes	no	1,2	5.0241e-18	237.48
DAIDREVEAVDSEYQLAR	18	1	2077.99	B1AKJ5;O43847-2;O43847;G3V1R5;F5H7V1	B1AKJ5	NRD1	Nardilysin	yes	no	2	1.0897e-12	198.51
ETLDTLEK	8	0	947.481	B1AKJ5;O43847-2;O43847;G3V1R5;F5H7V1	B1AKJ5	NRD1	Nardilysin	yes	no	1	0.016237	103.83
FFWGNAETLK	10	0	1211.6	B1AKJ5;O43847-2;O43847;G3V1R5;F5H7V1	B1AKJ5	NRD1	Nardilysin	yes	no	1,2	2.4834e-08	198.62
FHLISPLIQK	10	0	1194.71	B1AKJ5;O43847-2;O43847;G3V1R5;F5H7V1;H0Y5G9	B1AKJ5	NRD1	Nardilysin	yes	no	1,2	0.00027641	184.49
GSILSFLR	8	0	891.518	B1AKJ5;O43847-2;O43847;G3V1R5;F5H7V1	B1AKJ5	NRD1	Nardilysin	yes	no	2	9.7412e-05	178.83
GSLSNAGDPEIVK	13	0	1285.65	B1AKJ5;O43847-2;O43847	B1AKJ5	NRD1	Nardilysin	yes	no	2	4.7074e-06	188.09
IENLTEEAFNTQVTALIK	18	0	2033.07	B1AKJ5;O43847-2;O43847;G3V1R5;H0Y5G9	B1AKJ5	NRD1	Nardilysin	yes	no	2	7.2878e-111	366.58
IVNTPQGCLWYK	12	0	1477.74	B1AKJ5;O43847-2;O43847;G3V1R5;F5H7V1	B1AKJ5	NRD1	Nardilysin	yes	no	1,2	5.4282e-26	259.55
KIEEFLSSFEEK	12	1	1484.74	B1AKJ5;O43847-2;O43847;G3V1R5;H0Y5G9	B1AKJ5	NRD1	Nardilysin	yes	no	2	3.8351e-08	206.49
LAHEIEALK	9	0	1022.58	B1AKJ5;O43847-2;O43847;G3V1R5;H0Y5G9	B1AKJ5	NRD1	Nardilysin	yes	no	1,2	0.0006137	138.98
LGADESEEEGR	11	0	1190.51	B1AKJ5;O43847-2;O43847	B1AKJ5	NRD1	Nardilysin	yes	no	2	7.4785e-05	151.79
LGADESEEEGRR	12	1	1346.61	B1AKJ5;O43847-2;O43847	B1AKJ5	NRD1	Nardilysin	yes	no	2	0.00020326	143.5
LKECEDTHLGEEVDR	15	1	1828.83	B1AKJ5;O43847-2;O43847;G3V1R5;H0Y5G9	B1AKJ5	NRD1	Nardilysin	yes	no	2	8.2565e-18	234.77
LKECEDTHLGEEVDRNWNEVVTQQYLFDR	29	2	3621.68	B1AKJ5;O43847-2;O43847;G3V1R5;H0Y5G9	B1AKJ5	NRD1	Nardilysin	yes	no	3	6.9648e-13	141.36
LLILEYAR	8	0	989.591	B1AKJ5;O43847-2;O43847;G3V1R5;F5H7V1;H0Y5G9	B1AKJ5	NRD1	Nardilysin	yes	no	1,2	0.0034788	128.69
LNFKPLEQEMPVQFQVVELPSGHHLCK	27	1	3203.63	B1AKJ5;O43847-2;O43847;G3V1R5;H0Y5G9	B1AKJ5	NRD1	Nardilysin	yes	no	3	4.6829e-14	166.65
LQNGLQALLISDLSNMEGK	19	0	2043.07	B1AKJ5;O43847-2;O43847	B1AKJ5	NRD1	Nardilysin	yes	no	2,3	4.6252e-24	243.23
LVAGEHGLIIR	11	0	1176.7	B1AKJ5;O43847-2;O43847;G3V1R5;F5H7V1;H0Y5G9	B1AKJ5	NRD1	Nardilysin	yes	no	2	3.2233e-06	183.03
NWNEVVTQQYLFDR	14	0	1810.86	B1AKJ5;O43847-2;O43847;G3V1R5;H0Y5G9	B1AKJ5	NRD1	Nardilysin	yes	no	2	6.2043e-18	235.71
PNFGHLTDPFDTPAFNK	17	0	1916.91	B1AKJ5;O43847-2;O43847;G3V1R5;F5H7V1	B1AKJ5	NRD1	Nardilysin	yes	no	2,3	9.9356e-37	268.12
SDLVNWFK	8	0	1007.51	B1AKJ5;O43847-2;O43847;G3V1R5;H0Y5G9	B1AKJ5	NRD1	Nardilysin	yes	no	1,2	9.5312e-05	182.53
STCSCPDLQPNGQDLGENSR	20	0	2233.93	B1AKJ5;O43847-2;O43847	B1AKJ5	NRD1	Nardilysin	yes	no	3	1.738e-05	139.29
TVFQFDVQR	9	0	1138.58	B1AKJ5;O43847-2;O43847;G3V1R5;F5H7V1	B1AKJ5	NRD1	Nardilysin	yes	no	2	0.0021614	120.09
TYFNILIKPETLAK	14	1	1649.94	B1AKJ5;O43847-2;O43847;G3V1R5;F5H7V1;H0Y5G9	B1AKJ5	NRD1	Nardilysin	yes	no	2	1.3117e-24	246.86
WAQFFIHPLMIR	12	0	1557.83	B1AKJ5;O43847-2;O43847;G3V1R5;F5H7V1	B1AKJ5	NRD1	Nardilysin	yes	no	3	8.5925e-05	151.22
WVTEIFSQIPNNGLPR	16	0	1869.97	B1AKJ5;O43847-2;O43847;G3V1R5;F5H7V1	B1AKJ5	NRD1	Nardilysin	yes	no	2	3.8476e-36	270.07
WVTEIFSQIPNNGLPRPNFGHLTDPFDTPAFNK	33	1	3768.87	B1AKJ5;O43847-2;O43847;G3V1R5;F5H7V1	B1AKJ5	NRD1	Nardilysin	yes	no	3	4.1921e-16	149.3
YELEEDGTPSSEDSNSSCEVMQLTYLPTSPLLADCIIPITDIR	43	0	4858.24	B1AKJ5;O43847-2;O43847;G3V1R5;H0Y5G9	B1AKJ5	NRD1	Nardilysin	yes	no	4	0.12461	26.944
YIATDFTLK	9	0	1070.56	B1AKJ5;O43847-2;O43847;G3V1R5;F5H7V1	B1AKJ5	NRD1	Nardilysin	yes	no	1	0.0024723	133.86
YNSEVVDK	8	0	952.45	B1AKJ5;O43847-2;O43847;G3V1R5	B1AKJ5	NRD1	Nardilysin	yes	no	2	0.025389	83.783
YNSEVVDKK	9	1	1080.55	B1AKJ5;O43847-2;O43847;G3V1R5	B1AKJ5	NRD1	Nardilysin	yes	no	2	0.0043783	128.03
YPDENGFDAFLK	12	0	1414.64	B1AKJ5;O43847-2;O43847;G3V1R5;F5H7V1	B1AKJ5	NRD1	Nardilysin	yes	no	2	0.00010654	136.24
YPDENGFDAFLKK	13	1	1542.74	B1AKJ5;O43847-2;O43847;G3V1R5;F5H7V1	B1AKJ5	NRD1	Nardilysin	yes	no	2	6.0292e-12	222.79
YQALMDGLSLESLLSFVK	18	0	2013.05	B1AKJ5;O43847-2;O43847;G3V1R5;F5H7V1;H0Y5G9	B1AKJ5	NRD1	Nardilysin	yes	no	2,3	3.8642e-13	194.92
EIVDSYLPVILDIIK	15	0	1728.99	B1AVU8;P07602-3;C9JIZ6;P07602-2;P07602	B1AVU8	PSAP	Proactivator polypeptide;Saposin-A;Saposin-B-Val;Saposin-B;Saposin-C;Saposin-D	yes	no	2	0.00043392	125.22
HLAELNHQK	9	0	1088.57	B1AVU8;P07602-3;C9JIZ6;P07602-2;P07602	B1AVU8	PSAP	Proactivator polypeptide;Saposin-A;Saposin-B-Val;Saposin-B;Saposin-C;Saposin-D	yes	no	2	5.8256e-05	166.16
IGACPSAHKPLLGTEK	16	1	1677.89	B1AVU8;P07602-3;C9JIZ6;P07602-2;P07602	B1AVU8	PSAP	Proactivator polypeptide;Saposin-A;Saposin-B-Val;Saposin-B;Saposin-C;Saposin-D	yes	no	2	5.8055e-19	233.14
LGPGMADICK	10	0	1060.5	B1AVU8;P07602-3;C9JIZ6;P07602-2;P07602	B1AVU8	PSAP	Proactivator polypeptide;Saposin-A;Saposin-B-Val;Saposin-B;Saposin-C;Saposin-D	yes	no	2	0.0013993	117.7
LVGYLDR	7	0	834.46	B1AVU8;P07602-3;C9JIZ6;P07602-2;P07602	B1AVU8	PSAP	Proactivator polypeptide;Saposin-A;Saposin-B-Val;Saposin-B;Saposin-C;Saposin-D	yes	no	2	0.047161	80.229
NVIPALELVEPIK	13	0	1433.85	B1AVU8;P07602-3;C9JIZ6;P07602-2;P07602	B1AVU8	PSAP	Proactivator polypeptide;Saposin-A;Saposin-B-Val;Saposin-B;Saposin-C;Saposin-D	yes	no	2	0.050901	68.809
SDVYCEVCEFLVK	13	0	1646.73	B1AVU8;P07602-3;C9JIZ6;P07602-2;P07602	B1AVU8	PSAP	Proactivator polypeptide;Saposin-A;Saposin-B-Val;Saposin-B;Saposin-C;Saposin-D	yes	no	2	7.4619e-18	233.32
AATNLENQLHSAQK	14	0	1523.77	B3KNQ0;F5H2Z7	B3KNQ0	CCDC92		yes	no	2	6.0177e-05	164.88
LVFVPLLLLCNIKPR	15	1	1794.1	B3KQV7;Q99808	B3KQV7	SLC29A1	Equilibrative nucleoside transporter 1	yes	no	2,3	0.0040527	114.72
ANITFEYMFEEVPIVIK	17	0	2042.04	B3KS98;O15372;E5RJT0;E5RGU4	B3KS98	EIF3S3;EIF3H	Eukaryotic translation initiation factor 3 subunit H	yes	no	2	0.0010925	115.87
DFSPEALKK	9	1	1033.54	B3KS98;O15372;E5RJT0;E5RGU4	B3KS98	EIF3S3;EIF3H	Eukaryotic translation initiation factor 3 subunit H	yes	no	2	5.4275e-05	172.23
EFTAQNLGK	9	0	1006.51	B3KS98;O15372	B3KS98	EIF3S3;EIF3H	Eukaryotic translation initiation factor 3 subunit H	yes	no	1	0.006362	116.37
EGTGSTATSSSSTAGAAGK	19	0	1626.73	B3KS98;O15372;E5RGU4;E5RFH0;E5RFW7;E5RH59;E5RHC7	B3KS98	EIF3S3;EIF3H	Eukaryotic translation initiation factor 3 subunit H	yes	no	2	4.0391e-08	157.47
EKDFSPEALKK	11	2	1290.68	B3KS98;O15372;E5RJT0;E5RGU4	B3KS98	EIF3S3;EIF3H	Eukaryotic translation initiation factor 3 subunit H	yes	no	2	0.00071774	143.97
KEGTGSTATSSSSTAGAAGK	20	1	1754.83	B3KS98;O15372;E5RGU4;E5RFH0;E5RFW7;E5RH59;E5RHC7	B3KS98	EIF3S3;EIF3H	Eukaryotic translation initiation factor 3 subunit H	yes	no	2	9.8112e-44	275.23
LEITNCFPFPQHTEDDADFDEVQYQMEMMR	30	0	3735.56	B3KS98;O15372;E5RGU4	B3KS98	EIF3S3;EIF3H	Eukaryotic translation initiation factor 3 subunit H	yes	no	3	1.7202e-21	178.11
LFKPPQPPAR	10	1	1149.67	B3KS98;O15372	B3KS98	EIF3S3;EIF3H	Eukaryotic translation initiation factor 3 subunit H	yes	no	2	0.0035008	122.13
LFMAQALQEYNN	12	0	1440.67	B3KS98;O15372	B3KS98	EIF3S3;EIF3H	Eukaryotic translation initiation factor 3 subunit H	yes	no	2	5.4053e-18	231.92
MDSLLIAGQINTYCQNIK	18	0	2081.03	B3KS98;O15372	B3KS98	EIF3S3;EIF3H	Eukaryotic translation initiation factor 3 subunit H	yes	no	2	7.2685e-23	235.26
NLQLLMDRVDEMSQDIVK	18	1	2146.08	B3KS98;O15372;E5RJT0	B3KS98	EIF3S3;EIF3H	Eukaryotic translation initiation factor 3 subunit H	yes	no	2,3	2.6514e-22	235.4
NSHLINVLMWELEK	14	0	1724.89	B3KS98;O15372;E5RJT0	B3KS98	EIF3S3;EIF3H	Eukaryotic translation initiation factor 3 subunit H	yes	no	2	2.434e-12	221.59
SAVADKHELLSLASSNHLGK	20	1	2076.1	B3KS98;O15372;E5RJT0	B3KS98	EIF3S3;EIF3H	Eukaryotic translation initiation factor 3 subunit H	yes	no	2,3	2.0777e-43	270.55
TAQGSLSLK	9	0	903.503	B3KS98;O15372;E5RJT0;E5RGU4	B3KS98	EIF3S3;EIF3H	Eukaryotic translation initiation factor 3 subunit H	yes	no	2	0.0060844	103.26
VDEMSQDIVK	10	0	1162.55	B3KS98;O15372;E5RJT0	B3KS98	EIF3S3;EIF3H	Eukaryotic translation initiation factor 3 subunit H	yes	no	2	0.00010896	168.22
FLMSLVNQVPK	11	0	1274.71	B3KSH1;O00303;B4DEW9;H0YDT6	B3KSH1	EIF3F	Eukaryotic translation initiation factor 3 subunit F	yes	no	1,2	4.4672e-13	211.64
IGVDLIMK	8	0	887.515	B3KSH1;O00303;B4DEW9	B3KSH1	EIF3F	Eukaryotic translation initiation factor 3 subunit F	yes	no	1	0.011077	101.28
IQDALSTVLQYAEDVLSGK	19	0	2049.06	B3KSH1;O00303;B4DEW9;H0YDT6	B3KSH1	EIF3F	Eukaryotic translation initiation factor 3 subunit F	yes	no	2,3	1.1209e-30	247
IVPDDFETMLNSNINDLLMVTYLANLTQSQIALNEK	36	0	4080.04	B3KSH1;O00303;B4DEW9	B3KSH1	EIF3F	Eukaryotic translation initiation factor 3 subunit F	yes	no	3	0.000143	74.769
LHPVILASIVDSYER	15	0	1710.93	B3KSH1;O00303;E9PQV8	B3KSH1	EIF3F	Eukaryotic translation initiation factor 3 subunit F	yes	no	2,3	1.4352e-08	200.19
TCFSPNR	7	0	880.386	B3KSH1;O00303;B4DEW9	B3KSH1	EIF3F	Eukaryotic translation initiation factor 3 subunit F	yes	no	2	0.012765	122.13
TMGVMFTPLTVK	12	0	1323.69	B3KSH1;O00303;B4DEW9	B3KSH1	EIF3F	Eukaryotic translation initiation factor 3 subunit F	yes	no	1,2	6.1143e-18	190.53
VIGLSSDLQQVGGASAR	17	0	1656.88	B3KSH1;O00303;B4DEW9;H0YDT6	B3KSH1	EIF3F	Eukaryotic translation initiation factor 3 subunit F	yes	no	2	2.3825e-37	278.72
VIGTLLGTVDK	11	0	1114.66	B3KSH1;O00303	B3KSH1	EIF3F	Eukaryotic translation initiation factor 3 subunit F	yes	no	1,2	3.2991e-13	190.15
VSADNTVGR	9	0	917.457	B3KSH1;O00303;B4DEW9;H0YDT6	B3KSH1	EIF3F	Eukaryotic translation initiation factor 3 subunit F	yes	no	1,2	0.00049012	147.4
LPFYDLLDELIKPTSLASDNSQR	23	1	2634.35	B3KSY9;O75925	B3KSY9	PIAS1	E3 SUMO-protein ligase PIAS1	yes	no	3	2.1537e-05	132.01
GNDTFVTLDEILR	13	0	1491.76	B3KTC7;P49959;F8W7U8;P49959-2;F5GXT0;F5H256;F5H742	B3KTC7	MRE11A	Double-strand break repair protein MRE11A	yes	no	2	1.2194e-05	181.71
IDISPVLLQK	10	0	1124.68	B3KTC7;P49959;F8W7U8;P49959-2;F5GXT0	B3KTC7	MRE11A	Double-strand break repair protein MRE11A	yes	no	2	1.8672e-05	177.78
IPLHTVR	7	0	834.508	B3KTC7;P49959;F8W7U8;P49959-2	B3KTC7	MRE11A	Double-strand break repair protein MRE11A	yes	no	2	0.028536	94.262
LGNSHQPEKPLVR	13	1	1473.81	B3KTC7;P49959;F8W7U8;P49959-2	B3KTC7	MRE11A	Double-strand break repair protein MRE11A	yes	no	2,3	0.0020501	125.97
LITKPSEGTTLR	12	1	1314.75	B3KTC7;P49959;F8W7U8;P49959-2	B3KTC7	MRE11A	Double-strand break repair protein MRE11A	yes	no	2	0.013874	100.93
NEQQLFYISQPGSSVVTSLSPGEAVK	26	0	2764.39	B3KTC7;P49959;F8W7U8;P49959-2	B3KTC7	MRE11A	Double-strand break repair protein MRE11A	yes	no	3	0.051871	51.857
VDYSGGFEPFSVLR	14	0	1571.76	B3KTC7;P49959;F8W7U8;P49959-2	B3KTC7	MRE11A	Double-strand break repair protein MRE11A	yes	no	2	0.00037683	134.21
AALCAVHVIR	10	0	1108.62	B3KXW5;J3KQU9;O43747-2;O43747;H3BNR4;H3BUN9;H3BR36	B3KXW5	AP1G1	AP-1 complex subunit gamma-1	yes	no	2	0.0005447	132.9
ADCASGIFLAAEK	13	0	1351.64	B3KXW5;J3KQU9;O43747-2;O43747	B3KXW5	AP1G1	AP-1 complex subunit gamma-1	yes	no	2	0.067801	64.104
DDAVPNLIQLITNSVEMHAYTVQR	24	0	2726.37	B3KXW5;J3KQU9;O43747-2;O43747	B3KXW5	AP1G1	AP-1 complex subunit gamma-1	yes	no	3	0.00024461	97.69
DLAGEVEK	8	0	859.429	B3KXW5;J3KQU9;O43747-2;O43747;H3BNR4;H3BUN9;H3BR36;B4DGE1;H3BN71	B3KXW5	AP1G1	AP-1 complex subunit gamma-1	yes	no	1	0.022697	86.794
DLDVSIK	7	0	788.428	B3KXW5;J3KQU9;O43747-2;O43747	B3KXW5	AP1G1	AP-1 complex subunit gamma-1	yes	no	1	0.030896	91.9
IEFTFER	7	0	940.465	B3KXW5;J3KQU9;O43747-2;O43747;B3KNW1	B3KXW5	AP1G1	AP-1 complex subunit gamma-1	yes	no	2	0.089155	60.59
IGYLGAMLLLDER	13	0	1462.79	B3KXW5;J3KQU9;O43747-2;O43747;H3BNR4;H3BUN9;H3BR36;B4DGE1;H3BN71;H3BRM7	B3KXW5	AP1G1	AP-1 complex subunit gamma-1	yes	no	2	1.391e-05	180.24
KVPELMEMFLPATK	14	1	1632.86	B3KXW5;J3KQU9;O43747-2;O43747;H3BNR4;H3BUN9;H3BR36	B3KXW5	AP1G1	AP-1 complex subunit gamma-1	yes	no	2	0.0052513	110.77
LVPQLVR	7	0	823.528	B3KXW5;J3KQU9;O43747-2;O43747	B3KXW5	AP1G1	AP-1 complex subunit gamma-1	yes	no	2	0.044606	81.381
NDDDSSEAMNDILAQVATNTETSK	24	0	2568.11	B3KXW5;J3KQU9;O43747-2;O43747	B3KXW5	AP1G1	AP-1 complex subunit gamma-1	yes	no	2,3	1.1319e-51	277.25
NDLNHSTQFVQGLALCTLGCMGSSEMCR	28	0	3185.38	B3KXW5;J3KQU9;O43747-2;O43747;H3BNR4;H3BUN9;H3BR36;B4DGE1;H3BN71;H3BRM7	B3KXW5	AP1G1	AP-1 complex subunit gamma-1	yes	no	3	1.1161e-13	144.27
NLIMSGYSPEHDVSGISDPFLQVR	24	0	2660.29	B3KXW5;J3KQU9;O43747-2;O43747	B3KXW5	AP1G1	AP-1 complex subunit gamma-1	yes	no	2,3	3.1525e-35	232.51
NVGNAILYETVLTIMDIK	18	0	2006.08	B3KXW5;J3KQU9;O43747-2;O43747;H3BNN2	B3KXW5	AP1G1	AP-1 complex subunit gamma-1	yes	no	2,3	4.0507e-08	156.11
SPDMLAHFR	9	0	1072.51	B3KXW5;J3KQU9;O43747-2;O43747;H3BNR4	B3KXW5	AP1G1	AP-1 complex subunit gamma-1	yes	no	2	1.8443e-05	172.23
TFQLQLLSPSSSIVPAFNTGTITQVIK	27	0	2889.59	B3KXW5;J3KQU9;O43747-2;O43747;B3KNW1	B3KXW5	AP1G1	AP-1 complex subunit gamma-1	yes	no	2,3	4.0344e-32	213.23
TVQTDHNAVQR	11	0	1267.63	B3KXW5;J3KQU9;O43747-2;O43747	B3KXW5	AP1G1	AP-1 complex subunit gamma-1	yes	no	2	7.6845e-05	145.09
VLAINILGR	9	0	967.618	B3KXW5;J3KQU9;O43747-2;O43747	B3KXW5	AP1G1	AP-1 complex subunit gamma-1	yes	no	1,2	4.7142e-08	198.07
VLTTAGSYVR	10	0	1065.58	B3KXW5;J3KQU9;O43747-2;O43747	B3KXW5	AP1G1	AP-1 complex subunit gamma-1	yes	no	2	8.4381e-06	185.61
MGLWVTAPIALLK	13	0	1411.83	B3KY94;O14735;H3BTV1	B3KY94	CDIPT	CDP-diacylglycerol--inositol 3-phosphatidyltransferase	yes	no	2	7.3572e-05	162.68
SLISVIHLITAAR	13	0	1392.85	B3KY94;O14735;H3BTV1	B3KY94	CDIPT	CDP-diacylglycerol--inositol 3-phosphatidyltransferase	yes	no	2	5.0493e-08	199.8
ATATQLLQHPFIK	13	0	1466.82	B3KYA7;Q13188;E5RFQ9	B3KYA7	STK3	Serine/threonine-protein kinase 3;Serine/threonine-protein kinase 3 36kDa subunit;Serine/threonine-protein kinase 3 20kDa subunit	yes	no	2	6.5021e-12	211.38
DLITEAMEIK	10	0	1161.6	B3KYA7;Q13188;E5RFQ9	B3KYA7	STK3	Serine/threonine-protein kinase 3;Serine/threonine-protein kinase 3 36kDa subunit;Serine/threonine-protein kinase 3 20kDa subunit	yes	no	2	0.00031902	143.89
KPELWSDDFTDFVK	14	1	1725.83	B3KYA7;Q13188;E5RFQ9	B3KYA7	STK3	Serine/threonine-protein kinase 3;Serine/threonine-protein kinase 3 36kDa subunit;Serine/threonine-protein kinase 3 20kDa subunit	yes	no	2	0.00067261	139.66
NAKPVSILR	9	1	996.608	B3KYA7;Q13188;E5RFQ9	B3KYA7	STK3	Serine/threonine-protein kinase 3;Serine/threonine-protein kinase 3 36kDa subunit;Serine/threonine-protein kinase 3 20kDa subunit	yes	no	2	0.018022	108.43
TLIEDEIATILK	12	0	1357.77	B3KYA7;Q13188	B3KYA7	STK3	Serine/threonine-protein kinase 3;Serine/threonine-protein kinase 3 36kDa subunit;Serine/threonine-protein kinase 3 20kDa subunit	yes	no	2	8.7682e-05	158.01
HGSVSADEAAR	11	0	1098.51	B4DDH6;Q9NWW5;H3BUT1;H3BUV4;H3BNF1	B4DDH6	CLN6	Ceroid-lipofuscinosis neuronal protein 6	yes	no	2	0.0013716	114.86
EALVVLHEDVR	11	0	1278.69	B4DFQ6;Q96CM8;B4DHT5;E9PF16;D6RF87	B4DFQ6	ACSF2	Acyl-CoA synthetase family member 2, mitochondrial	yes	no	2	0.0083637	92.866
IMPHTEAR	8	0	953.475	B4DFQ6;Q96CM8;B4DHT5;E9PF16;B4DUF5	B4DFQ6	ACSF2	Acyl-CoA synthetase family member 2, mitochondrial	yes	no	2	0.063399	84.568
QICPEVENAQPGALK	15	0	1652.82	B4DFQ6;Q96CM8;B4DHT5;E9PF16;B4DUF5	B4DFQ6	ACSF2	Acyl-CoA synthetase family member 2, mitochondrial	yes	no	2,3	0.00045403	124.42
AEEDEILNR	9	0	1087.51	B4DGP8;P27824;B4E2T8	B4DGP8	CANX	Calnexin	yes	no	2	0.00057152	140.45
AKKDDTDDEIAK	12	2	1347.65	B4DGP8;P27824;H0Y9Q7;D6RDP7;D6RB85;D6RAU8;D6RAQ8	B4DGP8	CANX	Calnexin	yes	no	2	0.00076806	149.69
APVPTGEVYFADSFDR	16	0	1769.83	B4DGP8;P27824;H0Y9Q7;D6RDP7;D6RB85;D6RAU8;D6RAQ8;D6RD16;D6RHJ3	B4DGP8	CANX	Calnexin	yes	no	2	9.4594e-14	213.51
CESAPGCGVWQRPVIDNPNYK	21	1	2446.12	B4DGP8;P27824;B4E2T8	B4DGP8	CANX	Calnexin	yes	no	3	3.6802e-05	137.81
GLVLMSR	7	0	774.442	B4DGP8;P27824;B4E2T8;H0Y9Q7;D6RDP7;D6RB85;D6RGY2;D6RAU8;H0Y9H1;D6RFL1	B4DGP8	CANX	Calnexin	yes	no	1	0.031212	91.584
GTLSGWILSK	10	0	1060.59	B4DGP8;P27824;H0Y9Q7;D6RDP7;D6RB85;D6RAU8;D6RAQ8	B4DGP8	CANX	Calnexin	yes	no	2	1.0294e-13	218.52
IPDPEAVKPDDWDEDAPAK	19	1	2106.97	B4DGP8;P27824;B4E2T8;D6RGY2	B4DGP8	CANX	Calnexin	yes	no	2	1.9038e-17	221.13
IPNPDFFEDLEPFR	14	0	1734.83	B4DGP8;P27824;B4E2T8	B4DGP8	CANX	Calnexin	yes	no	2	0.00058014	128.71
IVDDWANDGWGLK	13	0	1487.7	B4DGP8;P27824;B4E2T8	B4DGP8	CANX	Calnexin	yes	no	2	1.9502e-34	267.21
IVDDWANDGWGLKK	14	1	1615.8	B4DGP8;P27824;B4E2T8	B4DGP8	CANX	Calnexin	yes	no	2,3	0.00034697	152.16
KDDTDDEIAK	10	1	1148.52	B4DGP8;P27824;H0Y9Q7;D6RDP7;D6RB85;D6RAU8;D6RAQ8	B4DGP8	CANX	Calnexin	yes	no	2	0.050028	83.137
KIPNPDFFEDLEPFR	15	1	1862.92	B4DGP8;P27824;B4E2T8	B4DGP8	CANX	Calnexin	yes	no	2,3	5.2131e-12	213.67
LNKPFLFDTK	10	1	1221.68	B4DGP8;P27824;B4E2T8;H0Y9Q7;D6RDP7;D6RB85;D6RGY2;H0Y9H1;D6RFL1	B4DGP8	CANX	Calnexin	yes	no	2	0.0013038	138.22
PVIDNPNYK	9	0	1058.54	B4DGP8;P27824;B4E2T8	B4DGP8	CANX	Calnexin	yes	no	2	0.014408	88.495
TGIYEEK	7	0	838.407	B4DGP8;P27824;B4E2T8;D6RGY2;H0Y9H1;D6RFL1	B4DGP8	CANX	Calnexin	yes	no	1,2	0.011921	120.46
TPELNLDQFHDK	12	0	1455.7	B4DGP8;P27824;B4E2T8;H0Y9Q7;D6RGY2;H0Y9H1;D6RFL1	B4DGP8	CANX	Calnexin	yes	no	2	3.0562e-26	273.15
TPELNLDQFHDKTPYTIMFGPDK	23	1	2706.3	B4DGP8;P27824;B4E2T8;H0Y9Q7;D6RGY2;H0Y9H1;D6RFL1	B4DGP8	CANX	Calnexin	yes	no	3	2.8421e-09	167.63
TPYTIMFGPDK	11	0	1268.61	B4DGP8;P27824;B4E2T8;H0Y9Q7;D6RGY2;H0Y9H1;D6RFL1	B4DGP8	CANX	Calnexin	yes	no	1,2	5.4835e-07	190.53
WEVEEMK	7	0	949.422	B4DGP8;P27824;H0Y9Q7;D6RDP7;D6RB85;D6RAU8	B4DGP8	CANX	Calnexin	yes	no	2	0.053695	77.282
WKPPMIDNPSYQGIWKPR	18	2	2212.13	B4DGP8;P27824;B4E2T8	B4DGP8	CANX	Calnexin	yes	no	2	2.5334e-07	161.99
YDGKWEVEEMKESK	14	2	1756.8	B4DGP8;P27824;H0Y9Q7;D6RDP7;D6RB85;D6RAU8	B4DGP8	CANX	Calnexin	yes	no	2	0.00097705	153.7
GLPVSGTKPDLIER	14	1	1480.82	B4DGT8;Q9ULH7;Q9ULH7-4	B4DGT8	MKL2	MKL/myocardin-like protein 2	yes	no	2	0.058389	82.925
LADDLNEK	8	0	916.45	B4DGT8;Q9ULH7;Q9ULH7-4;Q9ULH7-3;Q9ULH7-2;I3L2S3;Q8IZQ8-3;Q8IZQ8;Q8IZQ8-2;B0QY84	B4DGT8	MKL2;MYOCD;MKL1	MKL/myocardin-like protein 2;Myocardin	no	no	2	0.019599	84.213
SPAAFHEQIK	10	0	1126.58	B4DGT8;Q9ULH7;Q9ULH7-4;Q9ULH7-3;Q9ULH7-2;I3L2S3	B4DGT8	MKL2	MKL/myocardin-like protein 2	yes	no	2	0.00029149	155.11
TPPTADQPPPRPAAPVLPTNTVSSAK	26	1	2609.38	B4DGT8;Q9ULH7;Q9ULH7-4;Q9ULH7-3;Q9ULH7-2;I3L2S3	B4DGT8	MKL2	MKL/myocardin-like protein 2	yes	no	3	5.0602e-06	118.37
VSESPSPVTTNTPAQFASVSPTVPEFLK	28	0	2916.48	B4DGT8;Q9ULH7;Q9ULH7-4;Q9ULH7-3;Q9ULH7-2;I3L2S3	B4DGT8	MKL2	MKL/myocardin-like protein 2	yes	no	3	0.025959	57.051
SQQGWLEIDKSPEGQFTQLMTLPK	24	1	2760.38	B4DIY7;C9J2U4;Q96BW9	B4DIY7	TAMM41	Mitochondrial translocator assembly and maintenance protein 41 homolog	yes	no	3	4.1201e-07	141.83
VLNIVKPNIAHFR	13	1	1519.9	B4DIY7;C9J2U4;Q96BW9;H7C1A2	B4DIY7	TAMM41	Mitochondrial translocator assembly and maintenance protein 41 homolog	yes	no	2	0.044503	86.114
AALAFGFLDLLK	12	0	1277.74	B4DJL6;Q96SY0;B4DVT3;Q96SY0-3;Q96SY0-4;H3BRY6	B4DJL6	C15orf44	UPF0464 protein C15orf44	yes	no	2	8.1916e-05	149.38
ECTLLPETAHPDAAFQLTHAAQQLK	25	0	2789.38	B4DJL6;Q96SY0;B4DVT3;Q96SY0-3;Q96SY0-4;H3BRY6	B4DJL6	C15orf44	UPF0464 protein C15orf44	yes	no	3	2.0229e-05	104.06
EGDEVGTGITDDNEDENSANQIAGK	25	0	2577.09	B4DJL6;Q96SY0;B4DVT3;Q96SY0-3;Q96SY0-4	B4DJL6	C15orf44	UPF0464 protein C15orf44	yes	no	3	0.00018107	97.69
HLVLPIALNK	10	0	1116.7	B4DJL6;Q96SY0;B4DVT3;Q96SY0-3;Q96SY0-4;H3BRY6	B4DJL6	C15orf44	UPF0464 protein C15orf44	yes	no	2	0.0002811	156.51
HSLATQNQR	9	0	1053.53	B4DJL6;Q96SY0;B4DVT3;Q96SY0-3;Q96SY0-4;H3BRY6;H3BMK7;H3BP17;H3BN95	B4DJL6	C15orf44	UPF0464 protein C15orf44	yes	no	2	0.012412	80.231
LIDLAYTPFHAVLK	14	0	1599.9	B4DJL6;Q96SY0;B4DVT3;Q96SY0-3;Q96SY0-4;H3BRY6	B4DJL6	C15orf44	UPF0464 protein C15orf44	yes	no	2	1.237e-05	179.93
LIDLNNGEGQIFTIDGPLCLK	21	0	2329.2	B4DJL6;Q96SY0;B4DVT3;Q96SY0-3;Q96SY0-4;H3BRY6	B4DJL6	C15orf44	UPF0464 protein C15orf44	yes	no	2	7.2992e-06	140.35
MPTVVVMDVSLSMTRPVSIEGSEEYQR	27	1	3039.47	B4DJL6;Q96SY0;B4DVT3;H3BMK7;H3BP17;Q96SY0-2	B4DJL6	C15orf44	UPF0464 protein C15orf44	yes	no	3	0.078665	35.546
SESNRFPLPFPFPSK	15	1	1748.89	B4DJL6;Q96SY0;B4DVT3;Q96SY0-3;Q96SY0-4;H3BRY6	B4DJL6	C15orf44	UPF0464 protein C15orf44	yes	no	2	0.0001406	153.94
AMKPPGGESSNLFGSPEEATPSSRPNR	27	2	2799.32	B4DLH4;Q9H910;A6NGP5;H3BMV3;B4E1P3;H3BMM8	B4DLH4	HN1L	Hematological and neurological expressed 1-like protein	yes	no	3	0.0016773	89.721
DHVFLCEGEEPK	12	0	1458.64	B4DLH4;Q9H910;A6NGP5;H3BMV3;Q9H910-2;H3BU16;H3BTV5;H3BMT0	B4DLH4	HN1L	Hematological and neurological expressed 1-like protein	yes	no	2	5.9844e-08	193.73
GSGIFDESTPVQTR	14	0	1492.72	B4DLH4;Q9H910;A6NGP5;H3BMV3;Q9H910-2;H3BU16;H3BTV5;H3BMT0	B4DLH4	HN1L	Hematological and neurological expressed 1-like protein	yes	no	2	4.0429e-06	188.13
MASNIFGPTEEPQNIPK	17	0	1871.91	B4DLH4;Q9H910;A6NGP5;H3BMV3;Q9H910-2;H3BU16;H3BTV5;H3BMT0;B4E1P3;H3BMM8	B4DLH4	HN1L	Hematological and neurological expressed 1-like protein	yes	no	2	1.5945e-10	199.15
SIPAGAEPGEK	11	0	1054.53	B4DLH4;Q9H910;A6NGP5;Q9H910-2;H3BU16	B4DLH4	HN1L	Hematological and neurological expressed 1-like protein	yes	no	2	0.052198	66.56
TSDIFGSPVTATSR	14	0	1437.71	B4DLH4;Q9H910;A6NGP5;H3BMV3;Q9H910-2;H3BU16;H3BTV5;H3BMT0	B4DLH4	HN1L	Hematological and neurological expressed 1-like protein	yes	no	2	0.0041037	99.481
DKINNWIVQLSK	12	1	1456.8	B4DLJ1;Q15853;Q15853-2;P22415;B1AQP1;Q15853-3;M0QXT0;P22415-2;E9PME6;Q15853-4;H0YD59;M0QYU7;M0R1C6	B4DLJ1	USF2;USF1	Upstream stimulatory factor 2;Upstream stimulatory factor 1	yes	no	2	4.0812e-25	254.89
FAIYETVR	8	0	997.523	B4DLN1;B4E1E9;I3L1E8;Q9UBX3-2;Q9UBX3	B4DLN1	SLC25A10	Mitochondrial dicarboxylate carrier	no	no	2	0.0018732	141.39
GALVTVGQLSCYDQAK	16	0	1708.85	B4DLN1;B4E1E9;Q9UBX3-2;Q9UBX3	B4DLN1	SLC25A10	Mitochondrial dicarboxylate carrier	no	no	2	2.2438e-127	383.49
GEYQGVFHCAVETAK	15	0	1694.77	B4DLN1;B4E1E9;Q9UBX3-2;Q9UBX3	B4DLN1	SLC25A10	Mitochondrial dicarboxylate carrier	no	no	2	1.6271e-08	198.87
GSQGPLPFHEK	11	0	1195.6	B4DLN1;B4E1E9;I3L1E8;Q9UBX3-2;Q9UBX3	B4DLN1	SLC25A10	Mitochondrial dicarboxylate carrier	no	no	2	0.00010304	136.96
IQDVGLVPMGGVMSGAVPAAAAQEAVEEDIPIAK	34	0	3332.7	B4DLN1	B4DLN1	SLC25A10		no	no	3	5.3494e-11	103.85
KLVESLPQEIK	11	1	1282.75	B4DLN1	B4DLN1	SLC25A10		no	no	2	2.434e-13	206.36
LGPLAFYK	8	0	907.517	B4DLN1;B4E1E9;Q9UBX3-2;Q9UBX3	B4DLN1	SLC25A10	Mitochondrial dicarboxylate carrier	no	no	1,2	0.004454	135.87
LTEAKPVDK	9	1	999.56	B4DLN1	B4DLN1	SLC25A10		no	no	2	1.9545e-05	177.78
NYAHALDGLYR	11	0	1291.63	B4DLN1;B4E1E9;Q9UBX3-2;Q9UBX3	B4DLN1	SLC25A10	Mitochondrial dicarboxylate carrier	no	no	2	0.0015871	113.61
NYIQGINLVQAK	12	0	1359.75	B4DLN1	B4DLN1	SLC25A10		no	no	2	2.7339e-14	227.94
VLLGSVSGLAGGFVGTPADLVNVR	24	0	2297.27	B4DLN1;B4E1E9;I3L1E8;Q9UBX3-2;Q9UBX3	B4DLN1	SLC25A10	Mitochondrial dicarboxylate carrier	no	no	2	2.444e-35	235.56
ELQSMADQEQVSPAAIK	17	0	1843.9	B4DMU0;P32322;P32322-2;E2QRB3	B4DMU0	PYCR1	Pyrroline-5-carboxylate reductase;Pyrroline-5-carboxylate reductase 1, mitochondrial	yes	no	2	0.032185	70.334
GFTAAGVLAAHK	12	0	1141.62	B4DMU0;P32322;P32322-2;E2QRB3;J3KQ22;J3QL24;J3QL32;J3QL23;J3QLK9;J3QR88;J3QRZ0;J3QKT3;J3KTA8	B4DMU0	PYCR1	Pyrroline-5-carboxylate reductase;Pyrroline-5-carboxylate reductase 1, mitochondrial	yes	no	2	4.4976e-12	209.97
LGAQALLGAAK	11	0	1011.61	B4DMU0;P32322;P32322-2;J3KQ22;J3QKT4;J3QL24	B4DMU0	PYCR1	Pyrroline-5-carboxylate reductase;Pyrroline-5-carboxylate reductase 1, mitochondrial	yes	no	1,2	1.2074e-08	192.12
AATAAADFTAK	11	0	1036.52	B4DNJ6;Q9Y3F4	B4DNJ6	STRAP	Serine-threonine kinase receptor-associated protein	yes	no	1,2	9.9961e-10	208.56
ALWCSEDK	8	0	1007.44	B4DNJ6;Q9Y3F4;B0AZV0	B4DNJ6	STRAP	Serine-threonine kinase receptor-associated protein	yes	no	1,2	0.0046249	134.66
ALWCSEDKQILSADDK	16	1	1877.88	B4DNJ6;Q9Y3F4;B0AZV0	B4DNJ6	STRAP	Serine-threonine kinase receptor-associated protein	yes	no	2	7.877e-36	275.42
CVLPEEDSGELAKPK	15	1	1670.82	B4DNJ6;Q9Y3F4;B0AZV0	B4DNJ6	STRAP	Serine-threonine kinase receptor-associated protein	yes	no	2	0.0001378	154.1
EFLVAGGEDFK	11	0	1210.59	B4DNJ6;Q9Y3F4;B0AZV0;H0YH33	B4DNJ6	STRAP	Serine-threonine kinase receptor-associated protein	yes	no	2	2.2464e-06	185.77
EISGHTSGIK	10	0	1027.53	B4DNJ6;Q9Y3F4;B0AZV0	B4DNJ6	STRAP	Serine-threonine kinase receptor-associated protein	yes	no	1,2	0.00095827	138.1
EISGHTSGIKK	11	1	1155.62	B4DNJ6;Q9Y3F4;B0AZV0	B4DNJ6	STRAP	Serine-threonine kinase receptor-associated protein	yes	no	2	0.049787	82.261
FSPDGELYASGSEDGTLR	18	0	1899.85	B4DNJ6;Q9Y3F4;B0AZV0;H0YH33	B4DNJ6	STRAP	Serine-threonine kinase receptor-associated protein	yes	no	2	8.7364e-14	206.62
GAVWGATLNK	10	0	1015.55	B4DNJ6;Q9Y3F4	B4DNJ6	STRAP	Serine-threonine kinase receptor-associated protein	yes	no	1,2	9.1664e-09	205.83
GHFGPIHCVR	10	0	1178.58	B4DNJ6;Q9Y3F4;B0AZV0;H0YH33	B4DNJ6	STRAP	Serine-threonine kinase receptor-associated protein	yes	no	2	0.00033127	144.12
IGFPETTEEELEEIASENSDCIFPSAPDVKA	31	1	3423.56	B4DNJ6;Q9Y3F4;B0AZV0	B4DNJ6	STRAP	Serine-threonine kinase receptor-associated protein	yes	no	3	1.2128e-05	89.039
IYDLNKPEAEPK	12	1	1415.73	B4DNJ6;Q9Y3F4;B0AZV0	B4DNJ6	STRAP	Serine-threonine kinase receptor-associated protein	yes	no	2	1.9351e-05	186.58
LWDHATMTEVK	11	0	1329.64	B4DNJ6;Q9Y3F4;B0AZV0	B4DNJ6	STRAP	Serine-threonine kinase receptor-associated protein	yes	no	2	1.5242e-28	275.84
LWQTVVGK	8	0	929.533	B4DNJ6;Q9Y3F4;B0AZV0;H0YH33	B4DNJ6	STRAP	Serine-threonine kinase receptor-associated protein	yes	no	1,2	4.8804e-05	201.07
QGDTGDWIGTFLGHK	15	0	1630.77	B4DNJ6;Q9Y3F4	B4DNJ6	STRAP	Serine-threonine kinase receptor-associated protein	yes	no	2,3	9.6894e-05	141.34
QILSADDK	8	0	888.455	B4DNJ6;Q9Y3F4;B0AZV0	B4DNJ6	STRAP	Serine-threonine kinase receptor-associated protein	yes	no	1,2	0.0065362	114.28
SFEAPATINSASLHPEK	17	0	1797.89	B4DNJ6;Q9Y3F4;B0AZV0	B4DNJ6	STRAP	Serine-threonine kinase receptor-associated protein	yes	no	2,3	8.6952e-48	290.95
SFEAPATINSASLHPEKEFLVAGGEDFK	28	1	2990.47	B4DNJ6;Q9Y3F4;B0AZV0	B4DNJ6	STRAP	Serine-threonine kinase receptor-associated protein	yes	no	2,3	2.8644e-13	147.87
SIAFHSAVSLDPIK	14	0	1483.8	B4DNJ6;Q9Y3F4;B0AZV0	B4DNJ6	STRAP	Serine-threonine kinase receptor-associated protein	yes	no	1,2	3.3979e-12	219.03
TVDFTQDSNYLLTGGQDK	18	0	2000.93	B4DNJ6;Q9Y3F4;B0AZV0	B4DNJ6	STRAP	Serine-threonine kinase receptor-associated protein	yes	no	2	1.059e-92	339.06
VWDAVSGDELMTLAHK	16	0	1770.86	B4DNJ6;Q9Y3F4	B4DNJ6	STRAP	Serine-threonine kinase receptor-associated protein	yes	no	2,3	6.5109e-60	315.73
YDYNSGEELESYK	13	0	1595.66	B4DNJ6;Q9Y3F4;B0AZV0;H0YH33	B4DNJ6	STRAP	Serine-threonine kinase receptor-associated protein	yes	no	2	2.7157e-18	241.42
TSDVSQATLASVAPVFTVTK	20	0	2021.07	B4DQL2;Q9HD23;Q9HD23-2;H7BZ29;Q9HD23-3	B4DQL2	MRS2	Magnesium transporter MRS2 homolog, mitochondrial	yes	no	2	0.001281	98.292
AASAAAAELQASGGPR	16	0	1426.72	B4DQM4;Q9HCN4;F8WD09	B4DQM4	GPN1	GPN-loop GTPase 1	yes	no	2	0.0071561	93.909
DSLSPVLHPSDLILTR	16	0	1761.96	B4DQM4;Q9HCN4;Q9HCN4-4;Q9HCN4-2;Q9HCN4-3	B4DQM4	GPN1	GPN-loop GTPase 1	yes	no	2	7.5648e-27	246.96
HPVCLLVLGMAGSGK	15	0	1537.81	B4DQM4;Q9HCN4;F8WD09	B4DQM4	GPN1	GPN-loop GTPase 1	yes	no	2	0.00012658	137.46
SMSLVLDEFYSSLR	14	0	1645.8	B4DQM4;Q9HCN4;Q9HCN4-4;Q9HCN4-2;Q9HCN4-3	B4DQM4	GPN1	GPN-loop GTPase 1	yes	no	2	5.4586e-26	261.41
STNPVTFMSNMLYACSILYK	20	0	2339.1	B4DQM4;Q9HCN4;Q9HCN4-4;Q9HCN4-2;Q9HCN4-3	B4DQM4	GPN1	GPN-loop GTPase 1	yes	no	2	7.4729e-06	148.85
TKLPFIVVMNK	11	1	1288.76	B4DQM4;Q9HCN4;Q9HCN4-4;Q9HCN4-2;Q9HCN4-3	B4DQM4	GPN1	GPN-loop GTPase 1	yes	no	2	0.00057143	129.84
AMGIMNSFVNDIFER	15	0	1742.81	P06899;P23527;P33778;Q16778;Q8N257;B4DR52;U3KQK0;Q5QNW6-2;O60814;P58876;P62807;Q5QNW6;Q93079;Q99877;Q99879;Q99880;P57053	B4DR52	HIST1H2BJ;HIST1H2BO;HIST1H2BB;HIST2H2BE;HIST3H2BB;HIST2H2BF;HIST1H2BK;HIST1H2BD;HIST1H2BC;HIST1H2BH;HIST1H2BN;HIST1H2BM;HIST1H2BL;H2BFS	Histone H2B type 1-J;Histone H2B type 1-O;Histone H2B type 1-B;Histone H2B type 2-E;Histone H2B type 3-B;Histone H2B;Histone H2B type 1-K;Histone H2B type 1-D;Histone H2B type 1-C/E/F/G/I;Histone H2B type 2-F;Histone H2B type 1-H;Histone H2B type 1-N;Histone H2B type 1-M;Histone H2B type 1-L;Histone H2B type F-S	no	no	2,3	1.2317e-58	309.23
EIQTAVR	7	0	815.45	P06899;P23527;P33778;Q16778;Q96A08;B4DR52;U3KQK0;Q5QNW6-2;O60814;P58876;P62807;Q5QNW6;Q93079;Q99877;Q99879;Q99880;P57053	B4DR52	HIST1H2BJ;HIST1H2BO;HIST1H2BB;HIST2H2BE;HIST1H2BA;HIST2H2BF;HIST1H2BK;HIST1H2BD;HIST1H2BC;HIST1H2BH;HIST1H2BN;HIST1H2BM;HIST1H2BL;H2BFS	Histone H2B type 1-J;Histone H2B type 1-O;Histone H2B type 1-B;Histone H2B type 2-E;Histone H2B type 1-A;Histone H2B;Histone H2B type 1-K;Histone H2B type 1-D;Histone H2B type 1-C/E/F/G/I;Histone H2B type 2-F;Histone H2B type 1-H;Histone H2B type 1-N;Histone H2B type 1-M;Histone H2B type 1-L;Histone H2B type F-S	no	no	1	0.021516	107.32
ESYSVYVYK	9	0	1136.54	B4DR52;U3KQK0;Q5QNW6-2;O60814;P58876;P62807;Q5QNW6;Q93079;Q99877;Q99879;Q99880;P57053	B4DR52	HIST2H2BF;HIST1H2BK;HIST1H2BD;HIST1H2BC;HIST1H2BH;HIST1H2BN;HIST1H2BM;HIST1H2BL;H2BFS	Histone H2B;Histone H2B type 1-K;Histone H2B type 1-D;Histone H2B type 1-C/E/F/G/I;Histone H2B type 2-F;Histone H2B type 1-H;Histone H2B type 1-N;Histone H2B type 1-M;Histone H2B type 1-L;Histone H2B type F-S	yes	no	1,2	0.055576	80.229
HAVSEGTK	8	0	827.414	P06899;P23527;P33778;Q16778;Q8N257;Q96A08;B4DR52;U3KQK0;Q5QNW6-2;O60814;P58876;P62807;Q5QNW6;Q93079;Q99877;Q99879;Q99880;P57053	B4DR52	HIST1H2BJ;HIST1H2BO;HIST1H2BB;HIST2H2BE;HIST3H2BB;HIST1H2BA;HIST2H2BF;HIST1H2BK;HIST1H2BD;HIST1H2BC;HIST1H2BH;HIST1H2BN;HIST1H2BM;HIST1H2BL;H2BFS	Histone H2B type 1-J;Histone H2B type 1-O;Histone H2B type 1-B;Histone H2B type 2-E;Histone H2B type 3-B;Histone H2B type 1-A;Histone H2B;Histone H2B type 1-K;Histone H2B type 1-D;Histone H2B type 1-C/E/F/G/I;Histone H2B type 2-F;Histone H2B type 1-H;Histone H2B type 1-N;Histone H2B type 1-M;Histone H2B type 1-L;Histone H2B type F-S	no	no	2	0.0041338	123.98
KESYSVYVYK	10	1	1264.63	B4DR52;U3KQK0;Q5QNW6-2;O60814;P58876;P62807;Q5QNW6;Q93079;Q99877;Q99879;Q99880;P57053	B4DR52	HIST2H2BF;HIST1H2BK;HIST1H2BD;HIST1H2BC;HIST1H2BH;HIST1H2BN;HIST1H2BM;HIST1H2BL;H2BFS	Histone H2B;Histone H2B type 1-K;Histone H2B type 1-D;Histone H2B type 1-C/E/F/G/I;Histone H2B type 2-F;Histone H2B type 1-H;Histone H2B type 1-N;Histone H2B type 1-M;Histone H2B type 1-L;Histone H2B type F-S	yes	no	2	8.4253e-08	196.88
LAHYNKR	7	1	900.493	P06899;P23527;P33778;Q16778;Q8N257;Q6DN03;Q6DRA6;B4DR52;U3KQK0;Q5QNW6-2;O60814;P58876;P62807;Q5QNW6;Q93079;Q99877;Q99879;Q99880	B4DR52	HIST1H2BJ;HIST1H2BO;HIST1H2BB;HIST2H2BE;HIST3H2BB;HIST2H2BC;HIST2H2BD;HIST2H2BF;HIST1H2BK;HIST1H2BD;HIST1H2BC;HIST1H2BH;HIST1H2BN;HIST1H2BM;HIST1H2BL	Histone H2B type 1-J;Histone H2B type 1-O;Histone H2B type 1-B;Histone H2B type 2-E;Histone H2B type 3-B;Putative histone H2B type 2-C;Putative histone H2B type 2-D;Histone H2B;Histone H2B type 1-K;Histone H2B type 1-D;Histone H2B type 1-C/E/F/G/I;Histone H2B type 2-F;Histone H2B type 1-H;Histone H2B type 1-N;Histone H2B type 1-M;Histone H2B type 1-L	no	no	2	0.035302	126.68
LLLPGELAK	9	0	952.596	P06899;P23527;P33778;Q16778;Q8N257;Q96A08;B4DR52;U3KQK0;Q5QNW6-2;O60814;P58876;P62807;Q5QNW6;Q93079;Q99877;Q99879;Q99880;P57053	B4DR52	HIST1H2BJ;HIST1H2BO;HIST1H2BB;HIST2H2BE;HIST3H2BB;HIST1H2BA;HIST2H2BF;HIST1H2BK;HIST1H2BD;HIST1H2BC;HIST1H2BH;HIST1H2BN;HIST1H2BM;HIST1H2BL;H2BFS	Histone H2B type 1-J;Histone H2B type 1-O;Histone H2B type 1-B;Histone H2B type 2-E;Histone H2B type 3-B;Histone H2B type 1-A;Histone H2B;Histone H2B type 1-K;Histone H2B type 1-D;Histone H2B type 1-C/E/F/G/I;Histone H2B type 2-F;Histone H2B type 1-H;Histone H2B type 1-N;Histone H2B type 1-M;Histone H2B type 1-L;Histone H2B type F-S	no	no	1,2	0.00039235	146.69
QVHPDTGISSK	11	0	1167.59	P06899;P23527;P33778;Q16778;Q8N257;Q96A08;B4DR52;U3KQK0;Q5QNW6-2;O60814;P58876;P62807;Q5QNW6;Q93079;Q99877;Q99879;Q99880;P57053	B4DR52	HIST1H2BJ;HIST1H2BO;HIST1H2BB;HIST2H2BE;HIST3H2BB;HIST1H2BA;HIST2H2BF;HIST1H2BK;HIST1H2BD;HIST1H2BC;HIST1H2BH;HIST1H2BN;HIST1H2BM;HIST1H2BL;H2BFS	Histone H2B type 1-J;Histone H2B type 1-O;Histone H2B type 1-B;Histone H2B type 2-E;Histone H2B type 3-B;Histone H2B type 1-A;Histone H2B;Histone H2B type 1-K;Histone H2B type 1-D;Histone H2B type 1-C/E/F/G/I;Histone H2B type 2-F;Histone H2B type 1-H;Histone H2B type 1-N;Histone H2B type 1-M;Histone H2B type 1-L;Histone H2B type F-S	no	no	1,2	0.0091758	109.29
AFSPTTVNTGR	11	0	1149.58	B4DR61;P61619;P61619-3	B4DR61	SEC61A1	Protein transport protein Sec61 subunit alpha isoform 1	yes	no	2	7.8168e-05	140.78
EQSEVGSMGALLF	13	0	1366.64	B4DR61;P61619;P61619-3	B4DR61	SEC61A1	Protein transport protein Sec61 subunit alpha isoform 1	yes	no	2	0.0093339	90.793
ETSMVHELNR	10	0	1214.57	B4DR61;P61619;P61619-3	B4DR61	SEC61A1	Protein transport protein Sec61 subunit alpha isoform 1	yes	no	2	1.232e-05	182.64
FLEVIKPFCVILPEIQKPER	20	2	2454.37	B4DR61;P61619	B4DR61	SEC61A1	Protein transport protein Sec61 subunit alpha isoform 1	yes	no	3,4	2.7145e-07	157.98
FSGNLLVSLLGTWSDTSSGGPAR	23	0	2321.17	B4DR61;P61619;P61619-3	B4DR61	SEC61A1	Protein transport protein Sec61 subunit alpha isoform 1	yes	no	2	1.1711e-09	164.27
IFQNLDGALDEVVLK	15	0	1672.9	B4DR87;Q02809	B4DR87	PLOD1	Procollagen-lysine,2-oxoglutarate 5-dioxygenase 1	yes	no	2	3.7276e-06	180.74
VGVWNVPYISNIYLIK	16	0	1877.05	B4DR87;Q02809	B4DR87	PLOD1	Procollagen-lysine,2-oxoglutarate 5-dioxygenase 1	yes	no	2	0.010864	84.508
SLAILESMVLNSQSLYQK	18	0	2023.07	B4DRL5;Q96JJ3;Q5JVZ5;Q7Z5G9;F5GZP8;Q5JVZ4	B4DRL5	ELMO2	Engulfment and cell motility protein 2	yes	no	2	0.0016197	105.89
ALTSADGASEEQSQNDEDNQGSEK	24	0	2509.03	B4DRT2;Q92552;G5EA06;D6RH20	B4DRT2	MRPS27	28S ribosomal protein S27, mitochondrial	yes	no	2,3	1.919e-28	213.93
ALYTLVNK	8	0	920.533	B4DRT2;Q92552;G5EA06;D6RH20;D6RJC7	B4DRT2	MRPS27	28S ribosomal protein S27, mitochondrial	yes	no	1	0.0057476	127.84
AVYHNMPLIWKPGYLDR	17	1	2072.07	B4DRT2;Q92552;G5EA06;D6RH20	B4DRT2	MRPS27	28S ribosomal protein S27, mitochondrial	yes	no	2	0.0010491	131.56
EKEHYCLADLASLMDK	16	1	1921.89	B4DRT2;Q92552;E5RJ73	B4DRT2	MRPS27	28S ribosomal protein S27, mitochondrial	yes	no	2	1.8723e-35	266.28
HSPNCWYLR	9	0	1231.56	B4DRT2;Q92552;G5EA06;D6RH20;D6RJC7	B4DRT2	MRPS27	28S ribosomal protein S27, mitochondrial	yes	no	2	0.0077557	99.688
IESEGLLSLTTQLVK	15	0	1629.92	B4DRT2;Q92552;G5EA06	B4DRT2	MRPS27	28S ribosomal protein S27, mitochondrial	yes	no	2	1.1672e-25	246.96
KLPVSSLTISR	11	1	1199.72	B4DRT2;Q92552;G5EA06;D6RH20;D6RJC7;E5RJ73	B4DRT2	MRPS27	28S ribosomal protein S27, mitochondrial	yes	no	2	0.00046243	134.56
LIDNISSR	8	0	916.498	B4DRT2;Q92552;G5EA06;D6RH20;D6RJC7;E5RJ73	B4DRT2	MRPS27	28S ribosomal protein S27, mitochondrial	yes	no	2	0.00063182	155.07
LPQYLER	7	0	917.497	B4DRT2;Q92552;G5EA06;D6RH20	B4DRT2	MRPS27	28S ribosomal protein S27, mitochondrial	yes	no	2	0.011396	130.22
NFGASLLLPGLK	12	0	1228.72	B4DRT2;Q92552;G5EA06;D6RH20;D6RJC7	B4DRT2	MRPS27	28S ribosomal protein S27, mitochondrial	yes	no	2	0.00087906	117.79
NWTIHTWIR	9	0	1225.64	B4DRT2;Q92552;G5EA06;D6RH20;D6RJC7	B4DRT2	MRPS27	28S ribosomal protein S27, mitochondrial	yes	no	2	0.0018512	123.75
VAASPEDIK	9	0	928.487	B4DRT2;Q92552;G5EA06;D6RH20	B4DRT2	MRPS27	28S ribosomal protein S27, mitochondrial	yes	no	2	0.011625	93.178
VELQQGLR	8	0	941.529	B4DRT2;Q92552;G5EA06;D6RH20	B4DRT2	MRPS27	28S ribosomal protein S27, mitochondrial	yes	no	2	0.0082045	109.11
MMKMLLDPMGGIVMTNDGNAILR	23	1	2520.24	B4DUR8	B4DUR8	CCT3		yes	yes	3	0.11824	13.892
AGQCVIGLQMGTNK	14	0	1475.72	B4DUT8;Q99439;B4DDF4;H3BVI6	B4DUT8	CNN2	Calponin-2	yes	no	2	3.3018e-25	242.07
CASQSGMTAYGTR	13	0	1388.58	B4DUT8;Q99439;B4DDF4;Q99439-2;H3BVI6;H3BQH0;U3KPS3	B4DUT8	CNN2	Calponin-2	yes	no	2	2.0694e-12	222.74
DGTILCTLMNK	11	0	1264.62	B4DUT8;Q99439;B4DDF4;Q99439-2;H3BVI6;K7ES69	B4DUT8	CNN2	Calponin-2	yes	no	2	1.15e-09	208.33
GLKDGTILCTLMNK	14	1	1562.82	B4DUT8;Q99439;B4DDF4;Q99439-2;H3BVI6;K7ES69	B4DUT8	CNN2	Calponin-2	yes	no	2	0.0014922	133.48
GLQSGVDIGVK	11	0	1071.59	B4DUT8;Q99439;B4DDF4;H3BVI6	B4DUT8	CNN2	Calponin-2	yes	no	1,2	0.00044816	123.86
GPSYGLSAEVK	11	0	1106.56	B4DUT8;Q99439;B4DDF4;Q99439-2;K7ES69;Q15417;F8WA86	B4DUT8	CNN2;CNN3	Calponin-2;Calponin-3	yes	no	1,2	1.9007e-06	186.74
LQPGSVPK	8	0	824.476	B4DUT8;Q99439;B4DDF4;Q99439-2;H3BVI6;K7ES69;H3BQH0	B4DUT8	CNN2	Calponin-2	yes	no	2	0.020368	89.698
NFDDATMK	8	0	940.396	B4DUT8;Q99439;B4DDF4;H3BVI6	B4DUT8	CNN2	Calponin-2	yes	no	1	0.0074479	121.09
NHILPPMDHSTISLQMGTNK	20	0	2233.1	B4DUT8;Q99439;B4DDF4;Q99439-2;H3BVI6;H3BQH0;U3KPS3	B4DUT8	CNN2	Calponin-2	yes	no	3	2.7387e-08	158.98
SMQNWHQLENLSNFIK	16	0	1987.96	B4DUT8;Q99439;B4DDF4;Q99439-2;H3BVI6;K7ES69;H3BQH0	B4DUT8	CNN2	Calponin-2	yes	no	2,3	2.7738e-22	246.03
TWIEGLTGLSIGPDFQK	17	0	1860.96	B4DUT8;Q99439;B4DDF4;Q99439-2;K7ES69	B4DUT8	CNN2	Calponin-2	yes	no	2	6.926e-48	292.8
YDPQKEAELR	10	1	1247.61	B4DUT8;Q99439;B4DDF4;Q99439-2;K7ES69	B4DUT8	CNN2	Calponin-2	yes	no	2	0.013878	110.66
AINTLNGLR	9	0	970.556	B4DVB8;Q15717;M0QZR9;B1AM49;B1APY8;P26378-3;P26378;B1APY9;P26378-5;P26378-2;P26378-4;Q12926;Q12926-2;B1AM48	B4DVB8	ELAVL1;ELAVL2;ELAVL4	ELAV-like protein 1;ELAV-like protein 4;ELAV-like protein 2	yes	no	1,2	1.9899e-06	186.78
DANLYISGLPR	11	0	1217.64	B4DVB8;Q15717;M0QZR9;M0R055	B4DVB8	ELAVL1	ELAV-like protein 1	yes	no	2	5.7858e-05	160.22
DVEDMFSR	8	0	997.418	B4DVB8;Q15717;M0QZR9;M0R055	B4DVB8	ELAVL1	ELAV-like protein 1	yes	no	1	0.0023492	151.29
FAANPNQNK	9	0	1002.49	B4DVB8;Q15717	B4DVB8	ELAVL1	ELAV-like protein 1	yes	no	1,2	0.010742	91.069
FGGPVHHQAQR	11	0	1232.62	B4DVB8;Q15717	B4DVB8	ELAVL1	ELAV-like protein 1	yes	no	3	0.0065514	96.331
NVALLSQLYHSPAR	14	0	1567.85	B4DVB8;Q15717	B4DVB8	ELAVL1	ELAV-like protein 1	yes	no	2,3	4.0335e-08	201.06
RFGGPVHHQAQR	12	1	1388.72	B4DVB8;Q15717	B4DVB8	ELAVL1	ELAV-like protein 1	yes	no	2	5.9324e-25	247.31
SEAEEAITSFNGHKPPGSSEPITVK	25	1	2611.28	B4DVB8;Q15717	B4DVB8	ELAVL1	ELAV-like protein 1	yes	no	3	5.357e-22	204.94
SLFSSIGEVESAK	13	0	1352.68	B4DVB8;Q15717;M0QZR9	B4DVB8	ELAVL1	ELAV-like protein 1	yes	no	1,2	3.0173e-12	220.31
TNLIVNYLPQNMTQDELR	18	0	2161.08	B4DVB8;Q15717;M0QZR9	B4DVB8	ELAVL1	ELAV-like protein 1	yes	no	2	1.9109e-17	221.79
VAGHSLGYGFVNYVTAK	17	0	1781.91	B4DVB8;Q15717;M0QZR9	B4DVB8	ELAVL1	ELAV-like protein 1	yes	no	2,3	1.1124e-14	220.34
VLVDQTTGLSR	11	0	1187.65	B4DVB8;Q15717	B4DVB8	ELAVL1	ELAV-like protein 1	yes	no	1,2	2.3081e-22	247.29
VSYARPSSEVIK	12	1	1334.72	B4DVB8;Q15717;M0QZR9;M0R055	B4DVB8	ELAVL1	ELAV-like protein 1	yes	no	2	0.00038022	136.38
AGTVVLDDVELR	12	0	1285.69	B4DWW4;P25205	B4DWW4	MCM3	DNA replication licensing factor MCM3	yes	yes	2	1.5451e-08	206.36
AILCLLLGGVER	12	0	1312.75	B4DWW4;P25205;J3KQ69	B4DWW4	MCM3	DNA replication licensing factor MCM3	yes	no	1,2	1.6932e-05	174.24
ALKDFVASIDATYAK	15	1	1611.85	B4DWW4;P25205;J3KQ69	B4DWW4	MCM3	DNA replication licensing factor MCM3	yes	no	2	4.5591e-08	201.57
APAGQLPR	8	0	808.456	B4DWW4;P25205;J3KQ69	B4DWW4	MCM3	DNA replication licensing factor MCM3	yes	no	1,2	0.006567	127.12
CSVLAAANPVYGR	13	0	1376.69	B4DWW4;P25205;J3KQ69	B4DWW4	MCM3	DNA replication licensing factor MCM3	yes	no	2	1.4649e-25	256.47
DAQPSFSAEDIAK	13	0	1377.64	B4DWW4;P25205;J3KQ69	B4DWW4	MCM3	DNA replication licensing factor MCM3	yes	no	2	0.0030017	101.75
DHQTITIQEMPEK	13	0	1568.75	B4DWW4;P25205;J3KQ69	B4DWW4	MCM3	DNA replication licensing factor MCM3	yes	no	2	0.0021568	107.99
DLENGSHIR	9	0	1039.5	B4DWW4;P25205;J3KQ69	B4DWW4	MCM3	DNA replication licensing factor MCM3	yes	no	2	6.4457e-08	193.1
DSEEPFSSVEIQAALSK	17	0	1835.88	B4DWW4;P25205;J3KQ69	B4DWW4	MCM3	DNA replication licensing factor MCM3	yes	no	2	2.329e-74	318.32
DYLDFLDDEEDQGIYQSK	18	0	2191.94	B4DWW4;P25205	B4DWW4	MCM3	DNA replication licensing factor MCM3	yes	no	2	7.5672e-11	175.39
EAHAQSIGMNR	11	0	1212.57	B4DWW4;P25205;J3KQ69	B4DWW4	MCM3	DNA replication licensing factor MCM3	yes	no	2	2.1682e-05	184.55
ELISDNQYR	9	0	1136.55	B4DWW4;P25205	B4DWW4	MCM3	DNA replication licensing factor MCM3	yes	no	2	1.3692e-08	207.68
ESQKVELSESR	11	1	1290.64	B4DWW4;P25205;J3KQ69;Q7Z6P5	B4DWW4	MCM3	DNA replication licensing factor MCM3	yes	no	2	3.2296e-08	197.07
FDLLFIMLDQMDPEQDR	17	0	2124.99	B4DWW4;P25205;J3KQ69	B4DWW4	MCM3	DNA replication licensing factor MCM3	yes	no	2	0.085785	57.616
GDINILLIGDPSVAK	15	0	1523.86	B4DWW4;P25205;J3KQ69	B4DWW4	MCM3	DNA replication licensing factor MCM3	yes	no	2	9.1896e-13	220.59
GGYTSGTFR	9	0	944.435	B4DWW4;P25205;J3KQ69	B4DWW4	MCM3	DNA replication licensing factor MCM3	yes	no	2	0.00025618	151.44
GSSGVGLTAAVTTDQETGER	20	0	1934.92	B4DWW4;P25205;J3KQ69	B4DWW4	MCM3	DNA replication licensing factor MCM3	yes	no	2	3.5381e-67	308.12
GVVCIDEFDK	10	0	1180.54	B4DWW4;P25205;J3KQ69	B4DWW4	MCM3	DNA replication licensing factor MCM3	yes	no	2	0.0029887	107.83
HDNLLHGTK	9	0	1033.53	B4DWW4;P25205;J3KQ69;Q7Z6P5	B4DWW4	MCM3	DNA replication licensing factor MCM3	yes	no	2	0.0014878	128.03
IIKPVLTQESATYIAEEYSR	20	1	2310.21	B4DWW4;P25205;J3KQ69;Q7Z6P5	B4DWW4	MCM3	DNA replication licensing factor MCM3	yes	no	2,3	3.615e-12	177.09
LIVNVNDLR	9	0	1054.61	B4DWW4;P25205	B4DWW4	MCM3	DNA replication licensing factor MCM3	yes	no	1,2	5.821e-08	199.46
LLNNAFEELVAFQR	14	0	1662.87	B4DWW4;P25205;J3KQ69	B4DWW4	MCM3	DNA replication licensing factor MCM3	yes	no	2,3	1.1133e-34	274.24
LTESINR	7	0	831.445	B4DWW4;P25205;J3KQ69	B4DWW4	MCM3	DNA replication licensing factor MCM3	yes	no	1,2	0.0060014	161.68
LTESINRDSEEPFSSVEIQAALSK	24	1	2649.31	B4DWW4;P25205;J3KQ69	B4DWW4	MCM3	DNA replication licensing factor MCM3	yes	no	3	3.0392e-06	132.01
MVSAAFMK	8	0	883.43	B4DWW4;P25205;J3KQ69;Q7Z6P5	B4DWW4	MCM3	DNA replication licensing factor MCM3	yes	no	1	0.045203	81.635
RLEAGAMVLADR	12	1	1300.69	B4DWW4;P25205;J3KQ69	B4DWW4	MCM3	DNA replication licensing factor MCM3	yes	no	2	0.0015755	120.84
RYSDLTTLVAFPSSSVYPTKDEENNPLETEYGLSVYK	37	2	4212.04	B4DWW4;P25205;J3KQ69	B4DWW4	MCM3	DNA replication licensing factor MCM3	yes	no	3	1.7331e-14	132.82
SKDIFDQLAK	10	1	1163.62	B4DWW4;P25205;J3KQ69	B4DWW4	MCM3	DNA replication licensing factor MCM3	yes	no	2	0.00068012	163.12
SLAPSIHGHDYVK	13	0	1422.73	B4DWW4;P25205;J3KQ69	B4DWW4	MCM3	DNA replication licensing factor MCM3	yes	no	2	9.5146e-05	158.01
SLAPSIHGHDYVKK	14	1	1550.82	B4DWW4;P25205;J3KQ69	B4DWW4	MCM3	DNA replication licensing factor MCM3	yes	no	2	4.3913e-05	177.42
SVDVILDDDLVDK	13	0	1444.73	B4DWW4;P25205;J3KQ69	B4DWW4	MCM3	DNA replication licensing factor MCM3	yes	no	2	8.8246e-26	259.48
SVHYCPATK	9	0	1061.5	B4DWW4;P25205;J3KQ69	B4DWW4	MCM3	DNA replication licensing factor MCM3	yes	no	1	0.00036868	147.52
TAIHEVMEQGR	11	0	1269.61	B4DWW4;P25205;J3KQ69	B4DWW4	MCM3	DNA replication licensing factor MCM3	yes	no	2	7.8884e-05	138.45
TLETLIR	7	0	844.502	B4DWW4;P25205;J3KQ69;Q7Z6P5	B4DWW4	MCM3	DNA replication licensing factor MCM3	yes	no	1	0.010065	146.21
TLTSCFLSCVVCVEGIVTK	19	0	2172.06	B4DWW4;P25205;J3KQ69	B4DWW4	MCM3	DNA replication licensing factor MCM3	yes	no	2,3	1.0633e-13	192.96
TPMENIGLQDSLLSR	15	0	1672.85	B4DWW4;P25205;J3KQ69	B4DWW4	MCM3	DNA replication licensing factor MCM3	yes	no	2	2.9532e-18	231.13
TVDLQDAEEAVELVQYAYFK	20	0	2330.13	B4DWW4;P25205;J3KQ69;Q7Z6P5	B4DWW4	MCM3	DNA replication licensing factor MCM3	yes	no	2,3	2.262e-13	188.58
TVLIACNVK	9	0	1016.57	B4DWW4;P25205;J3KQ69	B4DWW4	MCM3	DNA replication licensing factor MCM3	yes	no	1	0.00038514	146.94
VALLDVFR	8	0	931.549	B4DWW4;P25205;J3KQ69	B4DWW4	MCM3	DNA replication licensing factor MCM3	yes	no	1,2	0.0017261	154.35
VQVVGTYR	8	0	920.508	B4DWW4;P25205;J3KQ69	B4DWW4	MCM3	DNA replication licensing factor MCM3	yes	no	1,2	9.2912e-05	186.76
YSDLTTLVAFPSSSVYPTKDEENNPLETEYGLSVYK	36	1	4055.94	B4DWW4;P25205;J3KQ69	B4DWW4	MCM3	DNA replication licensing factor MCM3	yes	no	3	2.7549e-19	152.12
YVLCTAPR	8	0	978.496	B4DWW4;P25205;J3KQ69	B4DWW4	MCM3	DNA replication licensing factor MCM3	yes	no	1,2	0.00026783	167.24
DVAWAPSIGLPTSTIASCSQDGR	23	0	2388.14	B4DXJ1;P55735;P55735-2;A8MXL6	B4DXJ1	SEC13	Protein SEC13 homolog	yes	no	2,3	4.4833e-20	201.27
ESVDGQWVCISDVNK	15	0	1734.79	B4DXJ1;P55735;P55735-2	B4DXJ1	SEC13	Protein SEC13 homolog	yes	no	2	1.3343e-35	279.24
FASGGCDNLIK	11	0	1180.55	B4DXJ1;P55735;P55735-2;A8MXL6	B4DXJ1	SEC13	Protein SEC13 homolog	yes	no	2	7.417e-09	199.03
GQGSVSASVTEGQQNEQ	17	0	1704.76	B4DXJ1;P55735;P55735-2	B4DXJ1	SEC13	Protein SEC13 homolog	yes	no	2	0.00034862	129.88
INNAHTIGCNAVSWAPAVVPGSLIDHPSGQKPNYIK	36	1	3824.94	B4DXJ1;P55735;P55735-2;A8MXL6	B4DXJ1	SEC13	Protein SEC13 homolog	yes	no	3,4	4.7751e-25	159.86
KINNAHTIGCNAVSWAPAVVPGSLIDHPSGQKPNYIK	37	2	3953.04	B4DXJ1;P55735;P55735-2;A8MXL6	B4DXJ1	SEC13	Protein SEC13 homolog	yes	no	4	4.1314e-06	85.715
LEAHSDWVR	9	0	1111.54	B4DXJ1;P55735;P55735-2;A8MXL6	B4DXJ1	SEC13	Protein SEC13 homolog	yes	no	2	0.0012577	130.75
NGGQILIADLR	11	0	1168.66	B4DXJ1;P55735;P55735-2;A8MXL6;E7ERC8	B4DXJ1	SEC13	Protein SEC13 homolog	yes	no	2	7.1787e-05	148.18
VFIWTCDDASSNTWSPK	17	0	2012.89	B4DXJ1;P55735;P55735-2;A8MXL6	B4DXJ1	SEC13	Protein SEC13 homolog	yes	no	2	1.0763e-27	253.1
VSVINTVDTSHEDMIHDAQMDYYGTR	26	0	2996.33	B4DXJ1;P55735;E7ERC8	B4DXJ1	SEC13	Protein SEC13 homolog	yes	yes	3	1.6772e-09	138.09
GAFSPFGNIIDLSMDPPR	18	0	1932.94	B4DYX9;P18615;B4DUN1;A2ABK1	B4DYX9	RDBP	Negative elongation factor E	yes	no	2,3	2.7156e-13	199.41
KGNTLYVYGEDMTPTLLR	18	1	2070.05	B4DYX9;P18615;B4DUN1;A2ABK1;A2ABK2	B4DYX9	RDBP	Negative elongation factor E	yes	no	2	3.1891e-22	229.96
KQPMLDAATGK	11	1	1158.61	B4DYX9;P18615;B4DUN1	B4DYX9	RDBP	Negative elongation factor E	yes	no	2	0.0011509	124.21
LKDPEKGPVPTFQPFQR	17	2	1983.06	B4DYX9;P18615;B4DUN1;A2ABK1;A2ABK2;E9PD43;A2ABK4	B4DYX9	RDBP	Negative elongation factor E	yes	no	3	0.047546	95.57
MLVIPPGLSEEEEALQK	17	0	1881.98	B4DYX9;P18615;B4DUN1;A2ABK1;A2ABK2;E9PD43;A2ABK4;E7EWR7;E7ENC7	B4DYX9	RDBP	Negative elongation factor E	yes	no	2	0.076637	59.261
SISADDDLQESSR	13	0	1421.63	B4DYX9;P18615;B4DUN1;A2ABK1;A2ABK2;E9PD43;A2ABK4	B4DYX9	RDBP	Negative elongation factor E	yes	no	2	8.0399e-05	161.21
SLSEQPVMDTATATEQAK	18	0	1905.9	B4DYX9;P18615;B4DUN1;A2ABK1;A2ABK2;E9PD43;A2ABK4	B4DYX9	RDBP	Negative elongation factor E	yes	no	2	8.0935e-130	375.13
SVWGSLAVQNSPK	13	0	1371.71	B4DYX9;P18615;B4DUN1	B4DYX9	RDBP	Negative elongation factor E	yes	no	2	0.00010511	155.66
TQIVYSDDVYKENLVDGF	18	1	2104	B4DYX9;P18615;B4DUN1	B4DYX9	RDBP	Negative elongation factor E	yes	no	2	1.4978e-12	194.19
LDEEAENLVATVVPTHLAAAVPEVAVYLK	29	0	3060.64	B4DZF8;Q15257;A6PVN5;Q15257-2;Q15257-3;A6PVN9;Q5T948;Q5T949;A6PVN6;C9IZ76;A6PVN8	B4DZF8	PPP2R4	Serine/threonine-protein phosphatase 2A activator	yes	no	3	1.866e-09	120.42
HAQTISGHALR	11	0	1189.63	B4DZH6;Q9UBN7;Q9UBN7-2	B4DZH6	HDAC6	Histone deacetylase 6	yes	no	2	7.4308e-05	153.34
LVLPIAYEFNPELVLVSAGFDAAR	24	0	2603.4	B4DZH6;Q9UBN7;Q9UBN7-2	B4DZH6	HDAC6	Histone deacetylase 6	yes	no	2,3	1.0193e-07	143.04
QNPQSPPQDSSVTSK	15	0	1598.75	B4DZH6;Q9UBN7;E7EPS2;A6NDI8;E7ER52;E7EP63;E9PEH1;C9J172;C9JEF4	B4DZH6	HDAC6	Histone deacetylase 6	yes	no	2	0.00034628	128.71
DAEAHPWLSDYDDLTSATYDK	21	0	2412.04	B4E0T2;P50542-4;P50542;P50542-3;P50542-2;J3KPV0	B4E0T2	PEX5	Peroxisomal targeting signal 1 receptor	yes	no	2	3.9216e-09	169.39
EAVEHFLEALNMQR	14	0	1685.82	B4E0T2;P50542-4;P50542;P50542-3;P50542-2	B4E0T2	PEX5	Peroxisomal targeting signal 1 receptor	yes	no	2	3.8463e-08	201.48
ELFLAAVR	8	0	917.533	B4E0T2;P50542-4;P50542;P50542-3;P50542-2	B4E0T2	PEX5	Peroxisomal targeting signal 1 receptor	yes	no	1	0.0024444	151.17
GYQFEEENPLR	11	0	1380.63	B4E0T2;P50542-4;P50542;P50542-3;P50542-2;J3KPV0	B4E0T2	PEX5	Peroxisomal targeting signal 1 receptor	yes	no	2	0.0018747	111.94
LAGHFTQDK	9	0	1015.51	B4E0T2;P50542-4;P50542;P50542-3;P50542-2;J3KPV0;F5H5C0;F5H3X7;F5H637;F5H205;F5GXX3;F5H432	B4E0T2	PEX5	Peroxisomal targeting signal 1 receptor	yes	no	2	0.012867	91.087
LDPTSIDPDVQCGLGVLFNLSGEYDK	26	0	2851.36	B4E0T2;P50542-4;P50542;P50542-3;P50542-2	B4E0T2	PEX5	Peroxisomal targeting signal 1 receptor	yes	no	2,3	0.00014586	96.793
LQEGDLPNAVLLFEAAVQQDPK	22	0	2394.24	B4E0T2;P50542-4;P50542;P50542-3;P50542-2;J3KPV0	B4E0T2	PEX5	Peroxisomal targeting signal 1 receptor	yes	no	3	4.1169e-34	233.49
LWLGEPEGTATDR	13	0	1443.7	B4E0T2;P50542-4;P50542;P50542-3;P50542-2;J3KPV0;F5H5C0;F5H3X7;F5GYB4;F5H0L9;F5GZ41	B4E0T2	PEX5	Peroxisomal targeting signal 1 receptor	yes	no	2	0.00061744	124.12
MDDLLAEMQQIEQSNFR	17	0	2066.94	B4E0T2;P50542-4;P50542;P50542-3;P50542-2;J3KPV0;F5H5C0;F5H3X7;F5GYB4;F5H637;F5H0L9;F5GZ41;F5H205;F5GXX3;F5H432	B4E0T2	PEX5	Peroxisomal targeting signal 1 receptor	yes	no	2	1.8845e-15	226.74
WYDEYHPEEDLQHTASDFVAK	21	0	2579.12	B4E0T2;P50542-4;P50542;P50542-3;P50542-2;J3KPV0;F5H5C0;F5H3X7;F5GYB4	B4E0T2	PEX5	Peroxisomal targeting signal 1 receptor	yes	no	3	0.00028903	110.04
YNLGISCINLGAHR	14	0	1586.8	B4E0T2;P50542-4;P50542;P50542-3;P50542-2	B4E0T2	PEX5	Peroxisomal targeting signal 1 receptor	yes	no	2	6.7644e-08	194.98
YTPAYAHLVTPAEEGAGGAGLGPSKR	26	1	2569.29	B4E0T2;P50542-4;P50542;P50542-3;P50542-2	B4E0T2	PEX5	Peroxisomal targeting signal 1 receptor	yes	no	3	2.3426e-16	185.41
AANVLLSEQGDVK	13	0	1342.71	B4E0Y9;Q9P289;Q8NBY1;Q9P289-2;Q9P289-3;C9JJV0	B4E0Y9	MST4;STK25	Serine/threonine-protein kinase MST4	no	no	2	0.00012253	147.73
ADIWSLGITAIELAK	15	0	1599.89	B4E0Y9;Q9P289;Q8NBY1;Q9P289-2	B4E0Y9	MST4	Serine/threonine-protein kinase MST4	no	no	2	1.1681e-05	169.4
AGPFDEFQIATMLK	14	0	1566.78	B4E0Y9;Q9P289;Q8NBY1;Q9P289-2;Q9P289-3	B4E0Y9	MST4	Serine/threonine-protein kinase MST4	yes	no	2	9.6468e-19	244.44
AHSPVAVQVPGMQNNIADPEELFTK	25	0	2691.33	B4E0Y9;Q9P289;Q8NBY1;Q9P289-3	B4E0Y9	MST4	Serine/threonine-protein kinase MST4	yes	no	2,3	2.3574e-09	142.93
EFIDACLNKDPSFRPTAK	18	2	2108.04	B4E0Y9;Q9P289;Q8NBY1;Q9P289-2	B4E0Y9	MST4	Serine/threonine-protein kinase MST4	yes	no	2,3	0.00024586	139.29
ENNTHPEWSFTTVR	14	0	1716.79	B4E0Y9;Q9P289;Q8NBY1;Q9P289-2;Q9P289-3	B4E0Y9	MST4	Serine/threonine-protein kinase MST4	yes	no	2	1.5816e-13	227.63
IIDLEEAEDEIEDIQQEITVLSQCDSSYVTK	31	0	3611.69	B4E0Y9;Q9P289;Q8NBY1;Q9P289-3	B4E0Y9	MST4	Serine/threonine-protein kinase MST4	yes	no	3,4	2.6683e-39	211.75
KTSYLTELIDR	11	1	1337.72	B4E0Y9;Q9P289;Q8NBY1;Q9P289-2;Q9P289-3;Q9Y6E0-2;B4DR80;Q9Y6E0;H0Y630;Q5JV98;Q5JV99	B4E0Y9	MST4;STK24	Serine/threonine-protein kinase MST4;Serine/threonine-protein kinase 24;Serine/threonine-protein kinase 24 36 kDa subunit;Serine/threonine-protein kinase 24 12 kDa subunit	no	no	2	0.00072817	130.56
KVQNGAEQDLVQTLSCLSMIITPAFAELK	29	1	3203.66	B4E0Y9;Q9P289;Q9P289-2;Q9P289-3	B4E0Y9	MST4	Serine/threonine-protein kinase MST4	yes	no	3	0.00053937	89.197
LADFGVAGQLTDTQIK	16	0	1675.88	B4E0Y9;Q9P289;Q8NBY1;Q9P289-2;Q9P289-3;C9JJV0;Q9Y6E0-2;B4DR80;Q9Y6E0;H0Y630	B4E0Y9	MST4;STK25;STK24	Serine/threonine-protein kinase MST4;Serine/threonine-protein kinase 24;Serine/threonine-protein kinase 24 36 kDa subunit;Serine/threonine-protein kinase 24 12 kDa subunit	no	no	2	2.1305e-36	275.42
LADFGVAGQLTDTQIKR	17	1	1831.98	B4E0Y9;Q9P289;Q8NBY1;Q9P289-2;Q9P289-3;C9JJV0;Q9Y6E0-2;B4DR80;Q9Y6E0;H0Y630	B4E0Y9	MST4;STK25;STK24	Serine/threonine-protein kinase MST4;Serine/threonine-protein kinase 24;Serine/threonine-protein kinase 24 36 kDa subunit;Serine/threonine-protein kinase 24 12 kDa subunit	no	no	2	1.4863e-14	224.55
NNPPTLVGDFTK	12	0	1301.66	B4E0Y9;Q9P289;Q8NBY1;Q9P289-2	B4E0Y9	MST4	Serine/threonine-protein kinase MST4	yes	no	2	6.8901e-05	143.42
NTFVGTPFWMAPEVIQQSAYDSK	23	0	2615.24	B4E0Y9;Q9P289;Q8NBY1;Q9P289-2;Q9P289-3	B4E0Y9	MST4	Serine/threonine-protein kinase MST4	yes	no	2,3	4.9176e-14	183.06
SIAVAEAACPGITDK	15	0	1501.74	B4E0Y9;Q9P289;Q8NBY1;Q9P289-2;Q9P289-3	B4E0Y9	MST4	Serine/threonine-protein kinase MST4	yes	no	2	3.5358e-18	228.19
TSYLTELIDR	10	0	1209.62	B4E0Y9;Q9P289;Q8NBY1;Q9P289-2;Q9P289-3;Q9Y6E0-2;B4DR80;Q9Y6E0;H0Y630;Q5JV98;Q5JV99	B4E0Y9	MST4;STK24	Serine/threonine-protein kinase MST4;Serine/threonine-protein kinase 24;Serine/threonine-protein kinase 24 36 kDa subunit;Serine/threonine-protein kinase 24 12 kDa subunit	no	no	2	2.2546e-08	199.68
VLFLIPK	7	0	828.547	B4E0Y9;Q9P289;Q8NBY1;Q9P289-2;Q9Y6E0-2;B4DR80;Q9Y6E0;H0Y630;Q5JV98	B4E0Y9	MST4;STK24	Serine/threonine-protein kinase MST4;Serine/threonine-protein kinase 24;Serine/threonine-protein kinase 24 36 kDa subunit;Serine/threonine-protein kinase 24 12 kDa subunit	no	no	2	0.0078474	149.94
YYGSYLK	7	0	892.433	B4E0Y9;Q9P289;Q8NBY1;Q9P289-3;Q9Y6E0-2;B4DR80;Q9Y6E0;H0Y630	B4E0Y9	MST4;STK24	Serine/threonine-protein kinase MST4;Serine/threonine-protein kinase 24;Serine/threonine-protein kinase 24 36 kDa subunit;Serine/threonine-protein kinase 24 12 kDa subunit	no	no	1	0.019468	110.36
AQVCQQAEHSFAGMPCGIMDQFISLMGQK	29	0	3268.46	B4E1G6;P51570	B4E1G6	GALK1	Galactokinase	yes	no	3	4.0636e-14	148.09
EVQLEELEAAR	11	0	1285.65	B4E1G6;P51570;K7EII7	B4E1G6	GALK1	Galactokinase	yes	no	2	2.4771e-09	206.36
GHALLIDCR	9	0	1053.54	B4E1G6;P51570	B4E1G6	GALK1	Galactokinase	yes	no	2	0.0033768	114.84
HSLASSEYPVR	11	0	1244.61	B4E1G6;P51570	B4E1G6	GALK1	Galactokinase	yes	no	2	0.0019455	111.52
HVVGEIR	7	0	808.456	B4E1G6;P51570;K7EII7	B4E1G6	GALK1	Galactokinase	yes	no	2	0.10031	68.915
LAVLITNSNVR	11	0	1198.7	B4E1G6;P51570	B4E1G6	GALK1	Galactokinase	yes	no	2	3.2793e-45	221.32
RTAQAAAALR	10	1	1027.59	B4E1G6;P51570;K7EII7	B4E1G6	GALK1	Galactokinase	yes	no	2	0.044873	83.862
SLETSLVPLSDPK	13	0	1384.74	B4E1G6;P51570	B4E1G6	GALK1	Galactokinase	yes	no	2	0.00079539	119.69
SLRDDYEVSCPELDQLVEAALAVPGVYGSR	30	1	3307.6	B4E1G6;P51570;K7EII7	B4E1G6	GALK1	Galactokinase	yes	no	3	2.6669e-05	96.287
TAQAAAALR	9	0	871.488	B4E1G6;P51570;K7EII7	B4E1G6	GALK1	Galactokinase	yes	no	1,2	4.0774e-05	168.83
TAQAAAALRR	10	1	1027.59	B4E1G6;P51570;K7EII7	B4E1G6	GALK1	Galactokinase	yes	no	2	0.011759	101.9
AAQGEPQVQFK	11	0	1201.61	B5MDF5;P62826	B5MDF5	RAN	GTP-binding nuclear protein Ran	yes	no	2	8.7592e-05	146.16
FNVWDTAGQEK	11	0	1293.6	B5MDF5;P62826;J3KQE5;F5H018;H0YFC6	B5MDF5	RAN	GTP-binding nuclear protein Ran	yes	no	1,2	5.934e-36	283.35
GPIKFNVWDTAGQEK	15	1	1688.85	B5MDF5;P62826;J3KQE5;F5H018;H0YFC6	B5MDF5	RAN	GTP-binding nuclear protein Ran	yes	no	2	1.2552e-17	228.9
HLTGEFEK	8	0	959.471	B5MDF5;P62826;J3KQE5;F5H018;H0YFC6	B5MDF5	RAN	GTP-binding nuclear protein Ran	yes	no	1,2	0.0013335	133.58
HLTGEFEKK	9	1	1087.57	B5MDF5;P62826;J3KQE5;F5H018;H0YFC6	B5MDF5	RAN	GTP-binding nuclear protein Ran	yes	no	2	0.001712	134.26
KNLQYYDISAK	11	1	1341.69	B5MDF5;P62826;J3KQE5;F5H018;B4DV51	B5MDF5	RAN	GTP-binding nuclear protein Ran	yes	no	2	1.3343e-05	179.35
LVLVGDGGTGK	11	0	1014.57	B5MDF5;P62826;J3KQE5;F5H018;H0YFC6	B5MDF5	RAN	GTP-binding nuclear protein Ran	yes	no	1,2	0.00011335	162.88
NLQYYDISAK	10	0	1213.6	B5MDF5;P62826;J3KQE5;F5H018;B4DV51	B5MDF5	RAN	GTP-binding nuclear protein Ran	yes	no	1,2	1.2214e-12	212.82
NVPNWHR	7	0	921.457	B5MDF5;P62826;J3KQE5;F5H018;B4DV51	B5MDF5	RAN	GTP-binding nuclear protein Ran	yes	no	1,2	0.038435	91.093
PFLWLAR	7	0	901.517	B5MDF5;P62826;J3KQE5;F5H018;B4DV51	B5MDF5	RAN	GTP-binding nuclear protein Ran	yes	no	2	0.10912	54.525
SNYNFEKPFLWLAR	14	1	1783.9	B5MDF5;P62826;J3KQE5;F5H018;B4DV51	B5MDF5	RAN	GTP-binding nuclear protein Ran	yes	no	2,3	9.8613e-12	220.97
VCENIPIVLCGNK	13	0	1514.76	B5MDF5;P62826;J3KQE5;F5H018;B4DV51	B5MDF5	RAN	GTP-binding nuclear protein Ran	yes	no	1,2	2.0487e-12	222.79
YVATLGVEVHPLVFHTNR	18	0	2051.1	B5MDF5;P62826;J3KQE5;F5H018;H0YFC6	B5MDF5	RAN	GTP-binding nuclear protein Ran	yes	no	2,3	1.0297e-30	260.24
AFLLFPTIER	10	0	1205.68	B5MDU6;Q9H6V9-2;Q9H6V9;B7ZAJ5;B5MCU4;B7ZA47;C9JUM0;C9JHU6	B5MDU6	C2orf43	UPF0554 protein C2orf43	yes	no	2	0.00013662	166.34
LTFYYGTIDPWCPK	14	0	1759.83	B5MDU6;Q9H6V9-2;Q9H6V9;B7ZAJ5;B5MCU4;B7ZA47	B5MDU6	C2orf43	UPF0554 protein C2orf43	yes	no	2	1.2632e-05	179.67
RFPVWTISHAGHALAPK	17	1	1887.03	B5MDU6;Q9H6V9-2;Q9H6V9;B4DRG3;D3YTH1;B5MCE2	B5MDU6	C2orf43	UPF0554 protein C2orf43	yes	no	3	0.0018496	122.63
FFGLLAGR	8	0	879.497	B7WP27;Q9HCG8;B7WP74	B7WP27	CWC22	Pre-mRNA-splicing factor CWC22 homolog	yes	no	1,2	0.016592	94.407
IFFQELCEYMGLPK	14	0	1773.85	B7WP27;Q9HCG8;B7WP74	B7WP27	CWC22	Pre-mRNA-splicing factor CWC22 homolog	yes	no	2	6.7913e-05	160.78
LKDETLQPFFEGLLPR	16	1	1902.03	B7WP27;Q9HCG8;B7WP74	B7WP27	CWC22	Pre-mRNA-splicing factor CWC22 homolog	yes	no	2,3	8.4949e-05	147.92
NILHESEIDKR	11	1	1352.7	B7WP27;Q9HCG8;B7WP74	B7WP27	CWC22	Pre-mRNA-splicing factor CWC22 homolog	yes	no	2	0.035918	85.522
NPETSVTQSSSAQDEPATK	19	0	1975.9	B7WP27;Q9HCG8;B7WP74	B7WP27	CWC22	Pre-mRNA-splicing factor CWC22 homolog	yes	no	2	9.6706e-06	149.47
YTSDKDVPSER	11	1	1295.6	B7WP27;Q9HCG8	B7WP27	CWC22	Pre-mRNA-splicing factor CWC22 homolog	yes	no	2	0.0014278	124.42
LVQWGPGLVALQEAEIPEHFGAVR	24	0	2615.39	B7WPE2;Q32P44;G3V195;Q32P44-2;H0Y3M3;G3V1D0	B7WPE2	EML3	Echinoderm microtubule-associated protein-like 3	yes	no	3	0.00086834	84.66
VLGAGGAGPAPATPSR	16	0	1377.74	B7WPE2;Q32P44;G3V195;H7C355	B7WPE2	EML3	Echinoderm microtubule-associated protein-like 3	yes	no	2	1.6835e-05	150.26
EYVNVSQELHPGAAK	15	0	1640.82	B7WPI0;O43561;C7C5T7;O43561-2;C7C5T6;G5E9K3;H3BQD8	B7WPI0	LAT	Linker for activation of T-cells family member 1	yes	no	2	5.1072e-26	256.57
RPHTVAPWPPAYPPVTSYPPLSQPDLLPIPR	31	1	3458.85	B7WPI0;O43561;C7C5T7;O43561-2	B7WPI0	LAT	Linker for activation of T-cells family member 1	yes	no	3,4	3.1373e-15	139.28
TEPAALSSQEAEEVEEEGAPDYENLQELN	29	0	3190.39	B7WPI0;O43561;C7C5T7;O43561-2;C7C5T6;G5E9K3	B7WPI0	LAT	Linker for activation of T-cells family member 1	yes	no	3	7.1704e-10	131.26
EGLTPVLSLLTECSR	15	0	1673.87	B7WPL0;Q9NVN3-1;Q9NVN3;Q9NVN3-3;Q9NVN3-4;H0YHS3	B7WPL0	RIC8B	Synembryn-B	yes	no	2	0.0036946	99.566
MHSLATAAPVPTTLAQVDR	19	0	1978.03	B7Z1E5;Q92600;B5MDQ4;F8WBZ6	B7Z1E5	RQCD1	Cell differentiation protein RCD1 homolog	yes	no	2,3	1.1141e-39	264.23
TVATFILQK	9	0	1019.6	B7Z1E5;Q92600;B5MDQ4	B7Z1E5	RQCD1	Cell differentiation protein RCD1 homolog	yes	no	2	0.0006137	138.98
AVGNINELPENILLELFTHVPAR	23	0	2558.39	B7Z1P2;Q9H4M3;Q9H4M3-2	B7Z1P2	FBXO44	F-box only protein 44	yes	no	3	9.2556e-05	101.92
DLIDLVTLWK	10	0	1214.69	B7Z1P2;Q9H4M3;Q9H4M3-2	B7Z1P2	FBXO44	F-box only protein 44	yes	no	2	0.01986	90.685
EGFITEDWDQPVADWK	16	0	1934.87	B7Z1P2;Q9H4M3;Q9H4M3-2	B7Z1P2	FBXO44	F-box only protein 44	yes	no	2	2.3174e-07	174.59
ETAEADVASLNR	12	0	1274.61	B7Z596;H0YK48;H7BYY1;F5H7S3;P09493-5;P09493-2	B7Z596	TPM1		yes	no	2	0.0018882	110.8
NLAVQAQK	8	0	870.492	B7Z713;D6RCM8;O95379;O95379-2;O95379-3	B7Z713	TNFAIP8	Tumor necrosis factor alpha-induced protein 8	yes	no	2	0.038729	77.282
SIATTLIDDTSSEVLDELYR	20	0	2240.11	B7Z713;D6RCM8;O95379;O95379-2;O95379-3;E5RIJ3	B7Z713	TNFAIP8	Tumor necrosis factor alpha-induced protein 8	yes	no	2,3	9.1418e-13	178.06
ITAASQEHGLK	11	0	1153.61	B7Z746;Q9BYC9;I3L2X1	B7Z746	MRPL20	39S ribosomal protein L20, mitochondrial	yes	no	2	7.417e-09	199.03
DVGFGSLVIPGGSVASNLATSALPAGNVFNAPTK	34	0	3227.68	B7Z888;Q9UPN6	B7Z888	SCAF8	Protein SCAF8	yes	no	3	5.3798e-33	175.86
FSNNIISTFQNLYR	14	0	1715.86	B7Z888;Q9UPN6	B7Z888	SCAF8	Protein SCAF8	yes	no	2	0.00013373	150.26
IAWALNK	7	0	814.47	O95104;O95104-3;O95104-2;B7Z888;Q9UPN6	B7Z888	SCAF4;SCAF8	Splicing factor, arginine/serine-rich 15;Protein SCAF8	no	no	1	0.026841	103.41
VPGLYVIDSIVR	12	0	1329.77	O95104;O95104-3;O95104-2;B7Z888;Q9UPN6	B7Z888	SCAF4;SCAF8	Splicing factor, arginine/serine-rich 15;Protein SCAF8	no	no	2	0.002544	106.26
AEFFQHLIEDR	11	0	1403.68	B7ZKM8;O95487;O95487-2	B7ZKM8	SEC24B	Protein transport protein Sec24B	yes	no	2	7.6775e-05	145.31
AKLPLGLLLHPFR	13	1	1473.92	B7ZKM8;O95487;O95487-2	B7ZKM8	SEC24B	Protein transport protein Sec24B	yes	no	2,3	0.011187	101.71
CTLTNIPQTQALLNK	15	0	1713.91	B7ZKM8;O95487;O95487-2	B7ZKM8	SEC24B	Protein transport protein Sec24B	yes	no	2	2.2422e-06	185.27
DALVNAVVDSLSAYGSTVSNLQHSALMAPSSLK	33	0	3344.69	B7ZKM8;O95487;O95487-2	B7ZKM8	SEC24B	Protein transport protein Sec24B	yes	no	3,4	5.2195e-49	230.88
DLTQLPVITSNTIVR	15	0	1668.94	B7ZKM8;O95487;O95487-2	B7ZKM8	SEC24B	Protein transport protein Sec24B	yes	no	2	4.1012e-35	273.38
DSRPLSPILHIVK	13	1	1473.87	B7ZKM8;O95487;O95487-2	B7ZKM8	SEC24B	Protein transport protein Sec24B	yes	no	2	0.099561	78.486
DSRPLSPILHIVKDESPAK	19	2	2101.15	B7ZKM8;O95487;O95487-2	B7ZKM8	SEC24B	Protein transport protein Sec24B	yes	no	3	0.0010308	134.93
ELIKDLLNALPNMFTNTR	18	1	2102.12	B7ZKM8;O95487;O95487-2	B7ZKM8	SEC24B	Protein transport protein Sec24B	yes	no	3	0.00391	114.27
GCDNNFIEDVLGYTNFASIPQK	22	0	2501.15	B7ZKM8;O95487;O95487-2	B7ZKM8	SEC24B	Protein transport protein Sec24B	yes	no	2,3	0.011425	66.122
IVPQPPLQK	9	0	1018.62	B7ZKM8;O95487;O95487-2	B7ZKM8	SEC24B	Protein transport protein Sec24B	yes	no	2	0.13135	51.346
KLNCSPDSFR	10	1	1222.58	B7ZKM8;O95487;O95487-2	B7ZKM8	SEC24B	Protein transport protein Sec24B	yes	no	2	0.0025079	124.67
LFPLYVLALLK	11	0	1288.82	B7ZKM8;O95487;O95487-2	B7ZKM8	SEC24B	Protein transport protein Sec24B	yes	no	2	7.6589e-05	145.92
LMSPTGGR	8	0	817.412	B7ZKM8;O95487;O95487-2;O95486	B7ZKM8	SEC24B;SEC24A	Protein transport protein Sec24B;Protein transport protein Sec24A	no	no	2	0.07808	80.438
LTDEGAVHVNDR	12	0	1324.64	B7ZKM8;O95487;O95487-2	B7ZKM8	SEC24B	Protein transport protein Sec24B	yes	no	2	1.905e-08	204.85
MIHPNLYR	8	0	1042.54	B7ZKM8;O95487;O95487-2	B7ZKM8	SEC24B	Protein transport protein Sec24B	yes	no	2	0.010886	108.09
MTHLPELDTLSSER	14	0	1627.79	B7ZKM8;O95487;O95487-2	B7ZKM8	SEC24B	Protein transport protein Sec24B	yes	no	2	0.0017703	110.92
NILPMTPVWAPVPNLNADLK	20	0	2202.19	B7ZKM8;O95487;O95487-2	B7ZKM8	SEC24B	Protein transport protein Sec24B	yes	no	2	9.0551e-05	133.95
SAPAGSSHPAASAR	14	0	1265.61	B7ZKM8;O95487;O95487-2	B7ZKM8	SEC24B	Protein transport protein Sec24B	yes	no	2	0.00051168	132.31
SFITWLR	7	0	921.507	B7ZKM8;O95487;O95487-2	B7ZKM8	SEC24B	Protein transport protein Sec24B	yes	no	1	0.010973	132.72
SQPLVHLMK	9	0	1051.58	B7ZKM8;O95487;O95487-2	B7ZKM8	SEC24B	Protein transport protein Sec24B	yes	no	2	0.0060124	105.4
SSPVVSTVLSGSSGSSSTR	19	0	1780.88	B7ZKM8;O95487;O95487-2	B7ZKM8	SEC24B	Protein transport protein Sec24B	yes	no	2	1.2707e-17	210.98
SVSSSLSDAR	10	0	1007.49	B7ZKM8;O95487;O95487-2	B7ZKM8	SEC24B	Protein transport protein Sec24B	yes	no	2	0.00035252	138.25
TPPTANHPVEPVTSVTQPSELLQQK	25	0	2697.4	B7ZKM8;O95487;O95487-2	B7ZKM8	SEC24B	Protein transport protein Sec24B	yes	no	3	5.9959e-39	228.38
VNDVPEEFMYNPLTR	15	0	1822.86	B7ZKM8;O95487;O95487-2	B7ZKM8	SEC24B	Protein transport protein Sec24B	yes	no	2	0.00060126	119.65
VSVFQTQLPSLGAGLLQSR	19	0	2000.11	B7ZKM8;O95487;O95487-2	B7ZKM8	SEC24B	Protein transport protein Sec24B	yes	no	2,3	5.2418e-11	174.02
VVQHLGPATDFYK	13	0	1473.76	B7ZKM8;O95487;O95487-2	B7ZKM8	SEC24B	Protein transport protein Sec24B	yes	no	2	6.506e-05	164.53
YSAGCIYYYPSFHYTHNPSQAEK	23	0	2782.21	B7ZKM8;O95487;O95487-2	B7ZKM8	SEC24B	Protein transport protein Sec24B	yes	no	3	1.9261e-09	157.98
ALGLDTGQQQDAQEFSK	17	0	1834.87	B7ZKS7;Q86UV5;Q86UV5-2;Q86UV5-3;Q86UV5-7;Q86UV5-4	B7ZKS7	USP48	Ubiquitin carboxyl-terminal hydrolase 48	yes	no	2	1.3048e-108	366.92
ALLVSANQTLK	11	0	1156.68	B7ZKS7;Q86UV5;Q86UV5-6	B7ZKS7	USP48	Ubiquitin carboxyl-terminal hydrolase 48	yes	no	2	0.00039294	124.12
IEVGDVNPSETQYISEPK	18	0	2003.97	B7ZKS7;Q86UV5;Q86UV5-2;Q86UV5-5	B7ZKS7	USP48	Ubiquitin carboxyl-terminal hydrolase 48	yes	no	2	2.1433e-11	187.39
ILSDDCATLGTLGVIPESVILLK	23	0	2426.33	B7ZKS7;Q86UV5;Q86UV5-2;Q86UV5-5;Q86UV5-6	B7ZKS7	USP48	Ubiquitin carboxyl-terminal hydrolase 48	yes	no	2,3	1.2591e-07	153.83
LIALIWPSEWQMIQK	15	0	1855.01	B7ZKS7;Q86UV5;Q86UV5-2;Q86UV5-5	B7ZKS7	USP48	Ubiquitin carboxyl-terminal hydrolase 48	yes	no	2	0.0022592	103.14
LPAGAEPYEFVSLEWLQK	18	0	2076.06	B7ZKS7;Q86UV5;Q86UV5-2;Q86UV5-3;E9PJ93;E9PJH5	B7ZKS7	USP48	Ubiquitin carboxyl-terminal hydrolase 48	yes	no	2	2.4662e-17	219.97
LQTQEKPNTTVQVPAFLQELVDR	23	1	2653.41	B7ZKS7;Q86UV5;Q86UV5-2;Q86UV5-3;Q86UV5-7;E9PJ93;E9PJH5	B7ZKS7	USP48	Ubiquitin carboxyl-terminal hydrolase 48	yes	no	3	0.0035186	86.546
LAGPPGPELPVAGEK	15	0	1430.78	B7ZKT7;Q9BQS8	B7ZKT7	FYCO1	FYVE and coiled-coil domain-containing protein 1	yes	no	2	0.00075409	118.13
LASEPQDPAAVSLPTSSVPETR	22	0	2251.13	B8ZZ87;Q6NZ67;Q6P582;H7C202;H7C173;H7BZ50	B8ZZ87	MZT2B;MZT2A	Mitotic-spindle organizing protein 2B;Mitotic-spindle organizing protein 2A	yes	no	3	0.00044421	97.271
LNVAPLAVFQMLK	13	0	1442.83	B8ZZ87;Q6NZ67;Q6P582;H7C202;H7C173;H7BZ50	B8ZZ87	MZT2B;MZT2A	Mitotic-spindle organizing protein 2B;Mitotic-spindle organizing protein 2A	yes	no	2	4.988e-06	187.85
VLSTEEMELYELAQAAGGAIDPDVFK	26	0	2795.36	B8ZZ87;Q6NZ67;H7C293	B8ZZ87	MZT2B	Mitotic-spindle organizing protein 2B	yes	no	3	2.3062e-09	137.64
LQQVDGFEKPK	11	1	1287.68	B8ZZC8;Q9NRN9;B8ZZE3;E7EMN2;B8ZZY8;F5H4E8	B8ZZC8	METTL5	Methyltransferase-like protein 5	yes	no	2	0.00024036	158.3
FLFEGQR	7	0	895.455	B8ZZN6;P63165;P63165-2;B8ZZ67	B8ZZN6	SUMO1	Small ubiquitin-related modifier 1	yes	no	2	0.044794	81.297
IADNHTPK	8	0	894.456	B8ZZN6;P63165;P63165-2;B8ZZ67	B8ZZN6	SUMO1	Small ubiquitin-related modifier 1	yes	no	2	0.00028576	166.52
SDQEAKPSTEDLGDKK	16	2	1746.83	B8ZZN6;P63165;B9A032;B8ZZJ0	B8ZZN6	SUMO1	Small ubiquitin-related modifier 1	yes	no	2	1.0731e-08	194.77
VIGQDSSEIHFK	12	0	1358.68	B8ZZN6;P63165;B9A032;B8ZZJ0	B8ZZN6	SUMO1	Small ubiquitin-related modifier 1	yes	no	2	9.8966e-06	181.66
FLLSLPEHR	9	0	1110.62	C9IZE4;Q15008;C9J7B7	C9IZE4	PSMD6	26S proteasome non-ATPase regulatory subunit 6	yes	no	2	0.00030553	149.72
GAEILEVLHSLPAVR	15	0	1602.91	C9IZE4;Q15008;Q15008-2;E9PHI9;H7C531	C9IZE4	PSMD6	26S proteasome non-ATPase regulatory subunit 6	yes	no	2,3	3.1818e-18	229.97
GDAAVRDELMAAVR	14	1	1472.74	C9IZE4;Q15008;C9J7B7	C9IZE4	PSMD6	26S proteasome non-ATPase regulatory subunit 6	yes	no	2	0.00078553	140.82
IDKVNEIVETNRPDSK	16	2	1855.96	C9IZE4;Q15008;Q15008-2;E9PHI9	C9IZE4	PSMD6	26S proteasome non-ATPase regulatory subunit 6	yes	no	2,3	7.3147e-19	239.58
IGDKEGALTAFR	12	1	1276.68	C9IZE4;Q15008;Q15008-2;E9PHI9;C9J0E9	C9IZE4	PSMD6	26S proteasome non-ATPase regulatory subunit 6	yes	no	2	0.0062966	112.08
IGLFYMDNDLITR	13	0	1569.79	C9IZE4;Q15008;Q15008-2;E9PHI9;C9J0E9	C9IZE4	PSMD6	26S proteasome non-ATPase regulatory subunit 6	yes	no	2	0.0004924	127.79
IHAYSQLLESYR	12	0	1478.75	C9IZE4;Q15008;Q15008-2;E9PHI9	C9IZE4	PSMD6	26S proteasome non-ATPase regulatory subunit 6	yes	no	2	5.0122e-08	196.38
KGDLLLNR	8	1	927.55	C9IZE4;Q15008;Q15008-2;E9PHI9	C9IZE4	PSMD6	26S proteasome non-ATPase regulatory subunit 6	yes	no	2	0.00029039	176.6
NLGESEIR	8	0	916.461	C9IZE4;Q15008;Q15008-2;E9PHI9;C9J0E9;C9J7B7	C9IZE4	PSMD6	26S proteasome non-ATPase regulatory subunit 6	yes	no	1,2	0.0014798	145.72
NWQYQETIK	9	0	1208.58	C9IZE4;Q15008;Q15008-2;E9PHI9	C9IZE4	PSMD6	26S proteasome non-ATPase regulatory subunit 6	yes	no	2	3.5045e-06	182.65
RLDEELEDAEK	11	1	1345.64	C9IZE4;Q15008;Q15008-2;E9PHI9;C9J0E9;C9J7B7	C9IZE4	PSMD6	26S proteasome non-ATPase regulatory subunit 6	yes	no	2	1.1257e-12	214
VNEIVETNRPDSK	13	1	1499.76	C9IZE4;Q15008;Q15008-2;E9PHI9	C9IZE4	PSMD6	26S proteasome non-ATPase regulatory subunit 6	yes	no	2	0.00016832	168.76
FTNKPYLTSHR	11	1	1362.7	C9J3L7;Q9BWE0;C9JYJ8;C9JZE3	C9J3L7	REPIN1	Replication initiator 1	yes	no	2	0.00028934	147.26
HAPFLALHR	9	0	1060.59	C9J3L7;Q9BWE0;C9JYJ8;C9JZE3;E7EVL6	C9J3L7	REPIN1	Replication initiator 1	yes	no	2	0.00082381	157.34
HKPNLIAHR	9	1	1084.63	C9J3L7;Q9BWE0;C9JYJ8;C9JZE3	C9J3L7	REPIN1	Replication initiator 1	yes	no	2	0.10666	103.74
LPLPCPECGR	10	0	1197.56	C9J3L7;Q9BWE0;C9JYJ8;C9JZE3;E7EVL6	C9J3L7	REPIN1	Replication initiator 1	yes	no	2	0.0015895	116.52
QQGTSVAQSGAQAPGR	16	0	1541.75	C9J3L7;Q9BWE0;C9JYJ8;C9JZE3;E7EVL6	C9J3L7	REPIN1	Replication initiator 1	yes	no	3	0.00033237	127.32
SFAQWDQLVAHK	12	0	1428.71	C9J3L7;Q9BWE0;C9JYJ8;C9JZE3	C9J3L7	REPIN1	Replication initiator 1	yes	no	2	0.008124	93.011
VHVAEALEEAAAK	13	0	1336.7	C9J3L7;Q9BWE0;C9JYJ8;C9JZE3	C9J3L7	REPIN1	Replication initiator 1	yes	no	2	1.6756e-05	177.81
MDDLLTSYVQQLLSAMNK	18	0	2069.02	C9J6C0;Q6PIF6;B9A063	C9J6C0	MYO7B	Unconventional myosin-VIIb	yes	no	2,3	1.6455e-08	166.77
AANPGCSLEDFVR	13	0	1434.66	C9J837;Q15042;A6H8Z3	C9J837	RAB3GAP1	Rab3 GTPase-activating protein catalytic subunit	yes	no	2	0.00096412	118.24
AENPQCLLGDFVTEFFK	17	0	2013.95	C9J837;Q15042;A6H8Z3	C9J837	RAB3GAP1	Rab3 GTPase-activating protein catalytic subunit	yes	no	2	3.4028e-05	138.05
FVSCLLEQPEVLVTGAGR	18	0	1974.02	C9J837;Q15042;A6H8Z3	C9J837	RAB3GAP1	Rab3 GTPase-activating protein catalytic subunit	yes	no	2	5.3434e-11	180.31
HLLPCVIHAAVLK	13	0	1469.85	C9J837;Q15042;A6H8Z3	C9J837	RAB3GAP1	Rab3 GTPase-activating protein catalytic subunit	yes	no	2	8.2386e-06	185.08
KAENPQCLLGDFVTEFFK	18	1	2142.05	C9J837;Q15042;A6H8Z3	C9J837	RAB3GAP1	Rab3 GTPase-activating protein catalytic subunit	yes	no	2	4.5997e-08	167.14
KVPNQYTHLSGLLDIFK	17	1	1972.08	C9J837;Q15042;A6H8Z3	C9J837	RAB3GAP1	Rab3 GTPase-activating protein catalytic subunit	yes	no	2	0.0010259	129.88
LFVNAQR	7	0	846.471	C9J837;Q15042;A6H8Z3	C9J837	RAB3GAP1	Rab3 GTPase-activating protein catalytic subunit	yes	no	2	0.031212	91.584
LIGNSLGKPLEK	12	1	1267.75	C9J837;Q15042;C9J1R5	C9J837	RAB3GAP1	Rab3 GTPase-activating protein catalytic subunit	yes	no	2	0.00016623	167.71
LSVSNMVHTAK	11	0	1185.62	C9J837;Q15042;A6H8Z3	C9J837	RAB3GAP1	Rab3 GTPase-activating protein catalytic subunit	yes	no	2	6.8818e-09	199.82
LTEPASVPIHK	11	0	1190.67	C9J837;Q15042;A6H8Z3	C9J837	RAB3GAP1	Rab3 GTPase-activating protein catalytic subunit	yes	no	2	7.8258e-05	140.49
LTLLHNGEPLYIPVTQEPAPMTEDLLEEQSEVLAK	35	0	3917	C9J837;Q15042;A6H8Z3	C9J837	RAB3GAP1	Rab3 GTPase-activating protein catalytic subunit	yes	no	3	1.8347e-12	119.35
TSASDVTNIYPGDAGK	16	0	1594.75	C9J837;Q15042;A6H8Z3	C9J837	RAB3GAP1	Rab3 GTPase-activating protein catalytic subunit	yes	no	2	3.6363e-07	172.57
VLHYLAIQKPADLAR	15	1	1706.98	C9J837;Q15042;A6H8Z3	C9J837	RAB3GAP1	Rab3 GTPase-activating protein catalytic subunit	yes	no	2	7.1962e-08	196.67
LAFHGILLHGLEDR	14	0	1589.87	C9J8T0;P57772	C9J8T0	EEFSEC	Selenocysteine-specific elongation factor	yes	no	2	0.00054319	129.71
VASAPSPRR	9	1	939.525	C9J8T0	C9J8T0	EEFSEC		yes	yes	2	0.095093	77.677
DNVVCLSPK	9	0	1030.51	C9JA08;Q96D46	C9JA08	NMD3	60S ribosomal export protein NMD3	yes	no	2	0.0014679	123.51
DSAIPVESDTDDEGAPR	17	0	1772.77	C9JA08;Q96D46	C9JA08	NMD3	60S ribosomal export protein NMD3	yes	no	2	2.3776e-14	211.57
ELLALCLK	8	0	958.552	C9JA08;Q96D46;C9J0B9;C9K0C2;C9IZW9;C9IY70	C9JA08	NMD3	60S ribosomal export protein NMD3	yes	no	1	0.012054	100.07
LISQDIHSNTYNYK	14	0	1694.83	C9JA08;Q96D46	C9JA08	NMD3	60S ribosomal export protein NMD3	yes	no	2	1.4475e-25	257.04
LVDAGFVWTEPHSK	14	0	1584.79	C9JA08;Q96D46;C9J0B9;C9K0C2;C9IZW9	C9JA08	NMD3	60S ribosomal export protein NMD3	yes	no	2	0.0027723	101.75
MEYMAESTDR	10	0	1231.48	C9JA08;Q96D46;C9J0B9;C9K0C2;C9IZW9;C9IY70	C9JA08	NMD3	60S ribosomal export protein NMD3	yes	no	2	0.016604	84.658
TFYYLEQLILK	11	0	1429.79	C9JA08;Q96D46;C9J0B9	C9JA08	NMD3	60S ribosomal export protein NMD3	yes	no	2	6.8343e-07	190.15
VTSAIHLIDPNTLQVADIDGSTFWSHPFNSLCHPK	35	0	3916.92	C9JA08;Q96D46	C9JA08	NMD3	60S ribosomal export protein NMD3	yes	no	3	2.0783e-11	112.39
YFQPPGTWIQCALESR	16	0	1951.93	C9JA08;Q96D46;C9J0B9;C9K0C2;C9IZW9;C9IY70	C9JA08	NMD3	60S ribosomal export protein NMD3	yes	no	2	3.3449e-07	172.91
AMFEDTVEER	10	0	1225.53	C9JAJ9	C9JAJ9	RBBP7		yes	yes	2	0.0040443	103.22
ACQVTQSR	8	0	948.445	C9JCC6;Q14919-2;Q14919;E9PQX9	C9JCC6	DRAP1	Dr1-associated corepressor	yes	no	1,2	0.012093	100.02
ALELFLESLLK	11	0	1274.75	C9JCC6;Q14919-2;Q14919;E9PQX9;E9PNC7	C9JCC6	DRAP1	Dr1-associated corepressor	yes	no	1,2	1.291e-10	209.85
VAAAVPVIISR	11	0	1094.68	C9JCC6;Q14919-2;Q14919;E9PQX9;E9PNC7	C9JCC6	DRAP1	Dr1-associated corepressor	yes	no	1,2	1.5422e-05	171.62
APVLLAGTADGNTWMWK	17	0	1829.91	C9JEH3;Q13685;C9JG97;C9JTS3	C9JEH3	AAMP	Angio-associated migratory cell protein	yes	no	2	3.5158e-60	303.36
AVVGYEDGTIR	11	0	1178.59	C9JEH3;Q13685;C9JG97;C9JTS3	C9JEH3	AAMP	Angio-associated migratory cell protein	yes	no	2	6.5953e-05	158.05
DASLVVTTSGDHK	13	0	1328.66	C9JEH3;Q13685;C9JG97;H7C0R2	C9JEH3	AAMP	Angio-associated migratory cell protein	yes	no	2	6.8229e-07	191.53
GHTAEILDFALSK	13	0	1400.73	C9JEH3;Q13685;C9JG97;H7C0R2	C9JEH3	AAMP	Angio-associated migratory cell protein	yes	no	2	0.00012356	147.26
GTEGHQGPLTCVAANQDGSLILTGSVDCQAK	31	0	3183.49	C9JEH3;Q13685;C9JG97;H7C0R2	C9JEH3	AAMP	Angio-associated migratory cell protein	yes	no	3	4.835e-08	107.01
LSDGELLFECAGHK	14	0	1574.74	C9JEH3;Q13685;C9JG97;C9JTS3	C9JEH3	AAMP	Angio-associated migratory cell protein	yes	no	2	4.2157e-18	239.03
TFQGPNCPATCGR	13	0	1464.62	C9JEH3;Q13685;C9JG97;C9JTS3	C9JEH3	AAMP	Angio-associated migratory cell protein	yes	no	2	0.0001377	140.82
TNTLAVTGGEDDK	13	0	1319.62	C9JEH3;Q13685;C9JG97;C9JTS3	C9JEH3	AAMP	Angio-associated migratory cell protein	yes	no	2	2.5762e-45	284.24
VFCVQRPDR	9	1	1175.59	C9JEH3;Q13685;C9JG97;H7C0R2	C9JEH3	AAMP	Angio-associated migratory cell protein	yes	no	2	0.099625	79.906
VWQVDTK	7	0	874.455	C9JEH3;Q13685;C9JG97;C9JTS3	C9JEH3	AAMP	Angio-associated migratory cell protein	yes	no	1	0.010832	138.9
EAPGPNGATEEDGVPSK	17	0	1653.75	C9JEJ2;P49585;C9J050;C9J2E1;F8WAZ5;C9JPY0;C9JVS0;F8WBU2	C9JEJ2	PCYT1A	Choline-phosphate cytidylyltransferase A	yes	no	2	0.0019248	106.36
EFIGSFLEMFGPEGALK	17	0	1870.92	C9JEJ2;P49585	C9JEJ2	PCYT1A	Choline-phosphate cytidylyltransferase A	yes	no	2	4.8776e-10	197.17
NAPWTLTPEFLAEHR	15	0	1780.89	C9JEJ2;P49585;C9J050;C9J2E1;H7C1T3;H7BZN1	C9JEJ2	PCYT1A	Choline-phosphate cytidylyltransferase A	yes	no	2	0.00010623	139.34
TEGISTSDIITR	12	0	1291.66	C9JEJ2;P49585;C9J050;H7C1T3;Q9Y5K3;Q9Y5K3-3;Q9Y5K3-4;Q9Y5K3-2;H7BZN1	C9JEJ2	PCYT1A;PCYT1B	Choline-phosphate cytidylyltransferase A;Choline-phosphate cytidylyltransferase B	yes	no	2	6.4436e-05	141.38
VYADGIFDLFHSGHAR	16	0	1803.87	C9JEJ2;P49585;C9J050;C9J2E1;H7C1T3;Q9Y5K3;Q9Y5K3-3;Q9Y5K3-4;Q9Y5K3-2;F8WAZ5;C9JPY0;C9JVS0;F2Z2B1	C9JEJ2	PCYT1A;PCYT1B	Choline-phosphate cytidylyltransferase A;Choline-phosphate cytidylyltransferase B	yes	no	2	0.010137	85.988
MQHGCLAR	8	0	971.443	C9JFL5	C9JFL5	ACTG2		yes	yes	2	0.020688	89.298
AWGILTFK	8	0	934.528	C9JJ19;P82930	C9JJ19	MRPS34	28S ribosomal protein S34, mitochondrial	yes	no	1	0.013872	108.24
DSQLYAVDYETLTRPFSGR	19	1	2217.07	C9JJ19;P82930	C9JJ19	MRPS34	28S ribosomal protein S34, mitochondrial	yes	no	2	1.3753e-13	204.07
LIAELAR	7	0	784.481	C9JJ19;P82930	C9JJ19	MRPS34	28S ribosomal protein S34, mitochondrial	yes	no	1	0.012761	122.15
LLQLLGR	7	0	811.528	C9JJ19;P82930	C9JJ19	MRPS34	28S ribosomal protein S34, mitochondrial	yes	no	1,2	0.012907	126.68
LPLFGLGR	8	0	871.528	C9JJ19;P82930	C9JJ19	MRPS34	28S ribosomal protein S34, mitochondrial	yes	no	2	0.001267	148.07
SWLWQHDEPCYWR	13	0	1861.8	C9JJ19;P82930	C9JJ19	MRPS34	28S ribosomal protein S34, mitochondrial	yes	no	2	5.2148e-05	167.32
VRPDYTAQNLDHGK	14	1	1612.8	C9JJ19;P82930	C9JJ19	MRPS34	28S ribosomal protein S34, mitochondrial	yes	no	2	0.00049592	150.22
AYPLGDIPEDLVPLVK	16	0	1737.96	C9JJN9;Q8N3P4;Q8N3P4-3;Q8N3P4-2	C9JJN9	VPS8	Vacuolar protein sorting-associated protein 8 homolog	yes	no	2	0.13067	51.771
EFLNVLALTFEDFK	14	0	1684.87	C9JJN9;Q8N3P4;Q8N3P4-3;Q8N3P4-2;H7C058	C9JJN9	VPS8	Vacuolar protein sorting-associated protein 8 homolog	yes	no	2	2.7151e-25	250.89
ILVIGLKPSLK	11	1	1179.8	C9JJN9;Q8N3P4;Q8N3P4-3;Q8N3P4-2	C9JJN9	VPS8	Vacuolar protein sorting-associated protein 8 homolog	yes	no	2	0.0007741	132.25
TLFDQVLEFLCSPDDDSR	18	0	2155.97	C9JJN9;Q8N3P4;Q8N3P4-3;Q8N3P4-2	C9JJN9	VPS8	Vacuolar protein sorting-associated protein 8 homolog	yes	no	2	0.0039859	95.5
AAANEQLTR	9	0	972.499	C9JRZ6;Q9NX63;F8WAR4;G3V1K1	C9JRZ6	CHCHD3	Coiled-coil-helix-coiled-coil-helix domain-containing protein 3, mitochondrial	yes	no	1,2	5.5108e-08	195.79
LSENVIDR	8	0	944.493	C9JRZ6;Q9NX63;F8WAR4;G3V1K1;F8WD73	C9JRZ6	CHCHD3	Coiled-coil-helix-coiled-coil-helix domain-containing protein 3, mitochondrial	yes	no	2	9.0927e-05	204.36
RVAEELALEQAK	12	1	1355.74	C9JRZ6;Q9NX63;F8WAR4;G3V1K1	C9JRZ6	CHCHD3	Coiled-coil-helix-coiled-coil-helix domain-containing protein 3, mitochondrial	yes	no	2	0.005963	109.84
VAEELALEQAK	11	0	1199.64	C9JRZ6;Q9NX63;F8WAR4;G3V1K1	C9JRZ6	CHCHD3	Coiled-coil-helix-coiled-coil-helix domain-containing protein 3, mitochondrial	yes	no	2	3.1872e-05	167.2
VAEELALEQAKK	12	1	1327.73	C9JRZ6;Q9NX63;F8WAR4;G3V1K1	C9JRZ6	CHCHD3	Coiled-coil-helix-coiled-coil-helix domain-containing protein 3, mitochondrial	yes	no	2	0.00025709	136.93
YESHPVCADLQAK	13	0	1516.7	C9JRZ6;Q9NX63	C9JRZ6	CHCHD3	Coiled-coil-helix-coiled-coil-helix domain-containing protein 3, mitochondrial	yes	no	2	6.5021e-12	211.38
YSGAYGASVSDEELK	15	0	1574.71	C9JRZ6;Q9NX63;F8WAR4;G3V1K1	C9JRZ6	CHCHD3	Coiled-coil-helix-coiled-coil-helix domain-containing protein 3, mitochondrial	yes	no	2	1.2946e-19	245.4
TNALTVQQLTAAQQQQYALAAAQQPH	26	0	2792.42	C9JW01	C9JW01	PUM2		yes	yes	3	4.4741e-10	150.58
ELTCDEVLQR	10	0	1261.6	C9JYJ0;O15315;O15315-4;O15315-1;O15315-2;O15315-5	C9JYJ0	RAD51B	DNA repair protein RAD51 homolog 2	yes	no	2	0.054308	67.704
SADFSPAFLSTTLSALDEALHGGVACGSLTEITGPPGCGK	40	0	3990.9	C9JYJ0;O15315;O15315-4;O15315-1;O15315-2;C9J5S9	C9JYJ0	RAD51B	DNA repair protein RAD51 homolog 2	yes	no	3	6.3683e-18	128.92
SPLAPFTSFVYTIK	14	0	1569.84	C9JYJ0;O15315;O15315-4;O15315-1;O15315-2;O15315-5;H0YJI5	C9JYJ0	RAD51B	DNA repair protein RAD51 homolog 2	yes	no	2	0.030836	76.728
ALIVASR	7	0	728.454	C9K0X5;O95149;H3BRI5;H3BUB4;H3BSK1	C9K0X5	SNUPN	Snurportin-1	yes	no	1	0.021472	101.33
FSSLLPGGNRR	11	1	1202.65	C9K0X5;O95149;H3BRI5;H3BUB4	C9K0X5	SNUPN	Snurportin-1	yes	no	2	0.0066668	109.66
GHPFYDCQTDFR	12	0	1541.64	C9K0X5;O95149;H3BRI5;H3BUB4	C9K0X5	SNUPN	Snurportin-1	yes	no	2	0.0048125	99.011
LPEEEGLGEK	10	0	1099.54	C9K0X5;O95149;H3BUB4	C9K0X5	SNUPN	Snurportin-1	yes	no	2	0.00033352	143.5
MEELSQALASSFSVSQDLNSTAAPHPR	27	0	2872.37	C9K0X5;O95149;H3BRI5;H3BSK1;H3BTA6;H3BQR0	C9K0X5	SNUPN	Snurportin-1	yes	no	2,3	5.3785e-15	171.29
RLDYVNHAR	9	1	1142.59	C9K0X5;O95149;H3BRI5;H3BSK1;H3BTA6;H3BQR0	C9K0X5	SNUPN	Snurportin-1	yes	no	2	0.0041729	128.86
DLQLSGFPVVGNLPSQPVK	19	0	1994.08	D4PHA4;F5GY92;Q86WP2-2;Q86WP2;Q86WP2-3;Q86WP2-4	D4PHA4	GPBP1	Vasculin	yes	no	2	5.9396e-06	152.01
VLFALCSLLR	10	0	1190.68	D6REA1;Q9H173	D6REA1	SIL1	Nucleotide exchange factor SIL1	yes	no	2	2.1347e-05	175.73
AAAQLLQSQAQQSGAQQTK	19	0	1956	D6RER5;Q9NVA2;D6RGI3;Q9NVA2-2;H0Y961;H0Y9G8	D6RER5	2014-09-11	Septin-11	yes	no	2,3	9.4952e-51	288.92
AVAVGRPSNEELR	13	1	1396.74	D6RER5;Q9NVA2;D6RGI3	D6RER5	2014-09-11	Septin-11	yes	no	2	0.00048586	151.26
AQDGSHPLSLQDLIEK	16	0	1749.89	D6REX3;O94979-8;O94979;O94979-2;O94979-9;O94979-4;B7ZL00;O94979-3;O94979-6;D6RHZ5;H7BXG7;O94979-7;H0YAB3;H0Y9K1	D6REX3	SEC31A	Protein transport protein Sec31A	yes	no	2,3	2.0937e-19	228.84
AQGEPVAGHESPK	13	0	1305.63	D6REX3;O94979-8;O94979;O94979-2;O94979-9;O94979-4;B7ZL00;O94979-3;O94979-6;D6RHZ5;H7BXG7;O94979-7;H0YAB3	D6REX3	SEC31A	Protein transport protein Sec31A	yes	no	2	0.00011416	151.54
ATVWDLR	7	0	859.455	D6REX3;O94979-8;O94979;O94979-2;O94979-9;O94979-4;B7ZL00;O94979-3;O94979-6;D6RHZ5;O94979-5;H0Y9T9	D6REX3	SEC31A	Protein transport protein Sec31A	yes	no	1,2	0.008334	147.34
AVQLTQAMDTSTVGVLLAAK	20	0	2016.09	D6REX3;O94979-8;O94979;O94979-2;O94979-9;O94979-4;B7ZL00;O94979-3;O94979-6;D6RHZ5;H7BXG7;O94979-7;H0YAB3	D6REX3	SEC31A	Protein transport protein Sec31A	yes	no	2	3.3054e-22	218.25
CLSSATDPQTK	11	0	1206.56	D6REX3;O94979-8;O94979;O94979-2;O94979-9;O94979-4;B7ZL00;O94979-3;O94979-6;H7BXG7;O94979-7;H0Y8W8	D6REX3	SEC31A	Protein transport protein Sec31A	yes	no	2	0.00040317	123.67
EALAAVLTYAKPDEFSALCDLLGTR	25	1	2723.38	D6REX3;O94979-8;O94979;O94979-2;O94979-9;O94979-4;B7ZL00;O94979-3;O94979-6;D6RHZ5;H7BXG7;O94979-7;H0YAB3;H0Y8V7	D6REX3	SEC31A	Protein transport protein Sec31A	yes	no	2,3	3.915e-29	212.65
EIVESCDLK	9	0	1091.52	D6REX3;O94979-8;O94979;O94979-2;O94979-9;O94979-4;B7ZL00;O94979-3;O94979-6;D6RHZ5;H7BXG7;O94979-7;H0YAB3;H0Y8V7;H0Y9K1	D6REX3	SEC31A	Protein transport protein Sec31A	yes	no	2	0.0060164	103.55
EQTLSPTITSGLHNIAR	17	0	1836.97	D6REX3;O94979-8;O94979;O94979-2;O94979-9;O94979-4;B7ZL00;O94979-3;O94979-6;H7BXG7;O94979-7;H0Y8W8	D6REX3	SEC31A	Protein transport protein Sec31A	yes	no	2	2.8896e-05	140.8
FASSPLR	7	0	776.418	D6REX3;O94979-8;O94979;O94979-2;O94979-9;O94979-4;B7ZL00;O94979-3;O94979-6;D6RHZ5;O94979-5;H0Y9T9	D6REX3	SEC31A	Protein transport protein Sec31A	yes	no	1	0.030104	92.692
GILAIAWSMADPELLLSCGK	20	0	2144.1	D6REX3;O94979-8;O94979;O94979-2;O94979-9;O94979-4;B7ZL00;O94979-3;O94979-6;D6RHZ5;H7BXG7;O94979-7;O94979-5	D6REX3	SEC31A	Protein transport protein Sec31A	yes	no	2	5.3836e-14	191.21
GRPGPVAGHHQMPR	14	1	1495.76	D6REX3;O94979-8;O94979;O94979-2;O94979-9;O94979-4;B7ZL00;O94979-3;O94979-6;D6RHZ5;H7BXG7;O94979-7;H0YAB3	D6REX3	SEC31A	Protein transport protein Sec31A	yes	no	2,3	0.0047425	116.03
IDASQTEFEK	10	0	1166.55	D6REX3;O94979-8;O94979;O94979-2;O94979-9;O94979-4;B7ZL00;O94979-3;O94979-6;D6RHZ5;H7BXG7;O94979-7;O94979-5;H0YAB3;H0Y8V7;H0Y9K1	D6REX3	SEC31A	Protein transport protein Sec31A	yes	no	2	1.5518e-05	180.19
IIAGDKEVVIAQNDK	15	1	1611.88	D6REX3;O94979-8;O94979;O94979-2;O94979-9;O94979-4;B7ZL00;O94979-3;O94979-6;D6RHZ5;O94979-5;H0Y9T9;D6RCQ9;D6RE64	D6REX3	SEC31A	Protein transport protein Sec31A	yes	no	2	4.4708e-25	246.34
IIAGDKEVVIAQNDKHTGPVR	21	2	2259.23	D6REX3;O94979-8;O94979;O94979-2;O94979-9;O94979-4;B7ZL00;O94979-3;O94979-6;D6RHZ5;O94979-5;H0Y9T9;D6RCQ9;D6RE64	D6REX3	SEC31A	Protein transport protein Sec31A	yes	no	3	1.1806e-07	159.01
KNEPIIK	7	1	840.507	D6REX3;O94979-8;O94979;O94979-2;O94979-9;O94979-4;B7ZL00;O94979-3;O94979-6;D6RHZ5;O94979-5;H0Y9T9;Q9NQW1;Q9NQW1-5;Q9NQW1-4;B4DGE3;E9PKR7;Q9NQW1-2;B4E2H6	D6REX3	SEC31A;SEC31B	Protein transport protein Sec31A;Protein transport protein Sec31B	yes	no	2	0.062263	101.64
KPIPDEHLILK	11	1	1301.77	D6REX3;O94979-8;O94979;O94979-2;O94979-9;O94979-4;B7ZL00;O94979-3;O94979-6;H7BXG7;O94979-7;H0Y8W8;H0YAF5;H0Y9V3	D6REX3	SEC31A	Protein transport protein Sec31A	yes	no	2	7.5581e-22	254.19
LEFLYDK	7	0	926.475	D6REX3;O94979-8;O94979;O94979-2;O94979-9;O94979-4;B7ZL00;O94979-3;O94979-6;H7BXG7;O94979-7;H0Y8W8	D6REX3	SEC31A	Protein transport protein Sec31A	yes	no	1	0.06782	70.912
LITAVVMK	8	0	873.536	D6REX3;O94979-8;O94979;O94979-2;O94979-9;O94979-4;B7ZL00;O94979-3;O94979-6;D6RHZ5;H7BXG7;O94979-7;H0YAB3;H0Y8V7;H0Y9K1	D6REX3	SEC31A	Protein transport protein Sec31A	yes	no	1	0.037415	88.029
LIWGPYK	7	0	875.491	D6REX3;O94979-8;O94979;O94979-2;O94979-9;O94979-4;B7ZL00;O94979-3;O94979-6;D6RHZ5;O94979-5;H0Y9T9;D6RCQ9;D6RE64;D6RHE8;D6RBT0	D6REX3	SEC31A	Protein transport protein Sec31A	yes	no	1	0.071102	74.832
LSSSFGNLDPFGTGQPLPPLQIPQQTAQHSIVLPLK	36	0	3825.05	D6REX3;O94979-8;O94979;O94979-2;O94979-9;O94979-4;B7ZL00;O94979-3;O94979-6;D6RHZ5;H7BXG7;O94979-7;O94979-5	D6REX3	SEC31A	Protein transport protein Sec31A	yes	no	4	0.0099339	49.944
LVACWTK	7	0	876.453	D6REX3;O94979-8;O94979;O94979-2;O94979-9;O94979-4;B7ZL00;O94979-3;O94979-6;D6RHZ5;H7BXG7;O94979-7;H0YAB3;H0Y9K1	D6REX3	SEC31A	Protein transport protein Sec31A	yes	no	1	0.066866	76.035
MPSHQGAEQQQQQHHVFISQVVTEK	25	0	2900.4	D6REX3;O94979-8;O94979;O94979-2;O94979-9;O94979-4;B7ZL00;O94979-3;O94979-6;D6RHZ5;H7BXG7;O94979-7;O94979-5;H0YAB3;H0Y8V7	D6REX3	SEC31A	Protein transport protein Sec31A	yes	no	3	5.1325e-12	162.43
NPAVLSAASFDGR	13	0	1303.65	D6REX3;O94979-8;O94979;O94979-2;O94979-9;O94979-4;B7ZL00;O94979-3;O94979-6;D6RHZ5;H7BXG7;O94979-7;O94979-5	D6REX3	SEC31A	Protein transport protein Sec31A	yes	no	2	1.8177e-85	270.21
NVWSFLK	7	0	892.481	D6REX3;O94979-8;O94979;O94979-2;O94979-9;O94979-4;B7ZL00;O94979-3;O94979-6;D6RHZ5;H7BXG7;O94979-7;O94979-5;H0YAB3;H0Y8V7;H0Y9K1	D6REX3	SEC31A	Protein transport protein Sec31A	yes	no	1	0.01894	111.82
QVQHILASASPSGR	14	0	1449.77	D6REX3;O94979-8;O94979;O94979-2;O94979-9;O94979-4;B7ZL00;O94979-3;O94979-6;D6RHZ5;O94979-5;H0Y9T9	D6REX3	SEC31A	Protein transport protein Sec31A	yes	no	2	4.2086e-06	187.97
SCATFSSSHR	10	0	1138.48	D6REX3;O94979-8;O94979;O94979-2;O94979-9;O94979-4;B7ZL00;O94979-3;O94979-6;D6RHZ5;O94979-5;D6RCQ9;D6RE64;D6RHE8;D6RBT0	D6REX3	SEC31A	Protein transport protein Sec31A	yes	no	2	0.0003056	151.22
TQPPEDISCIAWNR	14	0	1685.78	D6REX3;O94979-8;O94979;O94979-2;O94979-9;O94979-4;B7ZL00;O94979-3;O94979-6;D6RHZ5;O94979-5;H0Y9T9	D6REX3	SEC31A	Protein transport protein Sec31A	yes	no	2	0.010416	88.706
TTFEDLIQR	9	0	1121.57	D6REX3;O94979-8;O94979;O94979-2;O94979-9;O94979-4;B7ZL00;O94979-3;O94979-6;H7BXG7;O94979-7;H0Y8W8;H0YAF5	D6REX3	SEC31A	Protein transport protein Sec31A	yes	no	2	7.7938e-05	163.16
VNFEDDSR	8	0	980.42	D6REX3;O94979-8;O94979;O94979-2;O94979-9;O94979-4;B7ZL00;O94979-3;O94979-6;D6RHZ5;H7BXG7;O94979-7;O94979-5;H0YAB3;H0Y8V7;H0Y9K1	D6REX3	SEC31A	Protein transport protein Sec31A	yes	no	2	0.00040255	161.79
VVLTQANK	8	0	871.513	D6REX3;O94979-8;O94979;O94979-2;O94979-9;O94979-4;B7ZL00;O94979-3;O94979-6;H7BXG7;O94979-7;H0Y8W8;H0YAF5	D6REX3	SEC31A	Protein transport protein Sec31A	yes	no	1	0.00042155	176.66
YLELLGYR	8	0	1025.55	D6REX3;O94979-8;O94979;O94979-2;O94979-9;O94979-4;B7ZL00;O94979-3;O94979-6;D6RHZ5;H7BXG7;O94979-7;O94979-5;H0YAB3;H0Y8V7;H0Y9K1	D6REX3	SEC31A	Protein transport protein Sec31A	yes	no	1,2	9.5905e-05	163.9
AVTHLNNVK	9	0	994.556	D6W592;Q8WVV9;Q8WVV9-4;B7WPG3;Q5JB52	D6W592	HNRPLL	Heterogeneous nuclear ribonucleoprotein L-like	yes	no	2	0.0011936	131.5
LCNDHEVLTFIK	12	0	1487.74	D6W592;Q8WVV9;Q8WVV9-4;B7WPG3;Q5JB52;H7C464;H7C0J6	D6W592	HNRPLL	Heterogeneous nuclear ribonucleoprotein L-like	yes	no	2	9.1468e-05	153.75
NDNDSWDYTKPYLGR	15	1	1842.82	D6W592;Q8WVV9;Q8WVV9-4;B7WPG3;Q5JB52;C9IYN3;Q8WVV9-2;Q8WVV9-3;H7BXH8	D6W592	HNRPLL	Heterogeneous nuclear ribonucleoprotein L-like	yes	no	2	1.161e-34	275.42
NIIQPPSCVLHYYNVPLCVTEETFTK	26	0	3121.53	D6W592;Q8WVV9;Q8WVV9-4;B7WPG3;Q5JB52;H7C464	D6W592	HNRPLL	Heterogeneous nuclear ribonucleoprotein L-like	yes	no	3	0.063118	48.5
TDAVEALTALNHYQIR	16	0	1813.93	D6W592;Q8WVV9;Q8WVV9-4;B7WPG3;Q5JB52;H7C464;H7C0J6	D6W592	HNRPLL	Heterogeneous nuclear ribonucleoprotein L-like	yes	no	2	7.0449e-10	199.37
TIPGTALVEMGDEYAVER	18	0	1949.94	D6W592;Q8WVV9;Q8WVV9-4;B7WPG3;Q5JB52	D6W592	HNRPLL	Heterogeneous nuclear ribonucleoprotein L-like	yes	no	2	0.00084069	124.84
VFDAKPSAK	9	1	961.523	D6W592;Q8WVV9;Q8WVV9-4;B7WPG3;Q5JB52;H7C464;H7C0J6	D6W592	HNRPLL	Heterogeneous nuclear ribonucleoprotein L-like	yes	no	2	0.059345	85.731
VFNLFCLYGNIEK	13	0	1615.81	D6W592;Q8WVV9;Q8WVV9-4;B7WPG3;Q5JB52	D6W592	HNRPLL	Heterogeneous nuclear ribonucleoprotein L-like	yes	no	2	7.7622e-08	194.3
VSVSPVVHVR	10	0	1077.63	D6W592;Q8WVV9;Q8WVV9-4;B7WPG3;Q5JB52;C9IYN3;Q8WVV9-2;Q8WVV9-3;H7BXH8;C9JJZ7	D6W592	HNRPLL	Heterogeneous nuclear ribonucleoprotein L-like	yes	no	2	7.5869e-05	170.47
GFGFVTFENIDDAK	14	0	1558.73	D6W5Y5;B4E2X2;K7EQR7;K7ER40;Q14011;K7EPM4;K7EMY9;K7ELT6;K7EJV5;K7ENX8;K7ELV6	D6W5Y5	CIRBP	Cold-inducible RNA-binding protein	yes	no	2	6.1551e-08	196.33
LFVGGLSFDTNEQSLEQVFSK	21	0	2344.16	D6W5Y5;B4E2X2;K7EQR7;K7ER40;Q14011;K7EPM4;K7EMY9;K7ELT6;K7EJV5;K7ENX8;K7ELV6;K7EQL0;K7EIF7;K7ENN6;K7EQX4	D6W5Y5	CIRBP	Cold-inducible RNA-binding protein	yes	no	2	3.1735e-29	245.1
AKNEILDEVISLSQVTPK	18	1	1983.09	E5KLJ5;O60313-2;E5KLJ9;E5KLJ6;E5KLK1;O60313	E5KLJ5	OPA1	Dynamin-like 120 kDa protein, mitochondrial;Dynamin-like 120 kDa protein, form S1	yes	no	2,3	1.512e-16	214.66
ALGYFAVVTGK	11	0	1124.62	E5KLJ5;O60313-2;E5KLJ9;E5KLJ6;E5KLK1;O60313	E5KLJ5	OPA1	Dynamin-like 120 kDa protein, mitochondrial;Dynamin-like 120 kDa protein, form S1	yes	no	1	0.020411	100.02
AVEVAWETLQEEFSR	15	0	1792.86	E5KLJ5;O60313-2;E5KLJ9;E5KLJ6;E5KLK1;O60313	E5KLJ5	OPA1	Dynamin-like 120 kDa protein, mitochondrial;Dynamin-like 120 kDa protein, form S1	yes	no	2	4.168e-26	244.56
EFDLTKEEDLAALR	14	1	1648.83	E5KLJ5;O60313-2;E5KLJ9;E5KLJ6;E5KLK1;O60313	E5KLJ5	OPA1	Dynamin-like 120 kDa protein, mitochondrial;Dynamin-like 120 kDa protein, form S1	yes	no	2	6.597e-45	289.89
EGCTVSPETISLNVK	15	0	1632.8	E5KLJ5;O60313-2;E5KLJ9;E5KLJ6;E5KLK1;O60313	E5KLJ5	OPA1	Dynamin-like 120 kDa protein, mitochondrial;Dynamin-like 120 kDa protein, form S1	yes	no	2	1.9694e-05	162.94
ELDRNELFEK	10	1	1291.64	E5KLJ5;O60313-2;E5KLJ9;E5KLJ6;E5KLK1;O60313	E5KLJ5	OPA1	Dynamin-like 120 kDa protein, mitochondrial;Dynamin-like 120 kDa protein, form S1	yes	no	2	3.6255e-08	205.53
ESVEQQADSFK	11	0	1266.57	E5KLJ5;O60313-2;E5KLJ9;E5KLJ6;E5KLK1;O60313	E5KLJ5	OPA1	Dynamin-like 120 kDa protein, mitochondrial;Dynamin-like 120 kDa protein, form S1	yes	no	2	0.0013716	114.86
FNLETEWK	8	0	1065.51	E5KLJ5;O60313-2;E5KLJ9;E5KLJ6;E5KLK1;O60313	E5KLJ5	OPA1	Dynamin-like 120 kDa protein, mitochondrial;Dynamin-like 120 kDa protein, form S1	yes	no	2	2.0535e-05	207.29
HWEEILQQSLWER	13	0	1752.86	E5KLJ5;O60313-2;E5KLJ9;E5KLJ6;E5KLK1;O60313	E5KLJ5	OPA1	Dynamin-like 120 kDa protein, mitochondrial;Dynamin-like 120 kDa protein, form S1	yes	no	2	0.0086545	91.969
IDQLQEELLHTQLK	14	0	1706.92	E5KLJ5;O60313-2;E5KLJ9;E5KLJ6;E5KLK1;O60313;H7C321	E5KLJ5	OPA1	Dynamin-like 120 kDa protein, mitochondrial;Dynamin-like 120 kDa protein, form S1	yes	no	2	1.5816e-13	227.63
LDAFIEALHQEK	12	0	1412.73	E5KLJ5;O60313-2;E5KLJ9;E5KLJ6;E5KLK1;O60313	E5KLJ5	OPA1	Dynamin-like 120 kDa protein, mitochondrial;Dynamin-like 120 kDa protein, form S1	yes	no	2	1.6306e-05	174.9
MLAITANTLR	10	0	1102.62	E5KLJ5;O60313-2;E5KLJ9;E5KLJ6;E5KLK1;O60313;H7C141	E5KLJ5	OPA1	Dynamin-like 120 kDa protein, mitochondrial;Dynamin-like 120 kDa protein, form S1	yes	no	2	5.8974e-21	248.88
MVLVDLPGVINTVTSGMAPDTK	22	0	2257.17	E5KLJ5;O60313-2;E5KLJ9;E5KLJ6;E5KLK1;O60313	E5KLJ5	OPA1	Dynamin-like 120 kDa protein, mitochondrial;Dynamin-like 120 kDa protein, form S1	yes	no	2,3	2.0143e-27	216.75
NEILDEVISLSQVTPK	16	0	1783.96	E5KLJ5;O60313-2;E5KLJ9;E5KLJ6;E5KLK1;O60313	E5KLJ5	OPA1	Dynamin-like 120 kDa protein, mitochondrial;Dynamin-like 120 kDa protein, form S1	yes	no	2	0.031874	73.498
SIVTDLVSQMDPHGR	15	0	1653.81	E5KLJ5;O60313-2;E5KLJ9;E5KLJ6;E5KLK1;O60313	E5KLJ5	OPA1	Dynamin-like 120 kDa protein, mitochondrial;Dynamin-like 120 kDa protein, form S1	yes	no	2	1.1713e-05	169.37
TQEQCVHNETK	11	0	1372.6	E5KLJ5;O60313-2;E5KLJ9;E5KLJ6;E5KLK1;O60313	E5KLJ5	OPA1	Dynamin-like 120 kDa protein, mitochondrial;Dynamin-like 120 kDa protein, form S1	yes	no	2	7.4859e-05	151.55
TSVLEMIAQAR	11	0	1217.64	E5KLJ5;O60313-2;E5KLJ9;E5KLJ6;E5KLK1;O60313	E5KLJ5	OPA1	Dynamin-like 120 kDa protein, mitochondrial;Dynamin-like 120 kDa protein, form S1	yes	no	2	3.8084e-18	240.21
VIQHNALEDR	10	0	1193.62	E5KLJ5;O60313-2;E5KLJ9;E5KLJ6;E5KLK1;O60313	E5KLJ5	OPA1	Dynamin-like 120 kDa protein, mitochondrial;Dynamin-like 120 kDa protein, form S1	yes	no	2	4.9364e-05	172.27
VQLAEDLKK	9	1	1042.6	E5KLJ5;O60313-2;E5KLJ9;E5KLJ6;E5KLK1;O60313;H7C141	E5KLJ5	OPA1	Dynamin-like 120 kDa protein, mitochondrial;Dynamin-like 120 kDa protein, form S1	yes	no	2	0.003434	131.82
VTLSEGPHHVALFK	14	0	1533.83	E5KLJ5;O60313-2;E5KLJ9;E5KLJ6;E5KLK1;O60313	E5KLJ5	OPA1	Dynamin-like 120 kDa protein, mitochondrial;Dynamin-like 120 kDa protein, form S1	yes	no	2	6.7474e-12	210.15
VVVVGDQSAGK	11	0	1057.58	E5KLJ5;O60313-2;E5KLJ9;E5KLJ6;E5KLK1;O60313	E5KLJ5	OPA1	Dynamin-like 120 kDa protein, mitochondrial;Dynamin-like 120 kDa protein, form S1	yes	no	2	0.00032404	127.17
TVSYLGLE	8	0	880.454	E5RIM7;O00244;E5RGN3	E5RIM7	ATOX1	Copper transport protein ATOX1	yes	no	1	0.037925	72.234
VCIESEHSMDTLLATLK	17	0	1945.95	E5RIM7;O00244;E5RGN3	E5RIM7	ATOX1	Copper transport protein ATOX1	yes	no	2	2.9379e-37	277.94
VCIESEHSMDTLLATLKK	18	1	2074.04	E5RIM7;O00244;E5RGN3	E5RIM7	ATOX1	Copper transport protein ATOX1	yes	no	3	8.9313e-13	198.16
YDIDLPNKK	9	1	1104.58	E5RIM7;O00244;E5RGN3	E5RIM7	ATOX1	Copper transport protein ATOX1	yes	no	2	0.001855	138.4
AASSLNLSNGETESVK	16	0	1605.78	O95819-5;O95819-2;O95819-4;O95819-3;E7ESS2;G3XAA2;G5E948;C9J840;E7EN19;H7C360;E7ENQ1;O95819;E7EX83;H7C0P6	E7EN19	MAP4K4	Mitogen-activated protein kinase kinase kinase kinase 4	no	no	2	7.2449e-28	262.42
ALFLIPR	7	0	828.522	O95819-5;O95819-2;O95819-4;O95819-3;C9J338;I3L2I2;E7ESS2;G3XAA2;G5E948;E7EN19;H7C360;E7ENQ1;O95819;Q8N4C8;Q8N4C8-4;Q8N4C8-3;Q8N4C8-2;Q8N4C8-5;Q9UKE5;Q9UKE5-4;F5H865;Q9UKE5-2;Q9UKE5-6;F5H5M9;Q9UKE5-3;Q9UKE5-7;Q9UKE5-5;Q9UKE5-8	E7EN19	TNIK;MAP4K4;MINK1	Mitogen-activated protein kinase kinase kinase kinase 4;Misshapen-like kinase 1;TRAF2 and NCK-interacting protein kinase	no	no	1,2	0.013957	119.23
AVEDVRPPHK	10	1	1146.61	O95819-5;O95819-2;O95819-4;O95819-3;E7ESS2;G3XAA2;G5E948;C9J840;E7EN19;H7C360;E7ENQ1;O95819;E7EX83;H7C0P6	E7EN19	MAP4K4	Mitogen-activated protein kinase kinase kinase kinase 4	no	no	2	2.014e-07	144.65
DSPLQGSGQQNSQAGQR	17	0	1756.81	O95819-5;O95819-2;O95819-4;O95819-3;E7ESS2;G3XAA2;G5E948;C9J840;E7EN19;H7C360;E7ENQ1;O95819;E7EX83;H7C0P6	E7EN19	MAP4K4	Mitogen-activated protein kinase kinase kinase kinase 4	no	no	2,3	1.2477e-74	326.56
EGTLIVR	7	0	786.46	O95819-5;O95819-2;O95819-4;O95819-3;E7ESS2;G3XAA2;G5E948;C9J840;E7EN19;H7C360;E7ENQ1;O95819;E7EX83;H7C0P6	E7EN19	MAP4K4	Mitogen-activated protein kinase kinase kinase kinase 4	no	no	1	0.063583	72.823
EVFRPLKPADLTALAK	16	2	1768.02	E7EN19;H7C360;E7ENQ1;O95819;E7EX83;H7C0P6	E7EN19	MAP4K4	Mitogen-activated protein kinase kinase kinase kinase 4	yes	no	2,3	2.4738e-06	173.71
FFSFIEGCLVK	11	0	1345.67	O95819-5;O95819-2;O95819-4;O95819-3;E7ESS2;G3XAA2;G5E948;E7EN19;H7C360;E7ENQ1;O95819;H7C0P6	E7EN19	MAP4K4	Mitogen-activated protein kinase kinase kinase kinase 4	no	no	2	9.132e-09	196.48
FLVIALK	7	0	802.532	O95819-5;O95819-2;O95819-4;O95819-3;E7ESS2;G3XAA2;G5E948;C9J840;E7EN19;H7C360;E7ENQ1;O95819;E7EX83;H7C0P6;Q8N4C8;Q8N4C8-4;Q8N4C8-3;Q8N4C8-2;Q8N4C8-5;Q9UKE5;Q9UKE5-4;F5H865;Q9UKE5-2;Q9UKE5-6;F5H5M9;Q9UKE5-3;Q9UKE5-7;Q9UKE5-5;Q9UKE5-8	E7EN19	MAP4K4;MINK1;TNIK	Mitogen-activated protein kinase kinase kinase kinase 4;Misshapen-like kinase 1;TRAF2 and NCK-interacting protein kinase	no	no	1	0.071196	74.849
GNTLKEDWIAYISR	14	1	1664.85	O95819-5;O95819-2;O95819-4;O95819-3;E7ESS2;G3XAA2;G5E948;C9J840;E7EN19;H7C360;E7ENQ1;O95819;E7EX83	E7EN19	MAP4K4	Mitogen-activated protein kinase kinase kinase kinase 4	no	no	2	3.7319e-17	229.23
GQNVLLTENAEVK	13	0	1413.75	O95819-5;O95819-2;O95819-4;O95819-3;C9J338;I3L2I2;E7ESS2;G3XAA2;G5E948;C9J840;E7EN19;H7C360;E7ENQ1;O95819;E7EX83;Q8N4C8;Q8N4C8-4;Q8N4C8-3;Q8N4C8-2;Q8N4C8-5;Q9UKE5;Q9UKE5-4;F5H865;Q9UKE5-2;Q9UKE5-6;F5H5M9;Q9UKE5-3;Q9UKE5-7;Q9UKE5-5;Q9UKE5-8	E7EN19	TNIK;MAP4K4;MINK1	Mitogen-activated protein kinase kinase kinase kinase 4;Misshapen-like kinase 1;TRAF2 and NCK-interacting protein kinase	no	no	2	4.3543e-12	216.88
GSVVNVNPTNTRPQSDTPEIR	21	1	2280.15	O95819-5;O95819-2;O95819-4;O95819-3;E7ESS2;G3XAA2;G5E948;C9J840;E7EN19;H7C360;E7ENQ1;O95819;E7EX83;H7C0P6	E7EN19	MAP4K4	Mitogen-activated protein kinase kinase kinase kinase 4	no	no	3	3.968e-06	153.75
HLEVLQQQLLQEQAMLLHDHR	21	0	2578.34	O95819-5;O95819-2;O95819-4;E7ESS2;G3XAA2;E7EN19;H7C360;E7ENQ1	E7EN19	MAP4K4		no	no	3	3.4476e-28	235.75
ILHNDPEVEK	10	0	1192.61	O95819-5;O95819-2;O95819-4;O95819-3;E7ESS2;G3XAA2;G5E948;C9J840;E7EN19;H7C360;E7ENQ1;O95819;E7EX83;H7C0P6;Q8N4C8;Q8N4C8-4;Q8N4C8-3;Q8N4C8-2;Q8N4C8-5;Q9UKE5;Q9UKE5-4;F5H865;Q9UKE5-2;Q9UKE5-6;F5H5M9;Q9UKE5-3;Q9UKE5-7;Q9UKE5-5;Q9UKE5-8	E7EN19	MAP4K4;MINK1;TNIK	Mitogen-activated protein kinase kinase kinase kinase 4;Misshapen-like kinase 1;TRAF2 and NCK-interacting protein kinase	no	no	2	0.001851	114.89
KFFSFIEGCLVK	12	1	1473.77	O95819-5;O95819-2;O95819-4;O95819-3;E7ESS2;G3XAA2;G5E948;E7EN19;H7C360;E7ENQ1;O95819	E7EN19	MAP4K4	Mitogen-activated protein kinase kinase kinase kinase 4	no	no	2	0.0010122	127.71
KGSVVNVNPTNTRPQSDTPEIR	22	2	2408.24	O95819-5;O95819-2;O95819-4;O95819-3;E7ESS2;G3XAA2;G5E948;C9J840;E7EN19;H7C360;E7ENQ1;O95819;E7EX83;H7C0P6	E7EN19	MAP4K4	Mitogen-activated protein kinase kinase kinase kinase 4	no	no	3	0.00016529	127.59
LLQISPSSGTTVTSVVGFSCDGMRPEAIR	29	1	3064.53	O95819-5;O95819-2;O95819-4;O95819-3;E7ESS2;G3XAA2;G5E948;C9J840;E7EN19;H7C360;E7ENQ1;O95819;E7EX83;H7C0P6	E7EN19	MAP4K4	Mitogen-activated protein kinase kinase kinase kinase 4	no	no	3	7.5962e-06	104.67
LTANETQSASSTLQK	15	0	1577.79	E7ESS2;E7EN19	E7EN19	MAP4K4		no	no	2	8.099e-35	264.92
LVPRPGSGSSSGSSNSGSQPGSHPGSQSGSGER	33	1	3067.39	O95819-5;O95819-2;O95819-4;O95819-3;E7ESS2;G3XAA2;G5E948;C9J840;E7EN19;H7C360;E7ENQ1;O95819;E7EX83;H7C0P6	E7EN19	MAP4K4	Mitogen-activated protein kinase kinase kinase kinase 4	no	no	3	2.0338e-11	132.12
NIATYYGAFIK	11	0	1259.65	O95819-5;O95819-2;O95819-4;O95819-3;C9J338;E7ETN6;E7ESS2;G3XAA2;G5E948;C9J840;E7EN19;H7C360;E7ENQ1;O95819;E7EX83;Q8N4C8;Q8N4C8-4;Q8N4C8-3;Q8N4C8-2;Q8N4C8-5;Q9UKE5;Q9UKE5-4;F5H865;Q9UKE5-2;Q9UKE5-6;F5H5M9;Q9UKE5-3;Q9UKE5-7;Q9UKE5-5;Q9UKE5-8	E7EN19	TNIK;MAP4K4;MINK1	Mitogen-activated protein kinase kinase kinase kinase 4;Misshapen-like kinase 1;TRAF2 and NCK-interacting protein kinase	no	no	1,2	6.6104e-23	261.52
NYMQRPSTEQLLK	13	1	1606.81	O95819-5;O95819-2;O95819-4;O95819-3;E7ESS2;G3XAA2;G5E948;E7EN19;H7C360;E7ENQ1;O95819;H7C0P6	E7EN19	MAP4K4	Mitogen-activated protein kinase kinase kinase kinase 4	no	no	2	0.0022835	124.12
QQLLQEQQLR	10	0	1282.7	O95819-5;O95819-2;O95819-4;O95819-3;E7ESS2;G3XAA2;G5E948;C9J840;E7EN19;H7C360;E7ENQ1;O95819;E7EX83;H7C0P6	E7EN19	MAP4K4	Mitogen-activated protein kinase kinase kinase kinase 4	no	no	2	0.00031535	160.53
RPHPQHSQQPPPPQQER	17	1	2043.01	O95819-5;O95819-2;O95819-4;O95819-3;H7C3Z6;E7ESS2;G3XAA2;G5E948;C9J840;E7EN19;H7C360;E7ENQ1;O95819;E7EX83;H7C0P6	E7EN19	MAP4K4	Mitogen-activated protein kinase kinase kinase kinase 4	no	no	3	6.7231e-07	165.49
SFGELVHKPLLVDLTVEEGQR	21	1	2365.26	O95819-5;O95819-2;O95819-4;O95819-3;E7ESS2;G3XAA2;G5E948;C9J840;E7EN19;H7C360;E7ENQ1;O95819;E7EX83;H7C0P6	E7EN19	MAP4K4	Mitogen-activated protein kinase kinase kinase kinase 4	no	no	3	2.4491e-18	204.23
SKPSFHAPEPK	11	1	1223.63	O95819-5;O95819-2;O95819-4;O95819-3;H7C3Z6;E7ESS2;G3XAA2;G5E948;C9J840;E7EN19;H7C360;E7ENQ1;O95819;E7EX83;H7C0P6	E7EN19	MAP4K4	Mitogen-activated protein kinase kinase kinase kinase 4	no	no	2	0.001198	127.17
SSSSFTPFIDPR	12	0	1339.64	O95819-5;O95819-2;O95819-4;O95819-3;E7ESS2;G3XAA2;G5E948;C9J840;E7EN19;H7C360;E7ENQ1;O95819;E7EX83;H7C0P6	E7EN19	MAP4K4	Mitogen-activated protein kinase kinase kinase kinase 4	no	no	2	0.012097	85.813
SVETGHLDGVFMHK	14	0	1555.75	O95819-5;O95819-2;O95819-4;O95819-3;I3L1U1;E7ESS2;G3XAA2;G5E948;C9J840;E7EN19;H7C360;E7ENQ1;O95819;E7EX83;H7C0P6;Q8N4C8;Q8N4C8-4;Q8N4C8-3;Q8N4C8-2;Q8N4C8-5;Q9UKE5;Q9UKE5-4;F5H865;Q9UKE5-2;Q9UKE5-6;F5H5M9;Q9UKE5-3;Q9UKE5-7;Q9UKE5-5;Q9UKE5-8	E7EN19	MAP4K4;MINK1;TNIK	Mitogen-activated protein kinase kinase kinase kinase 4;Misshapen-like kinase 1;TRAF2 and NCK-interacting protein kinase	no	no	2	4.6609e-05	166.48
VFFASVR	7	0	824.454	O95819-5;O95819-2;O95819-4;O95819-3;E7ESS2;G3XAA2;G5E948;C9J840;E7EN19;H7C360;E7ENQ1;O95819;E7EX83;H7C0P6;Q8N4C8;Q8N4C8-4;Q8N4C8-3;Q8N4C8-2;Q8N4C8-5;Q9UKE5;Q9UKE5-4;F5H865;Q9UKE5-2;Q9UKE5-6;F5H5M9;Q9UKE5-3;Q9UKE5-7;Q9UKE5-5;Q9UKE5-8	E7EN19	MAP4K4;MINK1;TNIK	Mitogen-activated protein kinase kinase kinase kinase 4;Misshapen-like kinase 1;TRAF2 and NCK-interacting protein kinase	no	no	1,2	0.0087622	145.04
VYPLINR	7	0	873.507	O95819-5;O95819-2;O95819-4;O95819-3;E7ESS2;G3XAA2;G5E948;C9J840;E7EN19;H7C360;E7ENQ1;O95819;E7EX83;H7C0P6	E7EN19	MAP4K4	Mitogen-activated protein kinase kinase kinase kinase 4	no	no	1	0.009233	154.44
AGYVDFENGQWATDDIPDDLNSIR	24	0	2710.21	E7ENU4;P55265-4;P55265;P55265-5;P55265-2;H0YCK3;P55265-3	E7ENU4	ADAR	Double-stranded RNA-specific adenosine deaminase	yes	no	2	3.6826e-35	230.24
AMTILLEEAK	10	0	1117.61	E7ENU4;P55265-4;P55265;P55265-5;P55265-2;H0YCK3;P55265-3	E7ENU4	ADAR	Double-stranded RNA-specific adenosine deaminase	yes	no	1,2	3.1943e-08	195.36
DINAVLIDMER	11	0	1287.65	E7ENU4;P55265-4;P55265;P55265-5;P55265-2;H0YCK3;P55265-3	E7ENU4	ADAR	Double-stranded RNA-specific adenosine deaminase	yes	no	2	0.00041211	123.28
DSIFEPAK	8	0	905.449	E7ENU4;P55265-4;P55265;P55265-5;P55265-2;H0YCK3;P55265-3	E7ENU4	ADAR	Double-stranded RNA-specific adenosine deaminase	yes	no	1	0.019269	101.28
FQYCVAVGAQTFPSVSAPSKK	21	1	2271.14	E7ENU4;P55265-4;P55265;P55265-5;P55265-2;H0YCK3;P55265-3	E7ENU4	ADAR	Double-stranded RNA-specific adenosine deaminase	yes	no	3	0.00074485	112.56
HPFIVNHPK	9	0	1087.59	E7ENU4;P55265-4;P55265;P55265-5;P55265-2;H0YCK3;P55265-3	E7ENU4	ADAR	Double-stranded RNA-specific adenosine deaminase	yes	no	2	0.0029364	116.73
ICDYLFNVSDSSALNLAK	18	0	2028.98	E7ENU4;P55265-4;P55265;P55265-5;P55265-2;H0YCK3;P55265-3	E7ENU4	ADAR	Double-stranded RNA-specific adenosine deaminase	yes	no	2	3.1131e-30	252.51
LGNSCEFR	8	0	981.434	E7ENU4;P55265-4;P55265;P55265-5;P55265-2;H0YCK3;P55265-3	E7ENU4	ADAR	Double-stranded RNA-specific adenosine deaminase	yes	no	2	0.073462	69.954
LVDQSGPPHEPK	12	0	1302.66	E7ENU4;P55265-4;P55265;P55265-5;P55265-2;H0YCK3;P55265-3	E7ENU4	ADAR	Double-stranded RNA-specific adenosine deaminase	yes	no	2,3	0.00015535	134.49
MGFTEVTPVTGASLR	15	0	1564.79	E7ENU4;P55265-4;P55265;P55265-5	E7ENU4	ADAR	Double-stranded RNA-specific adenosine deaminase	yes	no	2	2.0374e-12	211.51
NAEFLTCNIPTSNASNNMVTTEK	23	0	2555.16	E7ENU4;P55265-4;P55265;P55265-5;P55265-2;H0YCK3;P55265-3	E7ENU4	ADAR	Double-stranded RNA-specific adenosine deaminase	yes	no	2,3	2.9992e-14	186.56
NIFLLFK	7	0	893.537	E7ENU4;P55265-4;P55265;P55265-5;P55265-2;H0YCK3;P55265-3	E7ENU4	ADAR	Double-stranded RNA-specific adenosine deaminase	yes	no	1	0.016219	118.03
NTNSVPETAPAAIPETK	17	0	1738.87	E7ENU4;P55265-4;P55265;P55265-5;P55265-2;H0YCK3;P55265-3	E7ENU4	ADAR	Double-stranded RNA-specific adenosine deaminase	yes	no	2	1.4212e-10	200.33
SPVTTLLECMHK	12	0	1414.69	E7ENU4;P55265-4;P55265;P55265-5;P55265-2;H0YCK3;P55265-3	E7ENU4	ADAR	Double-stranded RNA-specific adenosine deaminase	yes	no	2	0.048332	69.451
TAESQTPTPSATSFFSGK	18	0	1842.86	E7ENU4;P55265-4;P55265;P55265-5;P55265-2;H0YCK3;P55265-3	E7ENU4	ADAR	Double-stranded RNA-specific adenosine deaminase	yes	no	2	3.2326e-39	267.62
TKVENGEGTIPVESSDIVPTWDGIR	25	1	2698.34	E7ENU4;P55265-4;P55265;P55265-5;P55265-2;H0YCK3;P55265-3	E7ENU4	ADAR	Double-stranded RNA-specific adenosine deaminase	yes	no	3	0.0013317	92.8
TLPLTGSTFHDQIAMLSHR	19	0	2124.08	E7ENU4;P55265-4;P55265;P55265-5	E7ENU4	ADAR	Double-stranded RNA-specific adenosine deaminase	yes	no	3	0.0038784	88.565
VENGQEPVIK	10	0	1111.59	E7ENU4;P55265-4;P55265;P55265-5;P55265-2;H0YCK3;P55265-3	E7ENU4	ADAR	Double-stranded RNA-specific adenosine deaminase	yes	no	2	0.019119	82.261
VSIYDSK	7	0	810.412	E7ENU4;P55265-4;P55265;P55265-5;P55265-2;H0YCK3;P55265-3	E7ENU4	ADAR	Double-stranded RNA-specific adenosine deaminase	yes	no	1	0.071622	73.616
WNVLGLQGALLTHFLQPIYLK	21	0	2423.37	E7ENU4;P55265-4;P55265;P55265-5;P55265-2;H0YCK3;P55265-3	E7ENU4	ADAR	Double-stranded RNA-specific adenosine deaminase	yes	no	3	0.098374	49.463
YLNTNPVGGLLEYAR	15	0	1678.87	E7ENU4;P55265-4;P55265;P55265-5;P55265-2;H0YCK3;P55265-3	E7ENU4	ADAR	Double-stranded RNA-specific adenosine deaminase	yes	no	2	1.0509e-12	219.52
EVLHTTYQSQER	12	0	1489.72	E7EP87;Q9UHQ1-2;Q9UHQ1;Q9UHQ1-3;Q9UHQ1-4	E7EP87	NARF	Nuclear prelamin A recognition factor	yes	no	2	0.00054397	120.53
IFHVIVAPCYDK	12	0	1460.75	E7EP87;Q9UHQ1-2;Q9UHQ1;Q9UHQ1-3;Q9UHQ1-4;E9PH27;J3KT43;J3KS48;J3KTG5;B4DZZ6	E7EP87	NARF	Nuclear prelamin A recognition factor	yes	no	2	0.0019083	110.66
NKDFQEVTLEK	11	1	1349.68	E7EP87;Q9UHQ1-2;Q9UHQ1;Q9UHQ1-3;Q9UHQ1-4;J3KTG5;Q9H6Q4;Q9H6Q4-3;Q9H6Q4-2	E7EP87	NARF;NARFL	Nuclear prelamin A recognition factor;Cytosolic Fe-S cluster assembly factor NARFL	no	no	2	0.0047663	115.34
VLGRPITAHLCTAK	14	1	1535.86	E7EP87;Q9UHQ1-2;Q9UHQ1;Q9UHQ1-3;Q9UHQ1-4;E9PH27;J3KT43;J3KS48;J3QRB0;B4DZZ6	E7EP87	NARF	Nuclear prelamin A recognition factor	yes	no	2	0.058541	82.908
VLVVSVCPQSLPYFAAK	17	0	1877.01	E7EP87;Q9UHQ1-2;Q9UHQ1;Q9UHQ1-3;Q9UHQ1-4;E9PH27;J3KT43;J3KS48;J3QRB0;J3KRH7;J3KTP5;J3QSD9;J3QL28	E7EP87	NARF	Nuclear prelamin A recognition factor	yes	no	2	3.336e-08	180.74
AAAVLPVLDLAQR	13	0	1335.79	E7EPT4;P19404	E7EPT4	NDUFV2	NADH dehydrogenase [ubiquinone] flavoprotein 2, mitochondrial	yes	no	2	4.5486e-08	200.82
DIEEIIDELK	10	0	1215.62	E7EPT4;P19404	E7EPT4	NDUFV2	NADH dehydrogenase [ubiquinone] flavoprotein 2, mitochondrial	yes	no	2	0.00048242	134.57
YHIQVCTTTPCMLR	14	0	1778.83	E7EPT4;P19404	E7EPT4	NDUFV2	NADH dehydrogenase [ubiquinone] flavoprotein 2, mitochondrial	yes	no	2	0.00038288	134.04
AVPMPSK	7	0	728.389	E7EPU2	E7EPU2	DIP2C		yes	yes	1	0.029091	95.957
TFTTNDSDTTIPMDESLQFNSSLQK	25	0	2819.28	E7EQ34;O14653-2;O14653;I3L0K1;O14653-3	E7EQ34	GOSR2	Golgi SNAP receptor complex member 2	yes	no	3	0.0011757	82.267
YDVQHLQTALR	11	0	1342.7	E7EQ34;O14653-2;O14653;I3L0K1;O14653-3;I3L4Z6;I3L3V4;I3L1K7	E7EQ34	GOSR2	Golgi SNAP receptor complex member 2	yes	no	2	7.3494e-05	155.99
SLLIWIIGQK	10	0	1169.72	E7EQ45;Q9H0R1;S4R311	E7EQ45	AP5M1	AP-5 complex subunit mu-1	yes	no	2	1.5637e-16	229.48
AAHIFFTDTCPEPLFSELGR	20	0	2307.1	E7EQD5;Q15833;Q15833-2;M0R0M7;M0R118;M0QZ54	E7EQD5	STXBP2	Syntaxin-binding protein 2	yes	no	2,3	4.6753e-18	193.8
LCSVEQDLAMGSDAEGEK	18	0	1937.83	E7EQD5;Q15833;Q15833-2;M0R1A1;M0R376	E7EQD5	STXBP2	Syntaxin-binding protein 2	yes	no	2	1.3138e-23	244.1
LIVPVLLDAAVPAYDK	16	0	1695.98	E7EQD5;Q15833;Q15833-2;M0R0M7;M0R1A1;M0R376	E7EQD5	STXBP2	Syntaxin-binding protein 2	yes	no	2,3	1.2269e-06	162.46
MSDILAEGITIVEDINKR	18	1	2016.06	E7EQD5;Q15833;Q15833-2;M0R0M7;M0R118;M0QZ54	E7EQD5	STXBP2	Syntaxin-binding protein 2	yes	no	3	0.015595	91.441
WEVLIGSSHILTPTR	15	0	1707.93	E7EQD5;Q15833;Q15833-2;R4GMY7	E7EQD5	STXBP2	Syntaxin-binding protein 2	yes	no	2	0.00039493	126.77
LGPGKPGLK	9	1	865.539	E7EQZ4;Q16637;Q16637-3;B4DP61	E7EQZ4	SMN1	Survival motor neuron protein	yes	no	2	0.015659	111.17
NGDICETSGKPK	12	1	1304.6	E7EQZ4;Q16637;Q16637-3;B4DP61;Q16637-2;Q16637-4	E7EQZ4	SMN1	Survival motor neuron protein	yes	no	2	0.0011728	128.68
AELPPGPGAVGR	12	0	1119.6	Q9UI10-2;Q9UI10-3;E7ERK9;Q9UI10;F8W8L6	E7ERK9	EIF2B4	Translation initiation factor eIF-2B subunit delta	no	no	2	0.079914	61.435
AHNVPVLVCCETYK	14	0	1688.8	Q9UI10-2;Q9UI10-3;E7ERK9;Q9UI10	E7ERK9	EIF2B4	Translation initiation factor eIF-2B subunit delta	no	no	2	0.00057114	128.95
ALQQVIQDYTTPPNEELSR	19	0	2201.1	Q9UI10-2;Q9UI10-3;H7C2L8;E7ERK9;Q9UI10	E7ERK9	EIF2B4	Translation initiation factor eIF-2B subunit delta	no	no	2	0.011062	78.78
ASPSTAGETPSGVK	14	0	1287.63	Q9UI10-2;Q9UI10-3;E7ERK9;Q9UI10;F8W8L6	E7ERK9	EIF2B4	Translation initiation factor eIF-2B subunit delta	no	no	2	8.1298e-05	157.2
GAEPETGSAVSAAQCQVGPTR	21	0	2071.96	E7ERK9;Q9UI10;F8W8L6	E7ERK9	EIF2B4	Translation initiation factor eIF-2B subunit delta	yes	no	2,3	1.4299e-35	255.98
ILQEAWTEGR	10	0	1201.61	Q9UI10-2;Q9UI10-3;E7ERK9;Q9UI10	E7ERK9	EIF2B4	Translation initiation factor eIF-2B subunit delta	no	no	2	1.3571e-05	181.68
IVLAAQAISR	10	0	1040.63	Q9UI10-2;Q9UI10-3;E7ERK9;Q9UI10	E7ERK9	EIF2B4	Translation initiation factor eIF-2B subunit delta	no	no	2	0.00016606	164.33
PLSASMHNAIK	11	0	1167.61	Q9UI10-2;Q9UI10-3;H7C2L8;E7ERK9;Q9UI10	E7ERK9	EIF2B4	Translation initiation factor eIF-2B subunit delta	no	no	2	0.028902	76.927
RLPEYPQVDDLLLR	14	1	1725.94	Q9UI10-2;Q9UI10-3;H7C2L8;E7ERK9;Q9UI10;F8W8L6	E7ERK9	EIF2B4	Translation initiation factor eIF-2B subunit delta	no	no	2	2.1964e-05	184.76
SLVHAGVPASYLLIPAASYVLPEVSK	26	0	2680.48	Q9UI10-2;Q9UI10-3;E7ERK9;Q9UI10	E7ERK9	EIF2B4	Translation initiation factor eIF-2B subunit delta	no	no	2,3,4	8.3645e-10	145.81
VLLGAHALLANGSVMSR	17	0	1707.95	Q9UI10-2;Q9UI10-3;E7ERK9;Q9UI10	E7ERK9	EIF2B4	Translation initiation factor eIF-2B subunit delta	no	no	3	0.0022606	102.52
VQTDAFVSNELDDPDDLQCK	20	0	2308.02	Q9UI10-2;Q9UI10-3;E7ERK9;Q9UI10	E7ERK9	EIF2B4	Translation initiation factor eIF-2B subunit delta	no	no	2	5.5217e-09	171
VSLFSHLPQYSR	12	0	1432.75	Q9UI10-2;Q9UI10-3;H7C2L8;E7ERK9;Q9UI10;F8W8L6	E7ERK9	EIF2B4	Translation initiation factor eIF-2B subunit delta	no	no	2	0.029755	77.124
VVVVDSRPWLEGR	13	1	1510.83	Q9UI10-2;Q9UI10-3;E7ERK9;Q9UI10	E7ERK9	EIF2B4	Translation initiation factor eIF-2B subunit delta	no	no	2	0.0027358	120.53
EAATTGPQVK	10	0	1000.52	E7ERS3;Q86VM9;Q86VM9-2;H3BP01	E7ERS3	ZC3H18	Zinc finger CCCH domain-containing protein 18	yes	no	2	0.15046	48.981
KPAPPPAPPQATK	13	1	1298.73	E7ERS3;Q86VM9;Q86VM9-2;H3BRN6	E7ERS3	ZC3H18	Zinc finger CCCH domain-containing protein 18	yes	no	2	9.1914e-25	247.88
SSQQPSTPQQAPPGQPQQGTFVAHK	25	0	2630.28	E7ERS3;Q86VM9;H3BRH3	E7ERS3	ZC3H18	Zinc finger CCCH domain-containing protein 18	yes	no	3	3.7263e-08	129.85
TKGEPAPPPGK	11	1	1077.58	E7ERS3;Q86VM9;Q86VM9-2	E7ERS3	ZC3H18	Zinc finger CCCH domain-containing protein 18	yes	no	2	0.008113	110.08
AEVPEDKPK	9	1	1011.52	E7ES43;O95757;E9PDE8	E7ES43	HSPA4L	Heat shock 70 kDa protein 4L	yes	no	2	0.002364	138.08
EFSITDLVPYSITLR	15	0	1752.93	E7ES43;O95757;E9PDE8;D6RJ96	E7ES43	HSPA4L	Heat shock 70 kDa protein 4L	yes	no	2	1.6066e-05	165.86
KPVADCVISIPSFFTDAER	19	1	2151.07	E7ES43;O95757;E9PDE8	E7ES43	HSPA4L	Heat shock 70 kDa protein 4L	yes	no	2	1.2127e-05	153.25
LSLTQDPVVK	10	0	1098.63	E7ES43;O95757;E9PDE8	E7ES43	HSPA4L	Heat shock 70 kDa protein 4L	yes	no	2	0.00065278	130.01
MQVDQEEGHQK	11	0	1327.58	E7ES43;O95757;E9PDE8;D6RJ96	E7ES43	HSPA4L	Heat shock 70 kDa protein 4L	yes	no	2	0.00044816	121.68
NAVEEYVYDFR	11	0	1403.64	E7ES43;O95757;E9PDE8	E7ES43	HSPA4L	Heat shock 70 kDa protein 4L	yes	no	2	0.0031971	104.24
NFDEALVDYFCDEFK	15	0	1910.8	E7ES43;O95757;E9PDE8;D6RJ96	E7ES43	HSPA4L	Heat shock 70 kDa protein 4L	yes	no	2	8.4118e-19	241.8
SVMAAAQVAGLNCLR	15	0	1559.79	E7ES43;O95757;E9PDE8;D6RJ96	E7ES43	HSPA4L	Heat shock 70 kDa protein 4L	yes	no	2	0.00060468	119.62
VLATTFDPYLGGR	13	0	1408.74	E7ES43;O95757;E9PDE8;D6RJ96	E7ES43	HSPA4L	Heat shock 70 kDa protein 4L	yes	no	2	9.3273e-05	158.42
EHSSDQPAAASVWK	14	0	1511.7	E7ESC7;Q7L5Y9;B4DVN3;Q7L5Y9-2;Q7L5Y9-3;B4DQT1;D6RIB6;Q7L5Y9-4;D6REW7;D6RDW4;Q7L5Y9-5;D6RID6	E7ESC7	MAEA	Macrophage erythroblast attacher	yes	no	2	1.4201e-46	299.25
ETATCLAWCHDNK	13	0	1604.67	E7ESC7;Q7L5Y9;B4DVN3;B4DQT1;E7ENL1;D6REW7;D6RE80	E7ESC7	MAEA	Macrophage erythroblast attacher	yes	no	2	1.6735e-05	177.83
IQEFIELIR	9	0	1159.66	E7ESC7;Q7L5Y9;B4DVN3;Q7L5Y9-2;Q7L5Y9-3;B4DQT1;E7ENL1;D6RE80	E7ESC7	MAEA	Macrophage erythroblast attacher	yes	no	2	0.00011585	157.38
KAVESIQAEDESAK	14	1	1503.74	E7ESC7;Q7L5Y9;B4DVN3;Q7L5Y9-2;Q7L5Y9-3;B4DQT1;D6RIB6;Q7L5Y9-4;D6REW7;D6RDW4;Q7L5Y9-5;D6RID6	E7ESC7	MAEA	Macrophage erythroblast attacher	yes	no	2	0.015578	97.45
SPDCPVCSR	9	0	1076.44	E7ESC7;Q7L5Y9;B4DVN3;Q7L5Y9-2;Q7L5Y9-3;B4DQT1;D6RIB6;Q7L5Y9-4;E7ENL1	E7ESC7	MAEA	Macrophage erythroblast attacher	yes	no	2	5.7097e-05	166.34
TLSGCPAVDSVVSLLDGVVEK	21	0	2144.1	E7ESC7;Q7L5Y9;B4DVN3;Q7L5Y9-2;Q7L5Y9-3;B4DQT1;D6RIB6;Q7L5Y9-4;E7ENL1;D6REW7;D6RDW4;Q7L5Y9-5;D6RE80;D6RID6;D6RA86	E7ESC7	MAEA	Macrophage erythroblast attacher	yes	no	2	0.00017017	118.37
VPYETLNKR	9	1	1118.61	E7ESC7;Q7L5Y9;B4DVN3;Q7L5Y9-2;Q7L5Y9-3;D6RIB6;Q7L5Y9-4;E7ENL1;D6REW7;D6RDW4;Q7L5Y9-5;D6RE80;D6RA86	E7ESC7	MAEA	Macrophage erythroblast attacher	yes	no	2	0.012266	111.46
NSTSSIEPR	9	0	989.478	E7ESS2;G3XAA2;G5E948;C9J840	E7ESS2	MAP4K4		yes	no	2	0.0053751	106.29
IIEDGDGAGAETPVIENR	18	0	1854.9	E7ETA6	E7ETA6	PCM1		yes	yes	2	3.2079e-13	197.49
EMACTTGVLQTLTLFK	16	0	1811.92	E7ETB3;Q9ULA0;E7EMB6	E7ETB3	DNPEP	Aspartyl aminopeptidase	yes	no	2	1.1645e-07	183.31
GTPEPGPLNAVDER	14	0	1450.71	E7ETB3;Q9ULA0;E7EMB6;F8WAN0;B9ZVU2	E7ETB3	DNPEP	Aspartyl aminopeptidase	yes	no	2	0.047365	69.92
IPHLAIHLQR	10	0	1196.71	E7ETB3;Q9ULA0;E7EMB6;C9JBE1;F8WAN0;B9ZVU2;E7EPX3;C9J1E2;C9JRG3	E7ETB3	DNPEP	Aspartyl aminopeptidase	yes	no	2	0.00030478	151.44
ISASCQHPTAFEEAIPK	17	0	1884.9	E7ETB3;Q9ULA0;E7EMB6;C9JBE1	E7ETB3	DNPEP	Aspartyl aminopeptidase	yes	no	2	2.6039e-05	142.32
LDNLHSCFCALQALIDSCAGPGSLATEPHVR	31	0	3408.6	E7ETB3;Q9ULA0;E7EMB6;C9JBE1	E7ETB3	DNPEP	Aspartyl aminopeptidase	yes	no	3,4	1.0883e-26	186.84
LEQQLVHVERPILR	14	1	1729	E7ETB3;Q9ULA0;E7EMB6;C9JBE1;F8WAN0;B9ZVU2;E7EPX3;C9J1E2;C9JRG3	E7ETB3	DNPEP	Aspartyl aminopeptidase	yes	no	2,3	7.8064e-06	190.03
LLQAGFSELK	10	0	1104.62	E7ETB3;Q9ULA0;C9JBE1;F8WAN0;B9ZVU2;E7EPX3;E5RJ35	E7ETB3	DNPEP	Aspartyl aminopeptidase	yes	no	1,2	6.7871e-06	186.87
LLQAGFSELKETEK	14	1	1591.85	E7ETB3;Q9ULA0;C9JBE1;F8WAN0;B9ZVU2;E7EPX3;E5RJ35	E7ETB3	DNPEP	Aspartyl aminopeptidase	yes	no	2	8.3541e-71	261.35
NDTPCGTTIGPILASR	16	0	1671.83	E7ETB3;Q9ULA0;E7EMB6	E7ETB3	DNPEP	Aspartyl aminopeptidase	yes	no	2,3	0.0011095	114.01
NINENFGPNTEMHLVPILATAIQEELEK	28	0	3163.59	E7ETB3;Q9ULA0;E7EMB6;C9JBE1;F8WAN0;C9J1E2	E7ETB3	DNPEP	Aspartyl aminopeptidase	yes	no	3	2.3296e-09	127.96
SPSPFHAVAECR	12	0	1356.62	E7ETB3;Q9ULA0;C9JBE1;F8WAN0;B9ZVU2;E7EPX3;E5RJ35	E7ETB3	DNPEP	Aspartyl aminopeptidase	yes	no	2	9.2484e-06	182.35
VKVPLQDLMVR	11	1	1296.76	E7ETB3;Q9ULA0;E7EMB6	E7ETB3	DNPEP	Aspartyl aminopeptidase	yes	no	2	0.0086476	109.24
VLDLGSPQLAMHSIR	15	0	1635.88	E7ETB3;Q9ULA0;E7EMB6	E7ETB3	DNPEP	Aspartyl aminopeptidase	yes	no	2,3	2.5861e-35	276.59
ATSILEFYR	9	0	1098.57	E7ETU7;H0Y9G6;P09001;D6RC14;E9PF06	E7ETU7	MRPL3	39S ribosomal protein L3, mitochondrial	yes	no	2	0.00096102	134.25
HVVTLLQVQDCHVLK	15	0	1787.97	E7ETU7;H0Y9G6;P09001;D6RC14;D6RBQ5	E7ETU7	MRPL3	39S ribosomal protein L3, mitochondrial	yes	no	2,3	2.4823e-46	295.83
IFNITDNAAIKPGTPLYAAHFRPGQYVDVTAK	32	2	3487.83	E7ETU7;H0Y9G6;P09001;D6RC14;E9PF06	E7ETU7	MRPL3	39S ribosomal protein L3, mitochondrial	yes	no	3	2.9017e-07	106.62
RPGAVATGDIGR	12	1	1168.63	E7ETU7;H0Y9G6;P09001;D6RC14	E7ETU7	MRPL3	39S ribosomal protein L3, mitochondrial	yes	no	2	0.00027306	154.36
SGTWWDEHLSEENVPFIK	18	0	2173.01	E7ETU7;H0Y9G6;P09001;E9PF06	E7ETU7	MRPL3	39S ribosomal protein L3, mitochondrial	yes	no	2	3.2428e-08	159.69
KQEGPATQVDSAVGTLPATSPQSTSVQAK	29	1	2882.46	E7ETY2;Q13428-7	E7ETY2	TCOF1		no	no	3	2.1279e-06	114.62
DLGTESQIFISR	12	0	1364.69	E7EU23;P50395;P50395-2	E7EU23	GDI2	Rab GDP dissociation inhibitor beta	yes	no	2	1.1207e-05	180.28
FDLGQDVIDFTGHALALYR	19	0	2150.08	E7EU23;P50395;P50395-2;Q5SX87;Q5SX91;P31150	E7EU23	GDI2;GDI1	Rab GDP dissociation inhibitor beta;Rab GDP dissociation inhibitor alpha	no	no	2	9.4169e-14	194.92
FKIPGSPPESMGR	13	1	1401.71	E7EU23;P50395;P50395-2;Q5SX87;Q5SX86;Q5SX90	E7EU23	GDI2	Rab GDP dissociation inhibitor beta	yes	no	2	0.0021683	125.03
FVSISDLLVPK	11	0	1216.71	E7EU23;P50395;P50395-2	E7EU23	GDI2	Rab GDP dissociation inhibitor beta	yes	no	2	6.2082e-05	159.09
IYKVPSTEAEALASSLMGLFEK	22	1	2383.23	E7EU23;P50395;Q5SX87;Q5SX86;Q5SX90	E7EU23	GDI2	Rab GDP dissociation inhibitor beta	yes	no	2	3.6662e-05	132.76
KFDLGQDVIDFTGHALALYR	20	1	2278.17	E7EU23;P50395;P50395-2;Q5SX87;Q5SX91;P31150	E7EU23	GDI2;GDI1	Rab GDP dissociation inhibitor beta;Rab GDP dissociation inhibitor alpha	no	no	3	2.7357e-27	235.75
LSAIYGGTYMLNKPIEEIIVQNGK	24	1	2650.4	E7EU23;P50395;P50395-2;Q5SX87;Q5SX91	E7EU23	GDI2	Rab GDP dissociation inhibitor beta	yes	no	3	2.7612e-20	199.76
LYSESLAR	8	0	937.487	E7EU23;P50395;P50395-2;Q5SX87;Q5SX91;P31150	E7EU23	GDI2;GDI1	Rab GDP dissociation inhibitor beta;Rab GDP dissociation inhibitor alpha	no	no	1,2	0.0045365	121.09
MLLYTEVTR	9	0	1124.59	E7EU23;P50395;Q5SX86;Q5SX90;G5E9U5;P31150	E7EU23	GDI2;GDI1	Rab GDP dissociation inhibitor beta;Rab GDP dissociation inhibitor alpha	no	no	2	7.9795e-05	162.88
NPYYGGESASITPLEDLYKR	20	1	2272.1	E7EU23;P50395;P50395-2;Q5SX87;Q5SX90	E7EU23	GDI2	Rab GDP dissociation inhibitor beta	yes	no	2,3	3.2553e-27	233.79
NTNDANSCQIIIPQNQVNR	19	0	2198.05	E7EU23;P50395;P50395-2;Q5SX91;P31150	E7EU23	GDI2;GDI1	Rab GDP dissociation inhibitor beta;Rab GDP dissociation inhibitor alpha	no	no	2,3	4.3652e-12	188.39
QLICDPSYVK	10	0	1221.61	E7EU23;P50395;P50395-2;Q5SX91	E7EU23	GDI2	Rab GDP dissociation inhibitor beta	yes	no	2	0.013138	86.898
SPYLYPLYGLGELPQGFAR	19	0	2140.1	E7EU23;P50395;P50395-2;Q5SX87;Q5SX91;P31150	E7EU23	GDI2;GDI1	Rab GDP dissociation inhibitor beta;Rab GDP dissociation inhibitor alpha	no	no	2,3	1.1721e-11	182.1
TDDYLDQPCYETINR	15	0	1901.81	E7EU23;P50395;P50395-2;Q5SX87;Q5SX91	E7EU23	GDI2	Rab GDP dissociation inhibitor beta	yes	no	2	8.1131e-59	312.25
TFEGIDPK	8	0	905.449	E7EU23;P50395;P50395-2;Q5SX87;Q5SX86	E7EU23	GDI2	Rab GDP dissociation inhibitor beta	yes	no	2	0.028476	82.279
TYDATTHFETTCDDIK	16	0	1916.81	E7EU23;P50395;P50395-2	E7EU23	GDI2	Rab GDP dissociation inhibitor beta	yes	no	2	4.9856e-47	288.45
VICILSHPIK	10	0	1178.68	E7EU23;P50395;P50395-2;Q5SX91	E7EU23	GDI2	Rab GDP dissociation inhibitor beta	yes	no	1,2	9.153e-05	169.41
VPSTEAEALASSLMGLFEK	19	0	1978.99	E7EU23;P50395;Q5SX87;Q5SX86;Q5SX90	E7EU23	GDI2	Rab GDP dissociation inhibitor beta	yes	no	2,3	6.6354e-12	186.45
VTEGSFVYK	9	0	1028.52	E7EU23;P50395;Q5SX87;Q5SX86;Q5SX90	E7EU23	GDI2	Rab GDP dissociation inhibitor beta	yes	no	2	0.0006137	138.98
GLPDNISSVLNK	12	0	1255.68	E7EUC7;Q16851;Q16851-2;C9JNZ1;C9JVG3;C9JWG0;C9JQU9;C9JUW1;C9JTZ5	E7EUC7	UGP2	UTP--glucose-1-phosphate uridylyltransferase	yes	no	2	0.024998	79.089
GTVIIIANHGDR	12	0	1264.69	E7EUC7;Q16851;Q16851-2	E7EUC7	UGP2	UTP--glucose-1-phosphate uridylyltransferase	yes	no	2	1.187e-06	190.85
LVEIAQVPK	9	0	995.602	E7EUC7;Q16851;Q16851-2	E7EUC7	UGP2	UTP--glucose-1-phosphate uridylyltransferase	yes	no	2	0.066947	64.654
NENTFLDLTVQQIEHLNK	18	0	2155.09	E7EUC7;Q16851;Q16851-2;C9JNZ1;C9JVG3;C9JWG0;C9JQU9	E7EUC7	UGP2	UTP--glucose-1-phosphate uridylyltransferase	yes	no	2,3	3.9635e-51	298.93
SQDGASQFQEVIR	13	0	1463.7	E7EUC7;Q16851;Q16851-2;C9JNZ1;C9JVG3;C9JWG0;C9JUW1;C9JTZ5;F2Z3H1;F8WC70;F2Z3P4;C9J3M0	E7EUC7	UGP2	UTP--glucose-1-phosphate uridylyltransferase	yes	no	2	0.0028679	105
TLDGGLNVIQLETAVGAAIK	20	0	1982.1	E7EUC7;Q16851;Q16851-2	E7EUC7	UGP2	UTP--glucose-1-phosphate uridylyltransferase	yes	no	2	9.1382e-45	280.19
DLNFEVR	7	0	891.445	E7EUE1;P28288;P28288-2;F5GYC1	E7EUE1	ABCD3	ATP-binding cassette sub-family D member 3	yes	no	1	0.025001	102.71
DQVIYPDGR	9	0	1061.51	E7EUE1;P28288;P28288-2;F5GYC1	E7EUE1	ABCD3	ATP-binding cassette sub-family D member 3	yes	no	2	0.0039573	112.36
EGGWDSVQDWMDVLSGGEK	19	0	2093.9	E7EUE1;P28288;P28288-2;F5GYC1	E7EUE1	ABCD3	ATP-binding cassette sub-family D member 3	yes	no	2	3.0633e-41	281.5
FDHVPLATPNGDVLIR	16	0	1762.94	E7EUE1;P28288;P28288-2;F5GYC1	E7EUE1	ABCD3	ATP-binding cassette sub-family D member 3	yes	no	2,3	5.8832e-07	169.94
GIEGVQVIPLIPGAGEIIIADNIIK	25	0	2541.48	E7EUE1;P28288;P28288-2;F5GYC1	E7EUE1	ABCD3	ATP-binding cassette sub-family D member 3	yes	no	2,3	2.1994e-05	102.66
GISDLVLK	8	0	843.507	E7EUE1;P28288;P28288-2;F5GYC1	E7EUE1	ABCD3	ATP-binding cassette sub-family D member 3	yes	no	1	0.011512	100.74
IANPDQLLTQDVEK	14	0	1582.82	E7EUE1;P28288;P28288-2;F5GYC1;P28288-3	E7EUE1	ABCD3	ATP-binding cassette sub-family D member 3	yes	no	2	0.00017382	145.46
ITELMQVLK	9	0	1073.62	E7EUE1;P28288;P28288-2;F5GYC1	E7EUE1	ABCD3	ATP-binding cassette sub-family D member 3	yes	no	1,2	4.2327e-08	199.46
KGISDLVLK	9	1	971.602	E7EUE1;P28288;P28288-2;F5GYC1	E7EUE1	ABCD3	ATP-binding cassette sub-family D member 3	yes	no	2	0.016035	105.98
KSGKPPLQNNEK	12	2	1338.73	E7EUE1;P28288;P28288-2;P28288-3	E7EUE1	ABCD3	ATP-binding cassette sub-family D member 3	yes	no	2	0.00079983	151.26
LAGFTAR	7	0	734.408	E7EUE1;P28288;F5GYC1	E7EUE1	ABCD3	ATP-binding cassette sub-family D member 3	yes	no	1	0.059383	74.717
LFYVPQRPYMTLGTLR	16	1	1954.05	E7EUE1;P28288;P28288-2;F5GYC1	E7EUE1	ABCD3	ATP-binding cassette sub-family D member 3	yes	no	2	0.014464	98.676
NSSLAGAAFLLLCLLHK	17	0	1827.01	E7EUE1;P28288;P28288-2;P28288-3	E7EUE1	ABCD3	ATP-binding cassette sub-family D member 3	yes	no	2,3	1.1227e-14	220.27
SGKPPLQNNEK	11	1	1210.63	E7EUE1;P28288;P28288-2;P28288-3	E7EUE1	ABCD3	ATP-binding cassette sub-family D member 3	yes	no	2	0.043979	86.114
STHSELLEDYYQSGR	15	0	1783.8	E7EUE1;P28288;F5GYC1	E7EUE1	ABCD3	ATP-binding cassette sub-family D member 3	yes	no	2	9.2412e-26	250.52
TMVSQQEK	8	0	949.454	E7EUE1;P28288;P28288-2;F5GYC1	E7EUE1	ABCD3	ATP-binding cassette sub-family D member 3	yes	no	2	0.042636	75.378
VGITLFTVSHR	11	0	1228.69	E7EUE1;P28288;P28288-2;F5GYC1	E7EUE1	ABCD3	ATP-binding cassette sub-family D member 3	yes	no	2	7.8717e-05	138.99
VLGELWPLFGGR	12	0	1342.74	E7EUE1;P28288;P28288-2;F5GYC1	E7EUE1	ABCD3	ATP-binding cassette sub-family D member 3	yes	no	2	2.956e-12	217.14
YLYEEYLQAFTYYK	14	0	1892.89	E7EUE1;P28288;P28288-2;F5GYC1;P28288-3	E7EUE1	ABCD3	ATP-binding cassette sub-family D member 3	yes	no	2	5.1532e-18	237.46
ALPLEAEVAPVK	12	0	1235.71	E7EVA0;P27816;P27816-6;P27816-2	E7EVA0	MAP4	Microtubule-associated protein;Microtubule-associated protein 4	yes	no	2	0.0032243	101.89
ALPLEAEVAPVKDMAQLPETEIAPAK	26	1	2730.45	E7EVA0;P27816;P27816-6;P27816-2	E7EVA0	MAP4	Microtubule-associated protein;Microtubule-associated protein 4	yes	no	3	6.3747e-08	130.89
DFIATLEAEAFDDVVGETVGK	21	0	2225.07	E7EVA0;P27816;P27816-6;P27816-2;B9ZVR1;P27816-5;H7C456;P27816-7	E7EVA0	MAP4	Microtubule-associated protein;Microtubule-associated protein 4	yes	no	2	4.402e-20	209.66
DGVLTLANNVTPAK	14	0	1411.77	E7EVA0;P27816;P27816-6	E7EVA0	MAP4	Microtubule-associated protein;Microtubule-associated protein 4	yes	no	2	4.8168e-08	199.31
DMALATK	7	0	748.379	E7EVA0;P27816;P27816-6;P27816-2;B9ZVR1;P27816-5;H7C456	E7EVA0	MAP4	Microtubule-associated protein;Microtubule-associated protein 4	yes	no	1	0.011921	127.12
DMAQLPETEIAPAK	14	0	1512.75	E7EVA0;P27816;P27816-6;P27816-2	E7EVA0	MAP4	Microtubule-associated protein;Microtubule-associated protein 4	yes	no	2	5.982e-05	162.94
DMGPPKENK	9	1	1014.48	E7EVA0;P27816;P27816-6;P27816-2	E7EVA0	MAP4	Microtubule-associated protein;Microtubule-associated protein 4	yes	no	2	0.021679	104.2
DMTLPPETNVILTK	14	0	1570.83	E7EVA0;P27816;P27816-6;P27816-2	E7EVA0	MAP4	Microtubule-associated protein;Microtubule-associated protein 4	yes	no	2	0.094825	59.227
DVAPSTVK	8	0	815.439	E7EVA0;P27816;P27816-6;P27816-2	E7EVA0	MAP4	Microtubule-associated protein;Microtubule-associated protein 4	yes	no	1	0.13778	55.676
DVKPKPIADAK	11	2	1180.68	E7EVA0;P27816;P27816-6;P27816-2;B9ZVR1;P27816-5;E9PGM5;P27816-4;H7C4C5;B5MEG9	E7EVA0	MAP4	Microtubule-associated protein;Microtubule-associated protein 4	yes	no	2	0.11061	86.114
DVTPPPETEVVLIK	14	0	1535.84	E7EVA0;P27816;P27816-6;P27816-2	E7EVA0	MAP4	Microtubule-associated protein;Microtubule-associated protein 4	yes	no	2	0.01077	88.101
EIEMASEERPPAQALEIMMGLK	22	1	2472.21	E7EVA0;P27816;P27816-6;P27816-2;B9ZVR1;P27816-5;H7C456	E7EVA0	MAP4	Microtubule-associated protein;Microtubule-associated protein 4	yes	no	3	0.0025686	93.371
KPTSAKPSSTTPR	13	2	1356.74	E7EVA0;P27816;P27816-6;P27816-2;B9ZVR1;P27816-5;E9PGM5;P27816-4;H7C4C5;B5MEG9;F8W9U4;H0Y2V1;B4DSQ1	E7EVA0	MAP4	Microtubule-associated protein;Microtubule-associated protein 4	yes	no	2	0.013894	110.92
MDLAPSK	7	0	760.379	E7EVA0;P27816;P27816-6;P27816-2	E7EVA0	MAP4	Microtubule-associated protein;Microtubule-associated protein 4	yes	no	1	0.0053772	186.67
NVCLPPEMEVALTEDQVPALK	21	0	2352.17	E7EVA0;P27816;P27816-6;P27816-2	E7EVA0	MAP4	Microtubule-associated protein;Microtubule-associated protein 4	yes	no	2,3	1.719e-09	172
NVVLPTETEVAPAK	14	0	1466.8	E7EVA0;P27816;P27816-6;P27816-2	E7EVA0	MAP4	Microtubule-associated protein;Microtubule-associated protein 4	yes	no	2	0.00044696	132.31
TDYIPLLDVDEK	12	0	1419.71	E7EVA0;P27816;P27816-6;P27816-2;B9ZVR1;P27816-5;H7C456;P27816-7	E7EVA0	MAP4	Microtubule-associated protein;Microtubule-associated protein 4	yes	no	2	7.2529e-05	145.09
TEAPLAK	7	0	728.407	E7EVA0;P27816;P27816-6	E7EVA0	MAP4	Microtubule-associated protein;Microtubule-associated protein 4	yes	no	1	0.059383	74.717
TKPLATTQPAK	11	1	1154.67	E7EVA0;P27816;P27816-6;B9ZVR1;P27816-5;E9PGM5;P27816-4;H7C4C5;B5MEG9	E7EVA0	MAP4	Microtubule-associated protein;Microtubule-associated protein 4	yes	no	2	0.013818	101.71
TTTAAAVASTGPSSR	15	0	1376.69	E7EVA0;P27816;P27816-6;P27816-2;B9ZVR1;P27816-5;E9PGM5;P27816-4;H7C4C5;B5MEG9;F8W9U4;H0Y2V1	E7EVA0	MAP4	Microtubule-associated protein;Microtubule-associated protein 4	yes	no	2	2.4685e-05	158.93
TTTLSGTAPAAGVVPSR	17	0	1584.85	E7EVA0;P27816;P27816-6;P27816-2;B9ZVR1;P27816-5;E9PGM5;P27816-4;H7C4C5;B5MEG9;F8W9U4;H0Y2V1;B4DSQ1	E7EVA0	MAP4	Microtubule-associated protein;Microtubule-associated protein 4	yes	no	2	2.1677e-10	195.23
VGSLDNVGHLPAGGAVK	17	0	1589.85	E7EVA0;P27816;P27816-6;P27816-2;B9ZVR1;P27816-5;E9PGM5;P27816-4;H7C4C5;F8W9U4;H0Y2V1;B4DSQ1	E7EVA0	MAP4	Microtubule-associated protein;Microtubule-associated protein 4	yes	no	2	1.7365e-14	216.01
WPTETDVSSAK	11	0	1219.57	E7EVA0;P27816;P27816-6;P27816-2	E7EVA0	MAP4	Microtubule-associated protein;Microtubule-associated protein 4	yes	no	2	0.0030975	104.82
AMAGSVLLDKR	11	1	1159.64	E7EVF4;Q96F07-2;E7EVJ5;E7EWA4;Q96F07;F5H583;E7EW33;H7C229	E7EVF4	CYFIP2	Cytoplasmic FMR1-interacting protein 2	yes	no	2	9.4014e-05	167.18
AVGPSSTQLYMVR	13	0	1407.72	E7EVF4;Q96F07-2;E7EVJ5;F5H583;E7EW33;Q7L576	E7EVF4	CYFIP2;CYFIP1	Cytoplasmic FMR1-interacting protein 1	no	no	2	0.00014386	138.02
DFVSEAYLLTLGK	13	0	1454.77	E7EVF4;Q96F07-2;E7EVJ5;E7EWA4;Q96F07;F5H583	E7EVF4	CYFIP2	Cytoplasmic FMR1-interacting protein 2	yes	no	2	0.00012356	147.26
DKPANVQPYYLYGSKPLNIAYSHIYSSYR	29	2	3406.7	E7EVF4;Q96F07-2;E7EVJ5;E7EWA4;Q96F07;F5H583;E7EW33;H7C229	E7EVF4	CYFIP2	Cytoplasmic FMR1-interacting protein 2	yes	no	3	1.3658e-08	124.17
EANHNVSAPYGR	12	0	1313.61	E7EVF4;Q96F07-2;E7EVJ5;E7EWA4;Q96F07;F5H583;E7EW33;H7C229;Q7L576;Q7L576-2;Q7L576-3	E7EVF4	CYFIP2;CYFIP1	Cytoplasmic FMR1-interacting protein 2;Cytoplasmic FMR1-interacting protein 1	no	no	2	9.3881e-05	136.7
EPSMMEYVLYPLDLYNDSAYYALTK	25	0	2988.38	E7EVF4;Q96F07-2;E7EVJ5;E7EWA4;Q96F07;F5H583;E7EW33;H7C229	E7EVF4	CYFIP2	Cytoplasmic FMR1-interacting protein 2	yes	no	3	0.0003234	93.804
FAFVEVIAMIK	11	0	1266.7	E7EVF4;Q96F07-2;E7EVJ5;E7EWA4;Q96F07;F5H583;E7EW33;H7C229	E7EVF4	CYFIP2	Cytoplasmic FMR1-interacting protein 2	yes	no	2	0.061751	64.439
FINMFAVLDELK	12	0	1438.75	E7EVF4;Q96F07-2;E7EVJ5;E7EWA4;Q96F07;F5H583;Q7L576	E7EVF4	CYFIP2;CYFIP1	Cytoplasmic FMR1-interacting protein 2;Cytoplasmic FMR1-interacting protein 1	no	no	1,2	7.5322e-25	215.72
FISELAR	7	0	834.46	E7EVF4;Q96F07-2;E7EVJ5;E7EWA4;Q96F07;F5H583;E7EW33;H7C229;Q7L576	E7EVF4	CYFIP2;CYFIP1	Cytoplasmic FMR1-interacting protein 2;Cytoplasmic FMR1-interacting protein 1	no	no	1,2	0.011079	139.92
HEYGSPGILEFFHHQLK	17	0	2038.01	E7EVF4;Q96F07-2;E7EVJ5;E7EWA4;Q96F07;F5H583;E7EW33;H7C229;Q7L576;Q7L576-2;Q7L576-3	E7EVF4	CYFIP2;CYFIP1	Cytoplasmic FMR1-interacting protein 2;Cytoplasmic FMR1-interacting protein 1	no	no	3	0.0014457	111.83
HVQLLGR	7	0	821.487	E7EVF4;Q96F07-2;E7EVJ5;E7EWA4;Q96F07;F5H583;E7EW33;H7C229;Q7L576;Q7L576-2	E7EVF4	CYFIP2;CYFIP1	Cytoplasmic FMR1-interacting protein 2;Cytoplasmic FMR1-interacting protein 1	no	no	2	0.060053	74.415
IQFPIEMSMPWILTDHILETK	21	0	2541.3	E7EVF4;Q96F07-2;E7EVJ5;E7EWA4;Q96F07;F5H583;E7EW33;H7C229;Q7L576;Q7L576-2	E7EVF4	CYFIP2;CYFIP1	Cytoplasmic FMR1-interacting protein 2;Cytoplasmic FMR1-interacting protein 1	no	no	3	0.014918	66.779
KYQILNNEVFAILNK	15	1	1806	E7EVF4;Q96F07-2;E7EVJ5;E7EWA4;Q96F07;F5H583;E7EW33;H7C229	E7EVF4	CYFIP2	Cytoplasmic FMR1-interacting protein 2	yes	no	2	1.3472e-05	178.14
LCCGLSMFEVILTR	14	0	1697.83	E7EVF4;Q96F07-2;E7EVJ5;E7EWA4;Q96F07;F5H583;E7EW33;H7C229;Q7L576;Q7L576-2;Q7L576-3;H0YL50	E7EVF4	CYFIP2;CYFIP1	Cytoplasmic FMR1-interacting protein 2;Cytoplasmic FMR1-interacting protein 1	no	no	2,3	8.4431e-05	156.36
LGTPQQIAIAR	11	0	1166.68	E7EVF4;Q96F07-2;E7EVJ5;E7EWA4;Q96F07;F5H583;E7EW33;H7C229;Q7L576;Q7L576-2;Q7L576-3;H0YL50	E7EVF4	CYFIP2;CYFIP1	Cytoplasmic FMR1-interacting protein 2;Cytoplasmic FMR1-interacting protein 1	no	no	2	3.9586e-06	180.97
LLGYQGIAVVMEELLK	16	0	1774.99	E7EVF4;Q96F07-2;E7EVJ5;E7EWA4;Q96F07;F5H583;E7EW33;H7C229;Q7L576;Q7L576-2;Q7L576-3	E7EVF4	CYFIP2;CYFIP1	Cytoplasmic FMR1-interacting protein 2;Cytoplasmic FMR1-interacting protein 1	no	no	2,3	7.7682e-27	246.5
LVHPTDK	7	0	808.444	E7EVF4;Q96F07-2;E7EVJ5;E7EWA4;Q96F07;F5H583;E7EW33;H7C229;Q7L576	E7EVF4	CYFIP2;CYFIP1	Cytoplasmic FMR1-interacting protein 2;Cytoplasmic FMR1-interacting protein 1	no	no	1	0.013314	111.28
LVHPTDKFCNK	11	1	1357.68	E7EVF4;Q96F07-2;E7EVJ5;E7EWA4;Q96F07;F5H583;E7EW33;H7C229	E7EVF4	CYFIP2	Cytoplasmic FMR1-interacting protein 2	yes	no	2	0.0015725	122.69
NAFVTGIAR	9	0	947.519	E7EVF4;Q96F07-2;E7EVJ5;E7EWA4;Q96F07;E7EW33;H0YL39;H0YLJ5;E5RFQ0;H0YNP0;E5RJW3;Q7L576	E7EVF4	CYFIP2;CYFIP1	Cytoplasmic FMR1-interacting protein 2;Cytoplasmic FMR1-interacting protein 1	no	no	1	0.0058642	120.46
NFVGPPHFK	9	0	1041.54	E7EVF4;Q96F07-2;E7EVJ5;E7EWA4;Q96F07;F5H583;E7EW33;H7C229	E7EVF4	CYFIP2	Cytoplasmic FMR1-interacting protein 2	yes	no	2	0.0062577	102.51
NVLISVLQAIR	11	0	1224.76	E7EVF4;Q96F07-2;E7EVJ5;E7EWA4;Q96F07;F5H583;E7EW33;H7C229	E7EVF4	CYFIP2	Cytoplasmic FMR1-interacting protein 2	yes	no	1,2	6.8818e-09	199.82
PLNIAYSHIYSSYR	14	0	1682.84	E7EVF4;Q96F07-2;E7EVJ5;E7EWA4;Q96F07;F5H583;E7EW33;H7C229	E7EVF4	CYFIP2	Cytoplasmic FMR1-interacting protein 2	yes	no	2	0.0002659	137.21
SLDQAISR	8	0	888.466	E7EVF4;Q96F07-2;E7EVJ5;E7EWA4;Q96F07;F5H583;E7EW33;H7C229	E7EVF4	CYFIP2	Cytoplasmic FMR1-interacting protein 2	yes	no	2	0.0059654	116.05
SSLDGPIVLAIEDFHK	16	0	1739.91	E7EVF4;Q96F07-2;E7EVJ5;E7EWA4;Q96F07;F5H583;E7EW33;H7C229	E7EVF4	CYFIP2	Cytoplasmic FMR1-interacting protein 2	yes	no	2	1.9552e-05	165.86
TLIEVMPK	8	0	929.526	E7EVF4;Q96F07-2;E7EVJ5;E7EWA4;Q96F07;F5H583;E7EW33;H7C229	E7EVF4	CYFIP2	Cytoplasmic FMR1-interacting protein 2	yes	no	1	0.037415	88.029
TMLESLIADK	10	0	1119.58	E7EVF4;Q96F07-2;E7EVJ5;E7EWA4;Q96F07;F5H583;E7EW33;H7C229;Q7L576;Q7L576-2	E7EVF4	CYFIP2;CYFIP1	Cytoplasmic FMR1-interacting protein 2;Cytoplasmic FMR1-interacting protein 1	no	no	1,2	0.00033939	141.88
TVEVLEPEVTK	11	0	1242.67	E7EVF4;Q96F07-2;E7EVJ5;E7EWA4;Q96F07;F5H583;H0YL39;H0YLJ5;Q7L576	E7EVF4	CYFIP2;CYFIP1	Cytoplasmic FMR1-interacting protein 2;Cytoplasmic FMR1-interacting protein 1	no	no	2	0.00021114	132.17
YAPLHLVPLIER	12	0	1419.82	E7EVF4;Q96F07-2;E7EVJ5;E7EWA4;Q96F07;F5H583;E7EW33;H7C229;Q7L576;Q7L576-2;Q7L576-3;H0YL50	E7EVF4	CYFIP2;CYFIP1	Cytoplasmic FMR1-interacting protein 2;Cytoplasmic FMR1-interacting protein 1	no	no	2	7.4342e-05	158.05
YSNSEVVTGSGLDSQK	16	0	1669.78	E7EVF4;Q96F07-2;E7EVJ5;E7EWA4;Q96F07;F5H583;E7EW33;H7C229	E7EVF4	CYFIP2	Cytoplasmic FMR1-interacting protein 2	yes	no	2	4.3971e-05	139.88
ALEIYQTK	8	0	964.523	E7EVH7;Q07866-9;Q07866-4;G3V5R9;Q07866-6;Q07866-10;Q07866-5;G3V3H3;Q07866-7;F8W6L3;Q07866;Q07866-3;Q07866-2;G3V2E7;Q07866-8;G5E9S8	E7EVH7	KLC1	Kinesin light chain 1	yes	no	1,2	0.0034213	129.1
DAANLLNDALAIR	13	0	1368.74	E7EVH7;Q07866-9;Q07866-4;G3V5R9;Q07866-6;Q07866-10;Q07866-5;G3V3H3;Q07866-7;F8W6L3;Q07866;Q07866-3;Q07866-2;G3V2E7;Q07866-8;G5E9S8	E7EVH7	KLC1	Kinesin light chain 1	yes	no	2	2.9145e-19	245.55
DGTSFGEYGGWYK	13	0	1465.62	E7EVH7;Q07866-9;Q07866-4;G3V5R9;Q07866-6;Q07866-10;Q07866-5;G3V3H3;Q07866-7;F8W6L3;Q07866;Q07866-3;Q07866-2;G3V2E7;Q07866-8;G5E9S8;H0YG16;H0YJT3;H0YJL0;H0YJU9	E7EVH7	KLC1	Kinesin light chain 1	yes	no	2	0.00024713	134.99
DHPAVAATLNNLAVLYGK	18	0	1866	Q9H0B6;Q9H0B6-2;A8MZ87;E7EVH7;Q07866-9;Q07866-4;G3V5R9;Q07866-6;Q07866-10;Q07866-5;G3V3H3;Q07866-7;F8W6L3;Q07866;Q07866-3;Q07866-2;G3V2E7;Q07866-8;G5E9S8	E7EVH7	KLC2;KLC1	Kinesin light chain 2;Kinesin light chain 1	no	no	2	4.3578e-23	239.58
EAEPLCK	7	0	845.395	Q9H0B6;Q9H0B6-2;A8MZ87;E7EVH7;Q07866-9;Q07866-4;G3V5R9;Q07866-6;Q07866-10;Q07866-5;G3V3H3;Q07866-7;F8W6L3;Q07866;Q07866-3;Q07866-2;G3V2E7;Q07866-8;G5E9S8	E7EVH7	KLC2;KLC1	Kinesin light chain 2;Kinesin light chain 1	no	no	1	0.063105	77.748
EFGSVDDENKPIWMHAEER	19	1	2288.02	E7EVH7;Q07866-9;Q07866-4;G3V5R9;Q07866-6;Q07866-10;Q07866-5;G3V3H3;Q07866-7;F8W6L3;Q07866;Q07866-3;Q07866-2;G3V2E7;Q07866-8;G5E9S8;H0YG16	E7EVH7	KLC1	Kinesin light chain 1	yes	no	3	0.0616	74.141
HLEFMNQLK	9	0	1158.59	E7EVH7;Q07866-9;Q07866-4;G3V5R9;Q07866-6;Q07866-10;Q07866-5;G3V3H3;Q07866-7;F8W6L3;Q07866;Q07866-3;Q07866-2;G3V2E7;Q07866-8;G5E9S8	E7EVH7	KLC1	Kinesin light chain 1	yes	no	2	0.0010554	133.13
KDDESNLVEEK	11	1	1304.61	E7EVH7;Q07866-9;Q07866-4;G3V5R9;Q07866-6;Q07866-10;Q07866-5;G3V3H3;Q07866-7;F8W6L3;Q07866;Q07866-3;Q07866-2;G3V2E7;Q07866-8;G5E9S8;G3V2P7	E7EVH7	KLC1	Kinesin light chain 1	yes	no	2	4.6412e-13	222.25
LCQENQWLR	9	0	1245.59	E7EVH7;Q07866-9;Q07866-4;G3V5R9;Q07866-6;Q07866-10;Q07866-5;G3V3H3;Q07866-7;F8W6L3;Q07866;Q07866-3;Q07866-2;G3V2E7;Q07866-8;G5E9S8;G3V2P7;Q9NSK0-3;Q9NSK0;Q9NSK0-4;C9J8T5;C9JZE5	E7EVH7	KLC1;KLC4	Kinesin light chain 1;Kinesin light chain 4	no	no	2	0.0025972	118.18
LGPDDPNVAK	10	0	1024.52	Q9H0B6;Q9H0B6-2;A8MZ87;E7EVH7;Q07866-9;Q07866-4;G3V5R9;Q07866-6;Q07866-10;Q07866-5;G3V3H3;Q07866-7;F8W6L3;Q07866;Q07866-3;Q07866-2;G3V2E7;Q07866-8;G5E9S8	E7EVH7	KLC2;KLC1	Kinesin light chain 2;Kinesin light chain 1	no	no	2	0.0031841	106.62
LTQDEIISK	9	0	1045.57	E7EVH7;Q07866-9;Q07866-4;G3V5R9;Q07866-6;Q07866-10;Q07866-5;G3V3H3;Q07866-7;F8W6L3;Q07866;Q07866-3;Q07866-2;G3V2E7;Q07866-8;G5E9S8;G3V2P7	E7EVH7	KLC1	Kinesin light chain 1	yes	no	2	6.7381e-08	192.26
NEHNSILQSLLETLK	15	0	1737.93	E7EVH7;Q07866-9;Q07866-4;G3V5R9;Q07866-6;Q07866-10;Q07866-5;G3V3H3;Q07866-7;F8W6L3;Q07866;Q07866-3;Q07866-2;G3V2E7;Q07866-8;G5E9S8;G3V2P7	E7EVH7	KLC1	Kinesin light chain 1	yes	no	2	7.3823e-36	280.5
NLGALYR	7	0	805.445	E7EVH7;Q07866-9;Q07866-4;G3V5R9;Q07866-6;Q07866-10;Q07866-5;G3V3H3;Q07866-7;F8W6L3;Q07866;Q07866-3;Q07866-2;G3V2E7;Q07866-8;G5E9S8;H0YG16;H0YJT3;H0YJL0;H0YJU9;Q9NSK0-3;Q9NSK0;B4DME9	E7EVH7	KLC1;KLC4	Kinesin light chain 1;Kinesin light chain 4	no	no	1,2	0.010644	134.66
NNLASCYLK	9	0	1081.52	Q9H0B6;Q9H0B6-2;A8MZ87;E7EVH7;Q07866-9;Q07866-4;G3V5R9;Q07866-6;Q07866-10;Q07866-5;G3V3H3;Q07866-7;F8W6L3;Q07866;Q07866-3;Q07866-2;G3V2E7;Q07866-8;G5E9S8;Q9NSK0-3;Q9NSK0;B4DME9;H7C4M1	E7EVH7	KLC2;KLC1;KLC4	Kinesin light chain 2;Kinesin light chain 1;Kinesin light chain 4	no	no	2	0.0037559	113.22
TKNNLASCYLK	11	1	1310.67	Q9H0B6;Q9H0B6-2;A8MZ87;E7EVH7;Q07866-9;Q07866-4;G3V5R9;Q07866-6;Q07866-10;Q07866-5;G3V3H3;Q07866-7;F8W6L3;Q07866;Q07866-3;Q07866-2;G3V2E7;Q07866-8;G5E9S8;Q9NSK0-3;Q9NSK0;B4DME9;H7C4M1	E7EVH7	KLC2;KLC1;KLC4	Kinesin light chain 2;Kinesin light chain 1;Kinesin light chain 4	no	no	2	7.2328e-06	186.58
TLGKDHPAVAATLNNLAVLYGK	22	1	2265.25	Q9H0B6;Q9H0B6-2;A8MZ87;E7EVH7;Q07866-9;Q07866-4;G3V5R9;Q07866-6;Q07866-10;Q07866-5;G3V3H3;Q07866-7;F8W6L3;Q07866;Q07866-3;Q07866-2;G3V2E7;Q07866-8;G5E9S8	E7EVH7	KLC2;KLC1	Kinesin light chain 2;Kinesin light chain 1	no	no	2,3	1.1255e-26	210.98
TLHNLVIQYASQGR	14	0	1598.85	Q9H0B6;Q9H0B6-2;A8MZ87;A8MX29;E9PQ02;E7EVH7;Q07866-9;Q07866-4;G3V5R9;Q07866-6;Q07866-10;Q07866-5;G3V3H3;Q07866-7;F8W6L3;Q07866;Q07866-3;Q07866-2;G3V2E7;Q07866-8;G5E9S8	E7EVH7	KLC2;KLC1	Kinesin light chain 2;Kinesin light chain 1	no	no	2,3	8.6862e-18	231.58
TSGHDHPDVATMLNILALVYR	21	0	2322.18	Q9H0B6;Q9H0B6-2;A8MZ87;A8MX29;E9PQ02;E7EVH7;Q07866-9;Q07866-4;G3V5R9;Q07866-6;Q07866-10;Q07866-5;G3V3H3;Q07866-7;F8W6L3;Q07866;Q07866-3;Q07866-2;G3V2E7;Q07866-8	E7EVH7	KLC2;KLC1	Kinesin light chain 2;Kinesin light chain 1	no	no	2,3	3.8461e-14	190.83
VAEVLNDPENMEK	13	0	1486.7	E7EVH7;Q07866-9;Q07866-4;G3V5R9;Q07866-6;Q07866-10;Q07866-5;G3V3H3;Q07866-7;F8W6L3;Q07866;Q07866-3;Q07866-2;G3V2E7;Q07866-8;G5E9S8;H0YG16;H0YJT3;H0YJL0;H0YJU9;H0YGB8	E7EVH7	KLC1	Kinesin light chain 1	yes	no	2	0.00030317	150.22
VDSPTVTTTLK	11	0	1160.63	E7EVH7;Q07866-9;Q07866-4;G3V5R9;Q07866-6;Q07866-10;Q07866-5;G3V3H3;Q07866-7;F8W6L3;Q07866;Q07866-3;Q07866-2;G3V2E7;Q07866-8;G5E9S8;H0YG16;H0YJT3;H0YJL0;H0YJU9	E7EVH7	KLC1	Kinesin light chain 1	yes	no	2	0.00061313	119.27
VLGKDHPDVAK	11	1	1177.65	E7EVH7;Q07866-9;Q07866-4;G3V5R9;Q07866-6;Q07866-10;Q07866-5;G3V3H3;Q07866-7;F8W6L3;Q07866;Q07866-3;Q07866-2;G3V2E7;Q07866-8;G5E9S8	E7EVH7	KLC1	Kinesin light chain 1	yes	no	2	0.00095383	130.1
YKDAANLLNDALAIR	15	1	1659.89	E7EVH7;Q07866-9;Q07866-4;G3V5R9;Q07866-6;Q07866-10;Q07866-5;G3V3H3;Q07866-7;F8W6L3;Q07866;Q07866-3;Q07866-2;G3V2E7;Q07866-8;G5E9S8	E7EVH7	KLC1	Kinesin light chain 1	yes	no	2	7.8844e-10	209.89
YKEAEPLCK	9	1	1136.55	Q9H0B6;Q9H0B6-2;A8MZ87;E7EVH7;Q07866-9;Q07866-4;G3V5R9;Q07866-6;Q07866-10;Q07866-5;G3V3H3;Q07866-7;F8W6L3;Q07866;Q07866-3;Q07866-2;G3V2E7;Q07866-8;G5E9S8	E7EVH7	KLC2;KLC1	Kinesin light chain 2;Kinesin light chain 1	no	no	2	0.020146	105.98
AAAAEPPVIELGAR	14	0	1363.75	E7EVM2;P17542;P17542-2	E7EVM2	TAL1	T-cell acute lymphocytic leukemia protein 1	yes	no	2	0.086977	60.628
GGPGGGPAGGGGAAR	15	0	1094.52	E7EVM2;P17542;P17542-2	E7EVM2	TAL1	T-cell acute lymphocytic leukemia protein 1	yes	no	2	0.0092483	89.301
HRVPTTELCRPPGPAPAPAPASVTAELPGDGR	32	2	3273.67	E7EVM2;P17542;P17542-2	E7EVM2	TAL1	T-cell acute lymphocytic leukemia protein 1	yes	no	3	3.5013e-07	103.85
LLNDQEEEGTQR	12	0	1430.66	E7EVM2;P17542;P17542-2;P17542-3	E7EVM2	TAL1	T-cell acute lymphocytic leukemia protein 1	yes	no	2	5.9003e-05	154.36
YINFLAK	7	0	867.485	E7EVM2;P17542;P17542-2;P17542-3	E7EVM2	TAL1	T-cell acute lymphocytic leukemia protein 1	yes	no	1	0.022734	106.76
AALIMQVLQLTADQIAMLPPEQR	23	0	2549.37	Q9H0L4;E7EWR4;P33240;P33240-2	E7EWR4	CSTF2T;CSTF2	Cleavage stimulation factor subunit 2 tau variant;Cleavage stimulation factor subunit 2	no	no	4	0.11952	44.238
GGTLLSVTGEVEPR	14	0	1413.75	Q9H0L4;E7EWR4;P33240;P33240-2;E9PID8	E7EWR4	CSTF2T;CSTF2	Cleavage stimulation factor subunit 2 tau variant;Cleavage stimulation factor subunit 2	no	no	2	0.018271	81.904
GLLGDAPNDPR	11	0	1123.56	Q9H0L4;E7EWR4;P33240;P33240-2;E9PID8	E7EWR4	CSTF2T;CSTF2	Cleavage stimulation factor subunit 2 tau variant;Cleavage stimulation factor subunit 2	no	no	2	0.00046377	111.86
GPPPHELR	8	0	901.477	E7EWR4;P33240;P33240-2;E9PID8	E7EWR4	CSTF2	Cleavage stimulation factor subunit 2	yes	no	2	0.0082359	109.01
GSLPANVPTPR	11	0	1107.6	E7EWR4;P33240;P33240-2;E9PID8	E7EWR4	CSTF2	Cleavage stimulation factor subunit 2	yes	no	2	0.00015876	134.49
IVDPEIALK	9	0	996.586	E7EWR4;P33240;P33240-2;E9PID8	E7EWR4	CSTF2	Cleavage stimulation factor subunit 2	yes	no	2	0.056668	67.563
PLMAEPR	7	0	812.421	E7EWR4;P33240;P33240-2;E9PID8	E7EWR4	CSTF2	Cleavage stimulation factor subunit 2	yes	no	2	0.047271	80.18
SLGTGAPVIESPYGETISPEDAPESISK	28	0	2830.38	E7EWR4;P33240;P33240-2;E9PID8	E7EWR4	CSTF2	Cleavage stimulation factor subunit 2	yes	no	2	3.1978e-06	107.03
AGTATLAMSEK	11	0	1078.53	E7EWW0;Q7Z3J2;F5H7K1;G5E9I3;C9J7I2;Q7Z3J2-2;H3BVG8;H3BRV8	E7EWW0	C16orf62	UPF0505 protein C16orf62	yes	no	2	0.011947	86.014
AVFPWHSR	8	0	998.509	E7EWW0;Q7Z3J2;F5H7K1;G5E9I3;H3BVG8	E7EWW0	C16orf62	UPF0505 protein C16orf62	yes	no	2	0.00038323	164.53
FLPFLDMFQK	10	0	1284.66	E7EWW0;Q7Z3J2;F5H7K1;G5E9I3;C9J7I2;Q7Z3J2-2;H3BV68	E7EWW0	C16orf62	UPF0505 protein C16orf62	yes	no	2	0.0013993	117.7
FVLITDILDTFGK	13	0	1480.82	E7EWW0;Q7Z3J2;F5H7K1;G5E9I3;H3BVG8	E7EWW0	C16orf62	UPF0505 protein C16orf62	yes	no	2	6.9775e-05	163.51
LGNNALLLNSVMSAFR	16	0	1718.91	E7EWW0;Q7Z3J2;F5H7K1;G5E9I3;C9J7I2;Q7Z3J2-2;H3BV68	E7EWW0	C16orf62	UPF0505 protein C16orf62	yes	no	2	5.8759e-06	154.46
NFFDFLLTFK	10	0	1290.66	E7EWW0;Q7Z3J2;C9J7I2;Q7Z3J2-2;H3BVG8;H3BV68;I3L1U5	E7EWW0	C16orf62	UPF0505 protein C16orf62	yes	no	2	0.011367	89.805
TRLEELDDFEEGSQK	15	1	1794.83	E7EWW0;Q7Z3J2;F5H7K1;G5E9I3;C9J7I2;Q7Z3J2-2;H3BVG8	E7EWW0	C16orf62	UPF0505 protein C16orf62	yes	no	2	0.00032469	143.28
AASIFGGAKPVDTAAR	16	1	1530.82	E7EX17;P23588;B4DS13;F8VX11	E7EX17	EIF4B	Eukaryotic translation initiation factor 4B	yes	no	2	3.2318e-09	196.8
AFGSGYR	7	0	756.355	E7EX17;P23588;B4DS13;F8VX11;F8VP89	E7EX17	EIF4B	Eukaryotic translation initiation factor 4B	yes	no	1	0.026841	95.957
ARPATDSFDDYPPR	14	1	1606.74	E7EX17;P23588;B4DS13;F8VP89;F8VSC7;F8W0K0	E7EX17	EIF4B	Eukaryotic translation initiation factor 4B	yes	no	2	0.0029298	122.97
DSDKTDTDWR	10	1	1237.52	E7EX17;P23588;B4DS13;F8VP89;F8VSC7;F8W0K0	E7EX17	EIF4B	Eukaryotic translation initiation factor 4B	yes	no	2	0.00114	150.46
EDDSSASTSQSTR	13	0	1369.56	E7EX17;P23588;B4DS13;F8VX11	E7EX17	EIF4B	Eukaryotic translation initiation factor 4B	yes	no	2	0.058409	65.895
GFGYAEFEDLDSLLSALSLNEESLGNR	27	0	2945.39	E7EX17;P23588;F8VX11;F8VP89;F8VSC7;F8W0K0;F8VYE9	E7EX17	EIF4B	Eukaryotic translation initiation factor 4B	yes	no	2,3	9.0829e-35	228.01
GLNISAVR	8	0	828.482	E7EX17;P23588;F8VX11;F8VP89;F8VSC7;F8W0K0;F8VYE9;F8VRU1	E7EX17	EIF4B	Eukaryotic translation initiation factor 4B	yes	no	1,2	0.0023492	151.29
KDENKVDGMNAPK	13	2	1444.7	E7EX17;P23588;B4DS13	E7EX17	EIF4B	Eukaryotic translation initiation factor 4B	yes	no	2	2.6441e-24	249.33
KPEENPASK	9	1	998.503	E7EX17;P23588;B4DS13	E7EX17	EIF4B	Eukaryotic translation initiation factor 4B	yes	no	2	0.00075392	147.75
SILPTAPR	8	0	853.502	E7EX17;P23588;B4DS13;F8VX11;F8VP89;F8VSC7;F8W0K0;F8VYE9;F8VRU1	E7EX17	EIF4B	Eukaryotic translation initiation factor 4B	yes	no	1,2	0.0094043	105.39
SPPYTAFLGNLPYDVTEESIK	21	0	2340.15	E7EX17;P23588;B4DS13;F8VX11;F8VP89;F8VSC7;F8W0K0;F8VYE9;F8VRU1	E7EX17	EIF4B	Eukaryotic translation initiation factor 4B	yes	no	3	0.00034696	105.99
SPPYTAFLGNLPYDVTEESIKEFFR	25	1	2919.43	E7EX17;P23588;B4DS13;F8VX11;F8VP89;F8VSC7;F8W0K0;F8VYE9;F8VRU1	E7EX17	EIF4B	Eukaryotic translation initiation factor 4B	yes	no	3	2.5658e-07	122.19
SQSSDTEQQSPTSGGGK	17	0	1679.72	E7EX17;P23588;B4DS13	E7EX17	EIF4B	Eukaryotic translation initiation factor 4B	yes	no	2,3	5.9068e-21	243.86
STPKEDDSSASTSQSTR	17	1	1782.79	E7EX17;P23588;B4DS13;F8VX11	E7EX17	EIF4B	Eukaryotic translation initiation factor 4B	yes	no	2,3	1.5907e-07	177.44
TGSESSQTGTSTTSSR	16	0	1572.69	E7EX17;P23588;B4DS13	E7EX17	EIF4B	Eukaryotic translation initiation factor 4B	yes	no	2	0.0018088	106.82
VAPAQPSEEGPGR	13	0	1293.63	E7EX17;P23588;B4DS13	E7EX17	EIF4B	Eukaryotic translation initiation factor 4B	yes	no	2	0.071906	62.528
VAPAQPSEEGPGRK	14	1	1421.73	E7EX17;P23588;B4DS13	E7EX17	EIF4B	Eukaryotic translation initiation factor 4B	yes	no	2	0.00013577	166.6
VDVADQAQDKDRDDR	15	2	1744.8	E7EX17;P23588;B4DS13;F8VP89;F8VSC7;F8W0K0	E7EX17	EIF4B	Eukaryotic translation initiation factor 4B	yes	no	2,3	1.4525e-07	199.31
VMPAPPPK	8	0	835.463	E7EX17;P23588;B4DS13	E7EX17	EIF4B	Eukaryotic translation initiation factor 4B	yes	no	1,2	0.0559	77.748
VMPAPPPKENAWVK	14	1	1562.83	E7EX17;P23588;B4DS13	E7EX17	EIF4B	Eukaryotic translation initiation factor 4B	yes	no	2	0.0021493	128.68
YAALSVDGEDENEGEDYAE	19	0	2074.81	E7EX17;P23588;B4DS13	E7EX17	EIF4B	Eukaryotic translation initiation factor 4B	yes	no	2	6.9934e-24	241.79
DICNDVLSLLEK	12	0	1417.71	E7EX29;P63104;B0AZS6;E7ESK7	E7EX29	YWHAZ	14-3-3 protein zeta/delta	yes	no	1,2	1.6106e-18	241.84
EKIETELR	8	1	1016.55	E7EX29;P63104;B0AZS6;E7ESK7;E7EVZ2;E9PD24	E7EX29	YWHAZ	14-3-3 protein zeta/delta	yes	no	2	2.6295e-08	238.51
FLIPNASQAESK	12	0	1303.68	E7EX29;P63104;B0AZS6;E7ESK7;P63104-2	E7EX29	YWHAZ	14-3-3 protein zeta/delta	yes	no	1,2	3.1985e-05	170.66
GIVDQSQQAYQEAFEISK	18	0	2039.98	E7EX29;P63104;B0AZS6;P63104-2;H0YB80;B7Z2E6	E7EX29	YWHAZ	14-3-3 protein zeta/delta	yes	no	2	8.2589e-77	322.43
GIVDQSQQAYQEAFEISKK	19	1	2168.07	E7EX29;P63104;B0AZS6;P63104-2;H0YB80;B7Z2E6	E7EX29	YWHAZ	14-3-3 protein zeta/delta	yes	no	2,3	0.00076835	129.43
IETELRDICNDVLSLLEK	18	1	2159.11	E7EX29;P63104;B0AZS6;E7ESK7	E7EX29	YWHAZ	14-3-3 protein zeta/delta	yes	no	2,3	2.9256e-12	191.96
MDKNELVQK	9	1	1103.56	E7EX29;P63104;E7ESK7;E7EVZ2;E9PD24;E5RIR4;E5RGE1	E7EX29	YWHAZ	14-3-3 protein zeta/delta	yes	no	1,2	0.0015743	166.52
SVTEQGAELSNEER	14	0	1547.71	E7EX29;P63104;E7ESK7;E7EVZ2;E9PD24;E5RIR4;E5RGE1	E7EX29	YWHAZ	14-3-3 protein zeta/delta	yes	no	2	1.0637e-45	294
TAFDEAIAELDTLSEESYK	19	0	2130.98	E7EX29;P63104;B0AZS6;P63104-2;H0YB80;B7Z2E6	E7EX29	YWHAZ	14-3-3 protein zeta/delta	yes	no	2,3	2.0357e-31	260.96
VVSSIEQK	8	0	888.492	E7EX29;P63104;E7ESK7;E7EVZ2;E9PD24;E5RIR4	E7EX29	YWHAZ	14-3-3 protein zeta/delta	yes	no	1,2	0.00028576	166.52
YDDMAACMK	9	0	1103.41	E7EX29;P63104;E7ESK7;E7EVZ2;E9PD24;E5RIR4;E5RGE1	E7EX29	YWHAZ	14-3-3 protein zeta/delta	yes	no	2	0.00030553	149.72
YLAEVAAGDDKK	12	1	1278.65	E7EX29;P63104;B0AZS6;P63104-2;H0YB80;B7Z2E6	E7EX29	YWHAZ	14-3-3 protein zeta/delta	yes	no	1,2	1.2849e-17	234.63
AFENDVDALCNLR	13	0	1535.7	E7EX59;C9JQS9;P05166-2;E9PDR0;P05166;E7ETT1;E7EUY3;E7ETT4;E9PEC3;F8WBI9;E7ENC1	E7EX59	PCCB	Propionyl-CoA carboxylase beta chain, mitochondrial	yes	no	2	0.00013086	143.94
AYNMVDIIHSVVDER	15	0	1759.86	E7EX59;C9JQS9;P05166-2;E9PDR0;P05166;E7ETT1;E7EUY3;E7ETT4;E9PEC3;F8WBI9	E7EX59	PCCB	Propionyl-CoA carboxylase beta chain, mitochondrial	yes	no	2	2.838e-18	231.71
AEITDAEGLGLK	12	0	1215.63	E7EX90;Q14203-4;Q14203-3;Q14203;Q14203-6;Q14203-5;Q14203-2	E7EX90	DCTN1	Dynactin subunit 1	yes	no	2	0.0023232	99.5
AESLQQEVEALK	12	0	1343.69	E7EX90;Q14203-4;Q14203-3;Q14203;Q14203-6;Q14203-5;Q14203-2;Q6AWB1	E7EX90	DCTN1;DKFZp686E0752	Dynactin subunit 1	yes	no	2	0.10695	56.122
AFLQGGQEATDIALLLR	17	0	1814.99	E7EX90;Q14203-4;Q14203-3;Q14203;Q14203-6;Q14203-5;Q14203-2;Q6AWB1	E7EX90	DCTN1;DKFZp686E0752	Dynactin subunit 1	yes	no	2	0.033803	69.331
ASLASLPPLHVAK	13	0	1302.77	E7EX90;Q14203-4;Q14203-3;Q14203;Q14203-6;Q14203-5;Q14203-2;E7EWF7	E7EX90	DCTN1;SLC4A5	Dynactin subunit 1	yes	no	2	4.1406e-05	169.65
DQLDETVNVEPLTK	14	0	1599.8	E7EX90;Q14203-4;Q14203-3;Q14203;Q14203-6;Q14203-5;Q14203-2;Q6AWB1	E7EX90	DCTN1;DKFZp686E0752	Dynactin subunit 1	yes	no	2	1.0637e-45	294
DSPLLLQQISAMR	13	0	1470.79	E7EX90;Q14203-4;Q14203-3;Q14203;Q14203-6;Q14203-5;Q14203-2;E7EWF7	E7EX90	DCTN1;SLC4A5	Dynactin subunit 1	yes	no	2	0.011237	87.498
EFEETMDALQADIDQLEAEK	20	0	2324.04	E7EX90;Q14203-4;Q14203-3;Q14203;Q14203-6;Q14203-5;Q14203-2	E7EX90	DCTN1	Dynactin subunit 1	yes	no	2	7.121e-35	249.14
ELTNQQEASVER	12	0	1402.67	E7EX90;Q14203-4;Q14203-3;Q14203;Q14203-6;Q14203-5;Q14203-2;Q6AWB1	E7EX90	DCTN1;DKFZp686E0752	Dynactin subunit 1	yes	no	2	4.9399e-05	166.7
ETELELR	7	0	888.455	E7EX90;Q14203-4;Q14203-3;Q14203;Q14203-6;Q14203-5;Q14203-2;Q6AWB1	E7EX90	DCTN1;DKFZp686E0752	Dynactin subunit 1	yes	no	1	0.065521	71.949
ETVSQRPGATVPTDFATFPSSAFLR	25	1	2681.34	E7EX90;Q14203-4;Q14203-3;Q14203;Q14203-6;Q14203-5;Q14203-2;E7EWF7	E7EX90	DCTN1;SLC4A5	Dynactin subunit 1	yes	no	3	9.4034e-16	181.61
FELSENCSERPGLR	14	1	1692.79	E7EX90;Q14203-4;Q14203-3;Q14203;Q14203-6;Q14203-5;Q14203-2;Q6AWB1	E7EX90	DCTN1;DKFZp686E0752	Dynactin subunit 1	yes	no	2	0.00032202	155.86
GPPPSGIATLVSGIAGGAIPGQAPGSVPGPGLVK	34	0	2975.64	E7EX90;Q14203-4;Q14203-3;Q14203-5	E7EX90	DCTN1		yes	no	3,4,5	1.2602e-07	97.063
IKGEELSEANVR	12	1	1343.7	E7EX90;Q14203-4;Q14203-3;Q14203;Q14203-6;Q14203-5;Q14203-2	E7EX90	DCTN1	Dynactin subunit 1	yes	no	2	0.00018264	166.7
IQLEQVQEWK	10	0	1299.68	E7EX90;Q14203-4;Q14203-3;Q14203;Q14203-6;Q14203-5;Q14203-2;Q6AWB1	E7EX90	DCTN1;DKFZp686E0752	Dynactin subunit 1	yes	no	2	0.00058477	131.83
KTSQLLETLNQLSTHTHVVDITR	23	1	2633.41	E7EX90;Q14203-4;Q14203-3;Q14203;Q14203-6;Q14203-5;Q14203-2;E7EWF7	E7EX90	DCTN1;SLC4A5	Dynactin subunit 1	yes	no	3	1.8102e-13	180.8
LHISQLQHENSILK	14	0	1658.91	E7EX90;Q14203-4;Q14203-3;Q14203;Q14203-6;Q14203-5;Q14203-2;E7EWF7	E7EX90	DCTN1;SLC4A5	Dynactin subunit 1	yes	no	2	5.2986e-12	213.99
LKDEVLK	7	1	843.507	E7EX90;Q14203-4;Q14203-3;Q14203;Q14203-6;Q14203-5;Q14203-2;E7EWF7	E7EX90	DCTN1;SLC4A5	Dynactin subunit 1	yes	no	2	0.042133	136.75
LSHEGPGSELPAGALYR	17	0	1752.88	E7EX90;Q14203-4;Q14203-3;Q14203;Q14203-6;Q14203-5;Q14203-2;E7EWF7	E7EX90	DCTN1;SLC4A5	Dynactin subunit 1	yes	no	2,3	2.7904e-20	235.71
LVLTQEQLHQLHSR	14	0	1700.93	E7EX90;Q14203-4;Q14203-3;Q14203;Q14203-6;Q14203-5;Q14203-2;E7EWF7	E7EX90	DCTN1;SLC4A5	Dynactin subunit 1	yes	no	2,3	1.9716e-86	276.19
MQEQQADLQR	10	0	1245.58	E7EX90;Q14203-4;Q14203-3;Q14203;Q14203-6;Q14203-5;Q14203-2;Q6AWB1	E7EX90	DCTN1;DKFZp686E0752	Dynactin subunit 1	yes	no	2	5.3492e-06	179.19
QLTAHLQDVNR	11	0	1293.68	E7EX90;Q14203-4;Q14203-3;Q14203;Q14203-6;Q14203-5;Q14203-2;Q6AWB1	E7EX90	DCTN1;DKFZp686E0752	Dynactin subunit 1	yes	no	2	0.0013716	114.86
QSQIQVFEDGADTTSPETPDSSASK	25	0	2624.17	E7EX90;Q14203-4;Q14203-3;Q14203;Q14203-6;Q6AWB1;E9PCY0;C9JKG6;C9JJD0	E7EX90	DCTN1;DKFZp686E0752	Dynactin subunit 1	yes	no	3	3.7834e-05	101.6
SAEASARPLR	10	1	1056.57	E7EX90;Q14203-4;Q14203-3;Q14203;Q14203-6;Q6AWB1;E9PCY0;C9JKG6;C9JJD0;C9JJN7;C9JTE5;C9JZA4;C9J1B7;C9JUI8	E7EX90	DCTN1;DKFZp686E0752	Dynactin subunit 1	yes	no	2	0.0013849	145.25
SLSDTVEK	8	0	877.439	E7EX90;Q14203-4;Q14203-3;Q14203;Q14203-6;Q14203-5;Q14203-2;E7EWF7	E7EX90	DCTN1;SLC4A5	Dynactin subunit 1	yes	no	1	0.0099371	113.7
SPSAQLMEQVAQLK	14	0	1528.79	E7EX90;Q14203-4;Q14203-3;Q14203;Q14203-6;Q14203-5;Q14203-2;E7EWF7	E7EX90	DCTN1;SLC4A5	Dynactin subunit 1	yes	no	2	9.6949e-18	229.9
TSQLLETLNQLSTHTHVVDITR	22	0	2505.32	E7EX90;Q14203-4;Q14203-3;Q14203;Q14203-6;Q14203-5;Q14203-2;E7EWF7	E7EX90	DCTN1;SLC4A5	Dynactin subunit 1	yes	no	3	1.0299e-19	199.41
VDELTTDLEILKAEIEEK	18	1	2087.09	E7EX90;Q14203-4;Q14203-3;Q14203;Q14203-6;Q14203-5;Q14203-2;Q6AWB1	E7EX90	DCTN1;DKFZp686E0752	Dynactin subunit 1	yes	no	2	0.10463	69.081
VEAAQETVADYQQTIK	16	0	1792.88	E7EX90;Q14203-4;Q14203-3;Q14203;Q14203-6;Q14203-5;Q14203-2;Q6AWB1	E7EX90	DCTN1;DKFZp686E0752	Dynactin subunit 1	yes	no	2	1.0635e-13	211.7
YFTCDEGHGIFVR	13	0	1599.71	E7EX90;Q14203-4;Q14203-3;Q14203;Q14203-6;Q6AWB1;E9PCY0;C9JKG6;C9JJD0;C9JJN7;C9JTE5;C9JZA4	E7EX90	DCTN1;DKFZp686E0752	Dynactin subunit 1	yes	no	2	4.8958e-05	168.02
ALFNAQFGSIFR	12	0	1369.71	E9PAL9;C9JTZ6;Q9H857-2;Q9H857-3;Q9H857;Q9H857-4	E9PAL9	NT5DC2	5-nucleotidase domain-containing protein 2	yes	no	2	3.2036e-18	237.67
DILIEHYK	8	0	1029.55	E9PAL9;C9JTZ6;Q9H857-2;Q9H857-3;Q9H857;H7C4G8	E9PAL9	NT5DC2	5-nucleotidase domain-containing protein 2	yes	no	2	0.0037802	126.52
FSDLYMASLSCLLNYR	16	0	1951.92	E9PAL9;C9JTZ6;Q9H857-2;Q9H857-3;Q9H857;Q9H857-4	E9PAL9	NT5DC2	5-nucleotidase domain-containing protein 2	yes	no	2	1.6618e-10	207.52
GLMYQWIEQDMEK	13	0	1669.75	E9PAL9;C9JTZ6;Q9H857-2;Q9H857-3;Q9H857;Q9H857-4;H7C4G8	E9PAL9	NT5DC2	5-nucleotidase domain-containing protein 2	yes	no	2	8.4707e-05	160.27
GSLQWDR	7	0	860.414	E9PAL9;C9JTZ6;Q9H857-2;Q9H857-3;Q9H857;Q9H857-4;H7C4G8;H7C519	E9PAL9	NT5DC2	5-nucleotidase domain-containing protein 2	yes	no	2	0.066784	71.379
LVHDLLPPEVCSLLNPAAIYANNEISLR	28	0	3130.65	E9PAL9;C9JTZ6;Q9H857-2;Q9H857-3;H7C4G8	E9PAL9	NT5DC2		yes	no	3	1.806e-16	165.38
QLFLITNSPFSFVDK	15	0	1754.92	E9PAL9;C9JTZ6;Q9H857-2;Q9H857-3;Q9H857;Q9H857-4;H7C4G8	E9PAL9	NT5DC2	5-nucleotidase domain-containing protein 2	yes	no	2	3.8879e-26	258.36
VDFTFYPR	8	0	1043.51	E9PAL9;C9JTZ6;Q9H857-2;Q9H857-3;Q9H857;Q9H857-4;H7C519	E9PAL9	NT5DC2	5-nucleotidase domain-containing protein 2	yes	no	2	4.7371e-05	201.39
VLYFGDHLYSDLADLMLR	18	0	2140.07	E9PAL9;C9JTZ6;Q9H857-2;Q9H857-3;Q9H857;Q9H857-4;H7C519	E9PAL9	NT5DC2	5-nucleotidase domain-containing protein 2	yes	no	3	0.060341	60.918
EALGLGPPAAQLTPPPAPVGLR	22	0	2121.19	E9PAU2;Q8IY67-2;Q8IY67	E9PAU2	RAVER1	Ribonucleoprotein PTB-binding 1	yes	no	2	0.00082929	91.276
GFAVLEYETAEMAEEAQQQADGLSLGGSHLR	31	0	3306.55	E9PAU2;Q8IY67-2;Q8IY67	E9PAU2	RAVER1	Ribonucleoprotein PTB-binding 1	yes	no	3,4	3.7979e-16	150.06
GTAFVTLLNGEQAEAAINAFHQSR	24	0	2544.27	E9PAU2;Q8IY67-2;Q8IY67	E9PAU2	RAVER1	Ribonucleoprotein PTB-binding 1	yes	no	3	0.005694	70.413
QGLLGAPPAMPLLNGPALSTALLQLALQTQGQK	33	0	3309.85	E9PAU2;Q8IY67-2;Q8IY67;K7ERR4	E9PAU2	RAVER1	Ribonucleoprotein PTB-binding 1	yes	no	3	1.6533e-22	160.43
RAPEEELPPLDPEEIRK	17	2	2017.05	E9PAU2;Q8IY67-2;Q8IY67;K7EKR9;Q8IY67-3	E9PAU2	RAVER1	Ribonucleoprotein PTB-binding 1	yes	no	3	0.053883	94.007
RPAEGPPTNPPAPGGGSSSSK	21	1	1946.94	E9PAU2	E9PAU2	RAVER1		yes	yes	3	0.00106	105.06
SDLLGKPLGPR	11	1	1151.67	E9PAU2;Q8IY67-2;Q8IY67	E9PAU2	RAVER1	Ribonucleoprotein PTB-binding 1	yes	no	2	0.0007741	132.25
DIELVMSQANVSR	13	0	1460.73	E9PAV3;Q13765-2;Q13765;H0YHX9;F8VZJ2;F8W0W4	E9PAV3	NACA	Nascent polypeptide-associated complex subunit alpha	yes	no	2	1.7836e-05	176.89
NILFVITKPDVYK	13	1	1548.89	E9PAV3;Q13765-2;Q13765;H0YHX9;F8VZJ2;F8W0W4;F8VNW4;F8W1N5;Q9BZK3;F8VZ58	E9PAV3	NACA;NACAP1	Nascent polypeptide-associated complex subunit alpha;Putative nascent polypeptide-associated complex subunit alpha-like protein	yes	no	2	0.00016832	168.76
NNSNDIVNAIMELTM	15	0	1677.77	E9PAV3;Q13765-2;Q13765;H0YHX9;F8VZJ2	E9PAV3	NACA	Nascent polypeptide-associated complex subunit alpha	yes	no	2	2.046e-18	235.71
SPASDTYIVFGEAK	14	0	1483.72	E9PAV3;Q13765-2;Q13765;H0YHX9;F8VZJ2;F8W0W4;F8VNW4;F8W1N5	E9PAV3	NACA	Nascent polypeptide-associated complex subunit alpha	yes	no	2	2.955e-45	283.21
PMNIQLVTSQIDAQR	15	0	1712.89	E9PB61;Q86V81	E9PB61	ALYREF	THO complex subunit 4	yes	no	2,3	1.8182e-26	261.39
LFGELFK	7	0	852.475	E9PBB4;Q15032;E9PG42;G5E9G8;Q15032-2;H7C207	E9PBB4	R3HDM1	R3H domain-containing protein 1	yes	no	1	0.025731	103.29
LQDEDASSTQQR	12	0	1376.62	E9PBB4;Q15032;E9PG42;G5E9G8;Q15032-2;H7C207;H7C1X4	E9PBB4	R3HDM1	R3H domain-containing protein 1	yes	no	2	0.098391	57.804
VLEITELPDGITR	13	0	1454.8	E9PBB4;Q15032;E9PG42;G5E9G8;Q15032-2;H7C207	E9PBB4	R3HDM1	R3H domain-containing protein 1	yes	no	2	0.038222	73.927
ENLEALQR	8	0	971.504	E9PBP6;P55157;D6REL9;Q6P5T3	E9PBP6	MTTP	Microsomal triglyceride transfer protein large subunit	yes	no	2	0.0029383	121.05
AALEAQNALHNIK	13	0	1391.75	E9PC62;O95319-3;O95319-4;O95319;Q5VZZ6;O95319-2;O95319-5	E9PC62	CELF2;CUGBP2	CUGBP Elav-like family member 2	yes	no	2	5.8234e-18	236.11
KAALEAQNALHNIK	14	1	1519.85	E9PC62;O95319-3;O95319-4;O95319;Q5VZZ6;O95319-2;O95319-5	E9PC62	CELF2;CUGBP2	CUGBP Elav-like family member 2	yes	no	2,3	3.3109e-25	258.6
MNGALDHSDQPDPDAIK	17	0	1822.82	E9PC62;O95319-3;O95319-4;O95319;Q5VZZ6;O95319-2;O95319-5	E9PC62	CELF2;CUGBP2	CUGBP Elav-like family member 2	yes	no	2	3.7569e-07	160.64
TLPGMHHPIQMKPADSEK	18	1	2015.99	E9PC62;O95319-3;O95319-4;O95319;Q5VZZ6;O95319-2;O95319-5	E9PC62	CELF2;CUGBP2	CUGBP Elav-like family member 2	yes	no	3	0.078819	74.141
DLIALANTAGEVLLHR	16	0	1704.95	E9PCR4;Q9UJX5;Q9UJX5-2;D6RAP6;D6RFM7	E9PCR4	ANAPC4	Anaphase-promoting complex subunit 4	yes	no	2,3	4.6738e-08	188.59
EVTCLAWRPDGK	12	1	1430.7	E9PCR4;Q9UJX5;Q9UJX5-2;D6RAP6	E9PCR4	ANAPC4	Anaphase-promoting complex subunit 4	yes	no	2	0.0012877	127.56
FPTCFPSFR	9	0	1157.53	E9PCR4;Q9UJX5;Q9UJX5-2;D6RAP6;D6RFM7	E9PCR4	ANAPC4	Anaphase-promoting complex subunit 4	yes	no	2	0.095763	58.699
LLAFALADTKK	11	1	1189.71	E9PCR4;Q9UJX5;Q9UJX5-2;D6RAP6	E9PCR4	ANAPC4	Anaphase-promoting complex subunit 4	yes	no	2	1.5868e-05	176.95
LVISHLQSGSESLLYHLSELK	21	0	2352.27	E9PCR4;Q9UJX5;Q9UJX5-2	E9PCR4	ANAPC4	Anaphase-promoting complex subunit 4	yes	no	3	0.059736	57.173
DPAAAPATGNK	11	0	1011.5	E9PCR7;Q02218;E9PDF2;Q02218-2;F5H801;E9PFG7	E9PCR7	OGDH	2-oxoglutarate dehydrogenase, mitochondrial	yes	no	1,2	0.00037491	124.92
GHHVAQLDPLGILDADLDSSVPADIISSTDK	31	0	3198.6	E9PCR7;Q02218;Q02218-3;C9J4G7	E9PCR7	OGDH	2-oxoglutarate dehydrogenase, mitochondrial	yes	no	3	1.7419e-08	115.34
IEQLSPFPFDLLLK	14	0	1658.93	E9PCR7;Q02218;E9PDF2;Q02218-2;F5H801;E9PFG7	E9PCR7	OGDH	2-oxoglutarate dehydrogenase, mitochondrial	yes	no	2	0.00023144	138.55
KPLIIFTPK	9	1	1055.67	E9PCR7;Q02218;E9PDF2;Q02218-2;F5H801;E9PFG7;Q9ULD0;Q9ULD0-2;Q9ULD0-3	E9PCR7	OGDH;OGDHL	2-oxoglutarate dehydrogenase, mitochondrial;2-oxoglutarate dehydrogenase-like, mitochondrial	yes	no	2	1.0588e-05	182.39
LEAADEGSGDVK	12	0	1189.55	E9PCR7;Q02218;E9PDF2;Q02218-2;F5H801;E9PFG7;Q02218-3;Q9ULD0;Q9ULD0-2;Q9ULD0-3	E9PCR7	OGDH;OGDHL	2-oxoglutarate dehydrogenase, mitochondrial;2-oxoglutarate dehydrogenase-like, mitochondrial	yes	no	2	1.8492e-05	173.72
LLDTAFDLDVFK	12	0	1395.73	E9PCR7;Q02218;E9PDF2;Q02218-2;F5H801;E9PFG7	E9PCR7	OGDH	2-oxoglutarate dehydrogenase, mitochondrial	yes	no	2	0.009401	90.697
NTNAGAPPGTAYQSPLPLSR	20	0	2011.01	E9PCR7;Q02218;E9PDF2;Q02218-2;F5H801;Q02218-3;C9J4G7	E9PCR7	OGDH	2-oxoglutarate dehydrogenase, mitochondrial	yes	no	2	4.2452e-06	151.96
SSENGVDYVIMGMPHR	16	0	1790.81	E9PCR7;Q02218;E9PDF2;Q02218-2;F5H801;E9PFG7;Q02218-3	E9PCR7	OGDH	2-oxoglutarate dehydrogenase, mitochondrial	yes	no	2	0.11763	53.981
YAELLVSQGVVNQPEYEEEISKYDK	25	1	2929.42	E9PCR7;Q02218;E9PDF2;Q02218-2;F5H801;E9PFG7	E9PCR7	OGDH	2-oxoglutarate dehydrogenase, mitochondrial	yes	no	3	2.1781e-07	124.69
AVAAAAAAAVTPAAIAAATTTLAQEEPVAAPEPK	34	0	3113.66	E9PCT1;A9Z1X7;Q8IYB3;Q8IYB3-2	E9PCT1	SRRM1	Serine/arginine repetitive matrix protein 1	yes	no	3,4	6.6929e-19	140.21
FAECLEK	7	0	895.411	E9PCT1;A9Z1X7;Q8IYB3;Q8IYB3-2;M0R1E7	E9PCT1	SRRM1	Serine/arginine repetitive matrix protein 1	yes	no	1	0.01044	135.87
KETESEAEDNLDDLEK	16	1	1863.82	E9PCT1;A9Z1X7;Q8IYB3;Q8IYB3-2	E9PCT1	SRRM1	Serine/arginine repetitive matrix protein 1	yes	no	2	1.3859e-35	267.39
MAAADSVQQR	10	0	1075.51	E9PCT1;A9Z1X7;Q8IYB3;Q8IYB3-2;M0R088	E9PCT1	SRRM1	Serine/arginine repetitive matrix protein 1	yes	no	2	0.00030963	150.1
MMQINLTGFLNGK	13	0	1465.74	E9PCT1;A9Z1X7;Q8IYB3;Q8IYB3-2;M0R088;M0QXG5	E9PCT1	SRRM1	Serine/arginine repetitive matrix protein 1	yes	no	2	0.04125	72.705
SVSGSPEPAAK	11	0	1028.51	E9PCT1;A9Z1X7;Q8IYB3;Q8IYB3-2	E9PCT1	SRRM1	Serine/arginine repetitive matrix protein 1	yes	no	2	0.10976	55.401
VKEPSVQEATSTSDILK	17	1	1830.96	E9PCT1;A9Z1X7;Q8IYB3;Q8IYB3-2;M0R088;B4DED5	E9PCT1	SRRM1	Serine/arginine repetitive matrix protein 1	yes	no	2	1.336e-14	225.54
VNLEVIKPWITK	12	1	1438.85	E9PCT1;A9Z1X7;Q8IYB3;Q8IYB3-2;M0R088;M0QXG5;M0R1E7	E9PCT1	SRRM1	Serine/arginine repetitive matrix protein 1	yes	no	2	1.1382e-11	216.68
DSSDTTPLLNGSSQDR	16	0	1691.76	E9PCW1;B4DQA8	E9PCW1	GOSR1	Golgi SNAP receptor complex member 1	yes	no	2	1.1415e-05	152.34
LCTSYSHSSTR	11	0	1297.57	E9PCW1;B4DQA8;G5E9T8;O95249;K7EJC8;F6RU00	E9PCW1	GOSR1	Golgi SNAP receptor complex member 1	yes	no	2	7.3797e-05	155
MFETMAIEIEQLLAR	15	0	1793.91	E9PCW1;B4DQA8;G5E9T8;O95249;K7EJC8;O95249-2	E9PCW1	GOSR1	Golgi SNAP receptor complex member 1	yes	no	2,3	0.00046151	124.12
ADHVQSLAQLENLCK	15	0	1724.85	E9PEN8;Q9UIA9;H0YBE1	E9PEN8	XPO7	Exportin-7	yes	no	2	1.0231e-08	203.9
AIELWYHDPACTTPVLK	17	0	2013	E9PEN8;Q9UIA9;E7ESC6;E5RIW1	E9PEN8	XPO7	Exportin-7	yes	no	2	6.9671e-11	205.28
ALVEFTNSPDCLSK	14	0	1579.76	E9PEN8;Q9UIA9;E7ESC6;H0YBE1	E9PEN8	XPO7	Exportin-7	yes	no	2	0.00096834	119.32
DSSLFDIFTLSCNLLK	16	0	1871.93	E9PEN8;Q9UIA9;E7ESC6	E9PEN8	XPO7	Exportin-7	yes	no	2,3	3.8325e-37	280.87
FLSHLVDGVK	10	0	1113.62	E9PEN8;Q9UIA9;E7ESC6	E9PEN8	XPO7	Exportin-7	yes	no	2	0.00012731	166.97
FTQNLSAFR	9	0	1082.55	E9PEN8;Q9UIA9;E7ESC6	E9PEN8	XPO7	Exportin-7	yes	no	2	0.025665	80.438
GIAFAFNAK	9	0	937.502	E9PEN8;Q9UIA9;E7ESC6;E5RIW1	E9PEN8	XPO7	Exportin-7	yes	no	2	0.072922	63.419
GSSSYSQLLAATCLTK	16	0	1685.83	E9PEN8;Q9UIA9;E7ESC6;H0YBE1	E9PEN8	XPO7	Exportin-7	yes	no	2	7.8374e-27	246.34
LAQAGNEK	8	0	829.429	E9PEN8;Q9UIA9;E7ESC6	E9PEN8	XPO7	Exportin-7	yes	no	2	0.032813	80.165
LATFVTQALIQLYAR	15	0	1706.97	E9PEN8;Q9UIA9;E7ESC6;H0YBE1	E9PEN8	XPO7	Exportin-7	yes	no	2	0.026965	77.42
LLLSIPHSDLLDYPK	15	0	1722.96	E9PEN8;Q9UIA9;E7ESC6;E5RIW1	E9PEN8	XPO7	Exportin-7	yes	no	2	0.00060468	119.62
LMAELVHNR	9	0	1081.57	E9PEN8;Q9UIA9;E7ESC6;E5RIW1	E9PEN8	XPO7	Exportin-7	yes	no	2	3.4613e-06	182.76
LQFDVSSPNGILLFR	15	0	1704.92	E9PEN8;Q9UIA9;E7ESC6;E5RIW1	E9PEN8	XPO7	Exportin-7	yes	no	2	7.9542e-13	221.59
LYGDDALDNALQTFIK	16	0	1795.9	E9PEN8;Q9UIA9;E7ESC6;E5RIW1	E9PEN8	XPO7	Exportin-7	yes	no	2	2.7042e-10	205.95
NLNLNDESQHGLLMQLLK	18	0	2079.08	E9PEN8;Q9UIA9;E7ESC6	E9PEN8	XPO7	Exportin-7	yes	no	2,3	3.9593e-14	208.49
PLLGLILLNEK	11	0	1221.77	E9PEN8;Q9UIA9;E7ESC6;Q9H2T7	E9PEN8	XPO7;RANBP17	Exportin-7;Ran-binding protein 17	yes	no	2	0.0020938	110.66
TLVGLVR	7	0	756.486	E9PEN8;Q9UIA9;E7ESC6;E5RIW1	E9PEN8	XPO7	Exportin-7	yes	no	1	0.012102	126.05
TTPLNQESDR	10	0	1159.55	E9PEN8;Q9UIA9;E7ESC6	E9PEN8	XPO7	Exportin-7	yes	no	2	0.0095003	92.866
VSFASTDEQDAMDGELVCR	19	0	2128.9	E9PEN8;Q9UIA9;E7ESC6	E9PEN8	XPO7	Exportin-7	yes	no	2	0.062355	67.995
AQQEHQSLLEK	11	0	1309.66	E9PES4;J3KPF9;Q9Y496	E9PES4	KIF3A	Kinesin-like protein KIF3A	yes	no	2	3.356e-13	215.72
GIIPNSFAHIFGHIAK	16	0	1720.94	E9PES4;J3KPF9;Q9Y496;C9J9X2	E9PES4	KIF3A	Kinesin-like protein KIF3A	yes	no	2	2.5057e-05	147.12
LQMLIIDNFIPR	12	0	1471.82	E9PES4;J3KPF9;Q9Y496	E9PES4	KIF3A	Kinesin-like protein KIF3A	yes	no	2	0.0053861	102.97
SVGATNMNEHSSR	13	0	1388.61	E9PES4;J3KPF9;Q9Y496;O15066	E9PES4	KIF3A;KIF3B	Kinesin-like protein KIF3A;Kinesin-like protein KIF3B	no	no	2	0.001864	110.51
VSYLEIYNEEVR	12	0	1512.75	E9PES4;J3KPF9;Q9Y496;C9J9X2	E9PES4	KIF3A	Kinesin-like protein KIF3A	yes	no	2	2.833e-08	202.32
YTSLQEEAQGK	11	0	1252.59	E9PES4;J3KPF9;Q9Y496;H7C2F6	E9PES4	KIF3A	Kinesin-like protein KIF3A	yes	no	2	1.3356e-18	244
AFLASGPYLTHQQK	14	0	1559.81	E9PF49;Q9Y6M9;E7EWZ0;E9PH64	E9PF49	NDUFB9	NADH dehydrogenase [ubiquinone] 1 beta subcomplex subunit 9	yes	no	2	2.3319e-25	254.18
ESTESSNTTIEDEDVK	16	0	1782.76	E9PF82;Q13557-11;Q13557-6;E9PBG7;Q13557;D6R938;Q13557-10;Q13557-12;Q13557-8;H0Y9J2	E9PF82	CAMK2D	Calcium/calmodulin-dependent protein kinase type II subunit delta	yes	no	2	8.5685e-05	136.63
MEALGKLK	8	1	888.51	E9PFA8;H7BXI5;Q9Y282-3;Q9Y282;Q9Y282-2	E9PFA8	ERGIC3	Endoplasmic reticulum-Golgi intermediate compartment protein 3	yes	no	1	0.01767	138.85
VAGNFHFAPGK	11	0	1143.58	E9PFA8;H7BXI5;Q9Y282-3;Q9Y282;Q9Y282-2;H0Y5K5;H0Y621	E9PFA8	ERGIC3	Endoplasmic reticulum-Golgi intermediate compartment protein 3	yes	no	2	5.096e-06	177.78
AAPQPLNLVSSVTLSK	16	0	1623.92	E9PFD3;Q9H334;Q9H334-7;Q9H334-4;C9J0F0;Q9H334-6;Q9H334-3;H0Y882;G5E965;Q9H334-2	E9PFD3	FOXP1	Forkhead box protein P1	yes	no	2	0.00047833	121.82
ASENAIVWK	9	0	1016.53	E9PFW3;Q96CW1;Q96CW1-2;H7C4C3	E9PFW3	AP2M1	AP-2 complex subunit mu	yes	no	1	0.010725	105.57
IPTPLNTSGVQVICMK	16	0	1756.92	E9PFW3;Q96CW1;Q96CW1-2;H7C4C3	E9PFW3	AP2M1	AP-2 complex subunit mu	yes	no	2,3	3.4438e-14	222.75
LNYSDHDVIK	10	0	1202.59	E9PFW3;Q96CW1;Q96CW1-2	E9PFW3	AP2M1	AP-2 complex subunit mu	yes	no	2	0.00034227	141.08
MIGGLFIYNHK	11	0	1291.67	E9PFW3;Q96CW1;Q96CW1-2;C9JJ47;C9JGT8;C9JTK4;C9JPV8;C9JJD3	E9PFW3	AP2M1	AP-2 complex subunit mu	yes	no	2	2.3085e-06	185.6
NAVDAFR	7	0	791.393	E9PFW3;Q96CW1;Q96CW1-2;C9JJ47;C9JGT8;C9JTK4;C9JPV8;C9JJD3	E9PFW3	AP2M1	AP-2 complex subunit mu	yes	no	1	0.022058	100.74
SISFIPPDGEFELMR	15	0	1736.84	E9PFW3;Q96CW1;Q96CW1-2;C9JJ47	E9PFW3	AP2M1	AP-2 complex subunit mu	yes	no	2	0.0013671	112.02
SNFKPSLLAQK	11	1	1231.69	E9PFW3;Q96CW1;Q96CW1-2;C9JJ47	E9PFW3	AP2M1	AP-2 complex subunit mu	yes	no	2	1.3696e-05	181.68
SYLSGMPECK	10	0	1170.5	E9PFW3;Q96CW1;Q96CW1-2	E9PFW3	AP2M1	AP-2 complex subunit mu	yes	no	2	0.00033186	143.96
TFITQQGIK	9	0	1034.58	E9PFW3;Q96CW1;Q96CW1-2;C9JJ47;C9JGT8;C9JTK4	E9PFW3	AP2M1	AP-2 complex subunit mu	yes	no	2	0.010231	95.523
WARPPISMNFEVPFAPSGLK	20	1	2243.16	E9PFW3;Q96CW1;Q96CW1-2	E9PFW3	AP2M1	AP-2 complex subunit mu	yes	no	2,3	2.9423e-12	179.87
NDYLLTLAAANAHQDR	16	0	1784.88	E9PG19;O94868;O94868-2;E7ENZ2;O94868-3;H0YG35	E9PG19	FCHSD2	FCH and double SH3 domains protein 2	yes	no	2	9.6777e-10	195.38
AAATEEPEVIPDPAK	15	0	1536.77	E9PGC5;B7ZMG0;Q5TG12;F5GXI4;Q15262-3;Q15262-2;H0Y6P5	E9PGC5	PTPRK		yes	no	2	0.0006348	119.32
FCYDVALEYLESS	13	0	1594.69	E9PGC5;B7ZMG0;Q5TG12;F5GXI4;Q15262-3;Q15262-2;Q15262	E9PGC5	PTPRK	Receptor-type tyrosine-protein phosphatase kappa	yes	no	2	0.002808	102.4
IDSQTNSSHLKDEFQTLNSVTPR	23	1	2616.28	E9PGC5;B7ZMG0;Q5TG12;F5GXI4;Q15262-3;Q15262-2;Q15262	E9PGC5	PTPRK	Receptor-type tyrosine-protein phosphatase kappa	yes	no	3	1.7848e-13	183.22
LQAEDCSIACLPR	13	0	1531.71	E9PGC5;B7ZMG0;Q5TG12;F5GXI4;Q15262-3;Q15262-2;Q15262	E9PGC5	PTPRK	Receptor-type tyrosine-protein phosphatase kappa	yes	no	2	2.4327e-06	190.03
VADLLQHINLMK	12	0	1393.78	E9PGC5;B7ZMG0;Q5TG12;F5GXI4;Q15262-3;Q15262-2;Q15262;H0Y6P5;H0Y6V4	E9PGC5	PTPRK	Receptor-type tyrosine-protein phosphatase kappa	yes	no	2	0.0067958	95.417
AENEEAAACPAWER	14	0	1602.67	E9PGC8;J3KPX8;P78559-2;P78559	E9PGC8	MAP1A	Microtubule-associated protein 1A;MAP1 light chain LC2	yes	no	2	6.2252e-08	196.18
AGPMALSSK	9	0	860.443	E9PGC8;J3KPX8;P78559-2;P78559	E9PGC8	MAP1A	Microtubule-associated protein 1A;MAP1 light chain LC2	yes	no	1	0.034717	87.323
AIVFEIMEAGEPTGPILGAEALPGGLR	27	0	2707.43	E9PGC8;J3KPX8;P78559-2;P78559	E9PGC8	MAP1A	Microtubule-associated protein 1A;MAP1 light chain LC2	yes	no	3	0.0049922	65.438
ALALAPGPPTR	11	0	1062.62	E9PGC8;J3KPX8;P78559-2;P78559	E9PGC8	MAP1A	Microtubule-associated protein 1A;MAP1 light chain LC2	yes	no	1,2	7.7539e-05	142.83
APEDTVAEMKDR	12	1	1360.63	E9PGC8;J3KPX8;P78559-2;P78559	E9PGC8	MAP1A	Microtubule-associated protein 1A;MAP1 light chain LC2	yes	no	2	0.080069	80.469
APSLDSSLPQLPSPSSPGAPLLSNLPR	27	0	2697.43	E9PGC8;J3KPX8;P78559-2;P78559	E9PGC8	MAP1A	Microtubule-associated protein 1A;MAP1 light chain LC2	yes	no	2,3	6.6153e-12	145.81
AVLDALLEGK	10	0	1027.59	E9PGC8;J3KPX8;P78559-2;P78559;P46821	E9PGC8	MAP1A;MAP1B	Microtubule-associated protein 1A;MAP1 light chain LC2;Microtubule-associated protein 1B;MAP1 light chain LC1	yes	no	1	0.0083872	94.85
DEALHVK	7	0	810.424	E9PGC8;J3KPX8;P78559-2;P78559	E9PGC8	MAP1A	Microtubule-associated protein 1A;MAP1 light chain LC2	yes	no	2	0.017128	110.61
DRDLEQTDKAPEQK	14	2	1671.81	E9PGC8;J3KPX8;P78559-2;P78559	E9PGC8	MAP1A	Microtubule-associated protein 1A;MAP1 light chain LC2	yes	no	2,3	1.7542e-17	242.91
DTALEQK	7	0	803.403	E9PGC8;J3KPX8;P78559-2;P78559	E9PGC8	MAP1A	Microtubule-associated protein 1A;MAP1 light chain LC2	yes	no	1	0.036708	86.086
DTGLGDKPFPLDTAEEGPPSTAIQGTPPSVPGLGQEEHVMK	41	1	4199.04	E9PGC8;J3KPX8;P78559-2;P78559	E9PGC8	MAP1A	Microtubule-associated protein 1A;MAP1 light chain LC2	yes	no	4	0.00022365	72.163
ELAPAWEDTSPEQDNR	16	0	1856.82	E9PGC8;J3KPX8;P78559-2;P78559	E9PGC8	MAP1A	Microtubule-associated protein 1A;MAP1 light chain LC2	yes	no	2	3.6419e-14	222.45
ELGLQGK	7	0	743.418	E9PGC8;J3KPX8;P78559-2;P78559	E9PGC8	MAP1A	Microtubule-associated protein 1A;MAP1 light chain LC2	yes	no	1	0.011707	128.38
ELSSEPQTPPAQK	13	0	1410.7	E9PGC8;J3KPX8;P78559-2;P78559	E9PGC8	MAP1A	Microtubule-associated protein 1A;MAP1 light chain LC2	yes	no	2	5.0493e-08	199.8
EPTPYPDER	9	0	1102.49	E9PGC8;J3KPX8;P78559-2;P78559	E9PGC8	MAP1A	Microtubule-associated protein 1A;MAP1 light chain LC2	yes	no	2	0.016261	85.377
ESTFLDEGPDDEQEVPLR	18	0	2074.93	E9PGC8;J3KPX8;P78559-2;P78559	E9PGC8	MAP1A	Microtubule-associated protein 1A;MAP1 light chain LC2	yes	no	2	1.7172e-17	222.42
FHTSTYDLPGPEGAGPFEASQPADSAVPATSGK	33	0	3288.52	E9PGC8;J3KPX8;P78559-2;P78559	E9PGC8	MAP1A	Microtubule-associated protein 1A;MAP1 light chain LC2	yes	no	3	3.727e-12	134.03
GELSPSFLNPPLPPSIDDRDLSTEEVR	27	1	2979.48	E9PGC8;J3KPX8;P78559-2;P78559	E9PGC8	MAP1A	Microtubule-associated protein 1A;MAP1 light chain LC2	yes	no	3	1.8625e-05	106.23
GREDVALEQDTYWR	14	1	1736.81	E9PGC8;J3KPX8;P78559-2;P78559	E9PGC8	MAP1A	Microtubule-associated protein 1A;MAP1 light chain LC2	yes	no	2	3.9532e-05	181.58
GSSGAPVYVDLAYIPNHCSGK	21	0	2191.04	E9PGC8;J3KPX8;P78559-2;P78559	E9PGC8	MAP1A	Microtubule-associated protein 1A;MAP1 light chain LC2	yes	no	2	3.3309e-13	181.64
GTVPLPTISGHR	12	0	1233.68	E9PGC8;J3KPX8;P78559-2;P78559	E9PGC8	MAP1A	Microtubule-associated protein 1A;MAP1 light chain LC2	yes	no	2	0.001235	115.33
IDSVLLTHIGADNLPGINGLLQR	23	0	2428.34	E9PGC8;J3KPX8;P78559-2;P78559	E9PGC8	MAP1A	Microtubule-associated protein 1A;MAP1 light chain LC2	yes	no	3	3.5619e-05	114.99
KEPEPKDEVLQQK	13	2	1566.83	E9PGC8;J3KPX8;P78559-2;P78559	E9PGC8	MAP1A	Microtubule-associated protein 1A;MAP1 light chain LC2	yes	no	2	8.8863e-17	229.75
KVWFPHELDGQGARPHYTEER	21	2	2551.24	E9PGC8;J3KPX8;P78559-2;P78559	E9PGC8	MAP1A	Microtubule-associated protein 1A;MAP1 light chain LC2	yes	no	3	0.0087596	95.954
LCSQYGTPVFSAPGHALHPGEPALGEAEER	30	0	3176.5	E9PGC8;J3KPX8;P78559-2;P78559	E9PGC8	MAP1A	Microtubule-associated protein 1A;MAP1 light chain LC2	yes	no	3,4	4.4055e-16	155.56
LEALLEK	7	0	814.48	E9PGC8;J3KPX8;P78559-2;P78559	E9PGC8	MAP1A	Microtubule-associated protein 1A;MAP1 light chain LC2	yes	no	1	0.015732	113.89
LGIQAEPLYR	10	0	1158.64	E9PGC8;J3KPX8;P78559-2;P78559	E9PGC8	MAP1A	Microtubule-associated protein 1A;MAP1 light chain LC2	yes	no	2	0.00033939	141.88
LSKPCCYIFPGGR	13	1	1553.75	E9PGC8;J3KPX8;P78559-2;P78559;P46821;D6RA32;D6RA40	E9PGC8	MAP1A;MAP1B	Microtubule-associated protein 1A;MAP1 light chain LC2;Microtubule-associated protein 1B;MAP1 light chain LC1	yes	no	2	0.00053012	138.24
NLISPELGVVFFNVPEK	17	0	1901.03	E9PGC8;J3KPX8;P78559-2;P78559	E9PGC8	MAP1A	Microtubule-associated protein 1A;MAP1 light chain LC2	yes	no	2	4.6002e-08	176.42
PSLDFPASAFGFSSLQPAPPQLPSPAEPR	29	0	3007.51	E9PGC8;J3KPX8;P78559-2;P78559	E9PGC8	MAP1A	Microtubule-associated protein 1A;MAP1 light chain LC2	yes	no	3,4	0.0010744	72.532
REEVVEEGAK	10	1	1144.57	E9PGC8;J3KPX8;P78559-2;P78559	E9PGC8	MAP1A	Microtubule-associated protein 1A;MAP1 light chain LC2	yes	no	2	0.00014966	172.17
SAPCGSLAFSGDR	13	0	1323.59	E9PGC8;J3KPX8;P78559-2;P78559	E9PGC8	MAP1A	Microtubule-associated protein 1A;MAP1 light chain LC2	yes	no	2	0.00025751	134.68
SHATTEPEQTEPEQR	15	0	1738.78	E9PGC8;J3KPX8;P78559-2;P78559	E9PGC8	MAP1A	Microtubule-associated protein 1A;MAP1 light chain LC2	yes	no	2,3	2.0074e-12	211.75
SLSPEDAESLSVLSVPSPDTANQEPTPK	28	0	2894.4	E9PGC8;J3KPX8;P78559-2;P78559	E9PGC8	MAP1A	Microtubule-associated protein 1A;MAP1 light chain LC2	yes	no	3	0.0014251	73.981
SPCGLTEQYLHK	12	0	1431.68	E9PGC8;J3KPX8;P78559-2;P78559	E9PGC8	MAP1A	Microtubule-associated protein 1A;MAP1 light chain LC2	yes	no	2	7.7235e-07	191.29
SPGAPLAQNPAELLCEAGAAVAAAR	25	0	2404.22	E9PGC8	E9PGC8	MAP1A		yes	yes	3	2.6587e-16	181.14
SPQAQEAPVNIDEGLTGCTIQLLPAQDK	28	0	2992.48	E9PGC8;J3KPX8;P78559-2;P78559	E9PGC8	MAP1A	Microtubule-associated protein 1A;MAP1 light chain LC2	yes	no	3	0.019888	59.359
SPWASDFKDFQESSPQK	17	1	1982.9	E9PGC8;J3KPX8;P78559-2;P78559	E9PGC8	MAP1A	Microtubule-associated protein 1A;MAP1 light chain LC2	yes	no	2	2.2025e-28	263.45
SSLLLDTVTSIPSSR	15	0	1574.85	E9PGC8;J3KPX8;P78559-2;P78559	E9PGC8	MAP1A	Microtubule-associated protein 1A;MAP1 light chain LC2	yes	no	2	6.7835e-05	147.56
SSRPDTLLSPEQPVCPAGGSGGPPSSASPEVEAGPQGCATEPRPHR	46	2	4663.18	E9PGC8;J3KPX8;P78559-2;P78559	E9PGC8	MAP1A	Microtubule-associated protein 1A;MAP1 light chain LC2	yes	no	4	2.1009e-05	78.69
STTSQVTPAEEK	12	0	1276.61	E9PGC8;J3KPX8;P78559-2;P78559	E9PGC8	MAP1A	Microtubule-associated protein 1A;MAP1 light chain LC2	yes	no	2	0.00025083	131.06
TADLDFFR	8	0	983.471	E9PGC8;J3KPX8;P78559-2;P78559	E9PGC8	MAP1A	Microtubule-associated protein 1A;MAP1 light chain LC2	yes	no	2	0.004958	108.74
TEATQGLDYVPSAGTISPTSSLEEDKGFK	29	1	3027.46	E9PGC8;J3KPX8;P78559-2;P78559	E9PGC8	MAP1A	Microtubule-associated protein 1A;MAP1 light chain LC2	yes	no	3	2.3127e-26	204.65
TLPQEPGKPQK	11	1	1221.67	E9PGC8;J3KPX8;P78559-2;P78559	E9PGC8	MAP1A	Microtubule-associated protein 1A;MAP1 light chain LC2	yes	no	2	0.030923	92.866
TLPQEPGKPQKDEVLR	16	2	1833.99	E9PGC8;J3KPX8;P78559-2;P78559	E9PGC8	MAP1A	Microtubule-associated protein 1A;MAP1 light chain LC2	yes	no	2	0.00018203	149.22
TRHDEYLEVTK	11	1	1389.69	E9PGC8;J3KPX8;P78559-2;P78559	E9PGC8	MAP1A	Microtubule-associated protein 1A;MAP1 light chain LC2	yes	no	2	3.0709e-17	233.32
VPSAPGQESPIPDPK	15	0	1517.77	E9PGC8;J3KPX8;P78559-2;P78559	E9PGC8	MAP1A	Microtubule-associated protein 1A;MAP1 light chain LC2	yes	no	2	0.00034017	128.95
VYGTPETELTYPTNIVAAPLAEEEHVSSATSITECDK	37	0	4021.9	E9PGC8;J3KPX8;P78559-2;P78559	E9PGC8	MAP1A	Microtubule-associated protein 1A;MAP1 light chain LC2	yes	no	3	6.0981e-08	99.774
WLAESPVGLPPEEEDKLTR	19	1	2165.1	E9PGC8;J3KPX8;P78559-2;P78559	E9PGC8	MAP1A	Microtubule-associated protein 1A;MAP1 light chain LC2	yes	no	3	2.6665e-08	171.08
YLPGAITSPDEHILTPDSSFSK	22	0	2374.17	E9PGC8;J3KPX8;P78559-2;P78559	E9PGC8	MAP1A	Microtubule-associated protein 1A;MAP1 light chain LC2	yes	no	3	0.001015	88.385
YSAQTDITDDSLDR	14	0	1598.71	E9PGC8;J3KPX8;P78559-2;P78559	E9PGC8	MAP1A	Microtubule-associated protein 1A;MAP1 light chain LC2	yes	no	2	1.2729e-12	224.67
YWALGQK	7	0	864.449	E9PGC8;J3KPX8;P78559-2;P78559	E9PGC8	MAP1A	Microtubule-associated protein 1A;MAP1 light chain LC2	yes	no	1,2	0.034061	94.669
SAHTLGPTPSR	11	0	1122.58	E9PHK9;Q13428-4;Q13428;Q13428-2	E9PHK9	TCOF1	Treacle protein	no	no	2	0.011135	87.568
AAAAVQGGR	9	0	799.43	E9PI68;Q15005;E9PL01	E9PI68	SPCS2	Signal peptidase complex subunit 2	yes	no	2	0.013137	93.429
DPTGMDPDDIWQLSSSLK	18	0	2003.91	E9PI68;Q15005;E9PL01;E9PRB9	E9PI68	SPCS2	Signal peptidase complex subunit 2	yes	no	2	1.8858e-62	300.54
FDDKYTLK	8	1	1028.52	E9PI68;Q15005;E9PL01;E9PRB9	E9PI68	SPCS2	Signal peptidase complex subunit 2	yes	no	2	0.027537	111.46
FFDHSGTLVMDAYEPEISR	19	0	2213.01	E9PI68;Q15005;E9PL01;E9PRB9	E9PI68	SPCS2	Signal peptidase complex subunit 2	yes	no	2,3	6.6179e-14	199.41
IDDKPVK	7	1	813.46	E9PI68;Q15005;E9PL01;H0YE04	E9PI68	SPCS2	Signal peptidase complex subunit 2	yes	no	2	0.040018	133.6
IDDKPVKIDK	10	2	1169.67	E9PI68;Q15005;E9PL01;H0YE04	E9PI68	SPCS2	Signal peptidase complex subunit 2	yes	no	2	0.0086117	122.69
IDKWDGSAVK	10	1	1117.58	E9PI68;Q15005;E9PL01;H0YE04	E9PI68	SPCS2	Signal peptidase complex subunit 2	yes	no	2	0.00089917	159.09
KDPTGMDPDDIWQLSSSLK	19	1	2132.01	E9PI68;Q15005;E9PL01;E9PRB9	E9PI68	SPCS2	Signal peptidase complex subunit 2	yes	no	2	1.9527e-11	186.45
LHDSLAIER	9	0	1052.56	E9PI68;Q15005;E9PL01;E9PRB9	E9PI68	SPCS2	Signal peptidase complex subunit 2	yes	no	2	0.00085063	135.55
LTFISGR	7	0	792.449	E9PI68;Q15005;E9PL01;E9PRB9	E9PI68	SPCS2	Signal peptidase complex subunit 2	yes	no	1	0.008407	146.94
NSLDDSAK	8	0	848.388	E9PI68;Q15005;E9PL01;H0YE04	E9PI68	SPCS2	Signal peptidase complex subunit 2	yes	no	1	0.047038	80.438
SGGSGGCSGAGGASNCGTGSGR	22	0	1856.71	E9PI68;Q15005;E9PL01	E9PI68	SPCS2	Signal peptidase complex subunit 2	yes	no	2,3	6.1973e-06	135.21
SIFLVAHR	8	0	941.545	E9PI68;Q15005;E9PL01;H0YE04	E9PI68	SPCS2	Signal peptidase complex subunit 2	yes	no	1,2	0.001716	143.37
WDGSAVK	7	0	761.371	E9PI68;Q15005;E9PL01;H0YE04	E9PI68	SPCS2	Signal peptidase complex subunit 2	yes	no	1	0.092323	62.715
EIFSVLDLMK	10	0	1193.64	E9PJ55;Q9NUJ3	E9PJ55	TCP11L1	T-complex protein 11-like protein 1	yes	no	2	0.0003078	150.61
ETLLSFLLPGHTR	13	0	1482.82	E9PJ55;Q9NUJ3	E9PJ55	TCP11L1	T-complex protein 11-like protein 1	yes	no	2	0.00013604	141.58
FVTVEELLETAR	12	0	1405.75	E9PJ55;Q9NUJ3;E9PMB0;E9PP52;R4GNF5	E9PJ55	TCP11L1	T-complex protein 11-like protein 1	yes	no	2	1.6084e-25	250.7
ILTFLETYLASGHQKPLPTVPGGLSPVQR	29	1	3118.72	E9PJ55;Q9NUJ3;E7EN41;H0YES4	E9PJ55	TCP11L1	T-complex protein 11-like protein 1	yes	no	3	2.7074e-13	141.69
NQITEVLDLDLIKQEAENGALDISK	25	1	2768.44	E9PJ55;Q9NUJ3	E9PJ55	TCP11L1	T-complex protein 11-like protein 1	yes	no	3	7.5446e-22	202.86
SENLDKSNVNEAGK	14	1	1503.72	E9PJ55;Q9NUJ3;E9PMB0;E9PP52;R4GNF5;E9PS88	E9PJ55	TCP11L1	T-complex protein 11-like protein 1	yes	no	2	0.0039773	119.62
SNDSEEGLEDAVEGADEALQK	21	0	2204.96	E9PJ55;Q9NUJ3;E9PMB0;E9PP52;R4GNF5;E9PS88	E9PJ55	TCP11L1	T-complex protein 11-like protein 1	yes	no	2	1.7945e-45	281.07
ASGVAVSDGVIK	12	0	1101.6	E9PK25;P23528;E9PP50;E9PS23	E9PK25	CFL1	Cofilin-1	yes	no	1,2	1.341e-17	176.78
AVLFCLSEDKK	11	1	1308.67	E9PK25;P23528;E9PP50;G3V1A4;E9PQB7;E9PS23;E9PLJ3	E9PK25	CFL1	Cofilin-1	yes	no	1,2	3.9279e-13	223.14
EDLVFIFWAPESAPLK	16	0	1860.97	E9PK25;P23528;E9PP50;G3V1A4;E9PQB7;Q9Y281;Q9Y281-3	E9PK25	CFL1;CFL2	Cofilin-1;Cofilin-2	yes	no	2	2.2699e-08	190.41
EILVGDVGQTVDDPYATFVK	20	0	2165.09	E9PK25;P23528;E9PP50;G3V1A4;E9PQB7;E9PS23;E9PLJ3	E9PK25	CFL1	Cofilin-1	yes	no	2,3	1.8495e-81	328.15
ESKKEDLVFIFWAPESAPLK	20	2	2333.23	E9PK25;P23528;E9PP50;G3V1A4;E9PQB7;Q9Y281;Q9Y281-3	E9PK25	CFL1;CFL2	Cofilin-1;Cofilin-2	yes	no	2,3	1.1465e-43	279.53
HELQANCYEEVK	12	0	1518.68	E9PK25;P23528;E9PP50;G3V1A4	E9PK25	CFL1	Cofilin-1	yes	no	2	1.4373e-12	222.74
HELQANCYEEVKDR	14	1	1789.81	E9PK25;P23528;E9PP50;G3V1A4	E9PK25	CFL1	Cofilin-1	yes	no	2,3	3.798e-25	259.08
KEDLVFIFWAPESAPLK	17	1	1989.06	E9PK25;P23528;E9PP50;G3V1A4;E9PQB7;Q9Y281;Q9Y281-3	E9PK25	CFL1;CFL2	Cofilin-1;Cofilin-2	yes	no	2,3	5.3938e-07	167.69
KSSTPEEVK	9	1	1003.52	E9PK25;P23528;E9PP50;G3V1A4;E9PQB7;E9PS23;E9PLJ3	E9PK25	CFL1	Cofilin-1	yes	no	2	0.026536	86.344
LGGSAVISLEGKPL	14	1	1339.77	E9PK25;P23528;G3V1A4	E9PK25	CFL1	Cofilin-1	yes	no	1,2	1.0983e-24	249.66
LTGIKHELQANCYEEVKDR	19	2	2302.14	E9PK25;P23528;E9PP50;G3V1A4	E9PK25	CFL1	Cofilin-1	yes	no	3	8.4869e-13	195.38
MIYASSK	7	0	798.395	P60981;P60981-2;F6RFD5;E9PK25;P23528;E9PP50;G3V1A4;E9PQB7;Q9Y281;Q9Y281-3	E9PK25	DSTN;CFL1;CFL2	Destrin;Cofilin-1;Cofilin-2	no	no	1	0.0091437	151.17
MLPDKDCR	8	1	1033.47	E9PK25;P23528;E9PP50;G3V1A4;E9PQB7;E9PS23;E9PLJ3	E9PK25	CFL1	Cofilin-1	yes	no	1,2	0.00046986	172.94
NIILEEGK	8	0	914.507	E9PK25;P23528;E9PP50;G3V1A4;E9PQB7;E9PS23;E9PLJ3	E9PK25	CFL1	Cofilin-1	yes	no	1,2	0.0027981	143.01
NIILEEGKEILVGDVGQTVDDPYATFVK	28	1	3061.59	E9PK25;P23528;E9PP50;G3V1A4;E9PQB7;E9PS23;E9PLJ3	E9PK25	CFL1	Cofilin-1	yes	no	2,3	1.4383e-25	192.12
SSTPEEVK	8	0	875.424	E9PK25;P23528;E9PP50;G3V1A4;E9PQB7;E9PS23;E9PLJ3	E9PK25	CFL1	Cofilin-1	yes	no	1,2	0.0087828	107.32
YALYDATYETK	11	0	1336.62	E9PK25;P23528;E9PP50;G3V1A4;E9PQB7;E9PLJ3;Q9Y281;Q9Y281-3	E9PK25	CFL1;CFL2	Cofilin-1;Cofilin-2	yes	no	1,2	9.9961e-10	208.56
GEEANDDKKPTTK	13	2	1431.68	E9PL17;Q92989;Q92989-2;E9PJM4;E9PKV5	E9PL17	CLP1	Polyribonucleotide 5-hydroxyl-kinase Clp1	yes	no	2	9.6918e-05	184.34
LADVFNQR	8	0	961.498	E9PL17;Q92989;Q92989-2	E9PL17	CLP1	Polyribonucleotide 5-hydroxyl-kinase Clp1	yes	no	2	0.031369	106.6
LLLNYAVR	8	0	960.576	E9PL17;Q92989	E9PL17	CLP1	Polyribonucleotide 5-hydroxyl-kinase Clp1	yes	no	2	7.9738e-05	194.27
LVPVTPGR	8	0	837.507	E9PL17;Q92989;Q92989-2	E9PL17	CLP1	Polyribonucleotide 5-hydroxyl-kinase Clp1	yes	no	2	0.050918	71.342
VAVFTWHGCSVQLSGR	16	0	1802.89	E9PL17;Q92989;Q92989-2;E9PJM4;E9PKV5	E9PL17	CLP1	Polyribonucleotide 5-hydroxyl-kinase Clp1	yes	no	2	1.5051e-07	180.74
VGAPTIPDSCLPLGMSQEDNQLK	23	0	2469.19	E9PL17;Q92989;Q92989-2	E9PL17	CLP1	Polyribonucleotide 5-hydroxyl-kinase Clp1	yes	no	3	5.051e-07	147.1
VMVVGPTDVGK	11	0	1100.59	E9PL17;Q92989;Q92989-2;E9PJM4	E9PL17	CLP1	Polyribonucleotide 5-hydroxyl-kinase Clp1	yes	no	2	0.0076666	100.88
EIEIDIEPTDKVER	14	1	1684.85	E9PL57;S4R3E9;Q15843;E9PS38;F8VSA6	E9PL57	NEDD8-MDP1;NEDD8	NEDD8	yes	no	2	0.00032202	155.86
ALCDVGTAISCSR	13	0	1408.64	E9PLN8;Q9BQB6;Q9BQB6-2;F8W9H0;I3L3B4;Q9BQB6-3	E9PLN8	VKORC1	Vitamin K epoxide reductase complex subunit 1	yes	no	2	6.0283e-09	208.82
GSTWGSPGWVR	11	0	1188.57	E9PLN8;Q9BQB6;Q9BQB6-2;F8W9H0;I3L3B4;Q9BQB6-3	E9PLN8	VKORC1	Vitamin K epoxide reductase complex subunit 1	yes	no	2	0.0028266	106.4
MGEFMAMEAGLSEVK	15	0	1628.72	E9PLX9	E9PLX9	CCDC67		yes	yes	2	0.029106	68.034
AESVAAPITVR	11	0	1112.62	E9PM46;Q96K76;Q96K76-2	E9PM46	USP47	Ubiquitin carboxyl-terminal hydrolase;Ubiquitin carboxyl-terminal hydrolase 47	yes	no	2	0.00026429	129.82
AGGDSGNVDDDCER	14	0	1465.54	E9PM46;Q96K76;Q96K76-2	E9PM46	USP47	Ubiquitin carboxyl-terminal hydrolase;Ubiquitin carboxyl-terminal hydrolase 47	yes	no	2	0.067507	64.104
DKTEELMELTDEQR	14	1	1735.79	E9PM46;Q96K76;Q96K76-2;Q96K76-3	E9PM46	USP47	Ubiquitin carboxyl-terminal hydrolase;Ubiquitin carboxyl-terminal hydrolase 47	yes	no	2	4.6202e-05	179.81
EIENAAEEPR	10	0	1156.54	E9PM46	E9PM46	USP47	Ubiquitin carboxyl-terminal hydrolase	yes	yes	2	0.00033447	143.24
FIGPLPR	7	0	798.475	E9PM46;Q96K76;Q96K76-2	E9PM46	USP47	Ubiquitin carboxyl-terminal hydrolase;Ubiquitin carboxyl-terminal hydrolase 47	yes	no	1,2	0.020066	103.71
FLEVDEYPEHIK	12	0	1517.74	E9PM46;Q96K76;Q96K76-2	E9PM46	USP47	Ubiquitin carboxyl-terminal hydrolase;Ubiquitin carboxyl-terminal hydrolase 47	yes	no	2	8.3345e-26	257.13
FLHFPYLLTLQLK	13	0	1631.94	E9PM46;Q96K76;Q96K76-2	E9PM46	USP47	Ubiquitin carboxyl-terminal hydrolase;Ubiquitin carboxyl-terminal hydrolase 47	yes	no	2	0.00031324	133.05
FLLDAVFAK	9	0	1022.58	E9PM46;Q96K76;Q96K76-2	E9PM46	USP47	Ubiquitin carboxyl-terminal hydrolase;Ubiquitin carboxyl-terminal hydrolase 47	yes	no	1,2	0.010329	110.81
ITLAAFK	7	0	762.464	E9PM46;Q96K76;Q96K76-2	E9PM46	USP47	Ubiquitin carboxyl-terminal hydrolase;Ubiquitin carboxyl-terminal hydrolase 47	yes	no	1	0.050739	78.616
ITLNLPASTPVR	12	0	1280.75	E9PM46;Q96K76	E9PM46	USP47	Ubiquitin carboxyl-terminal hydrolase;Ubiquitin carboxyl-terminal hydrolase 47	yes	no	2	0.0024129	107.17
LDPFQEVVLESSSVDELR	18	0	2061.03	E9PM46;Q96K76;Q96K76-2;Q96K76-3	E9PM46	USP47	Ubiquitin carboxyl-terminal hydrolase;Ubiquitin carboxyl-terminal hydrolase 47	yes	no	2,3	3.1598e-13	197.67
LFCLHPTK	8	0	1014.53	E9PM46;Q96K76;Q96K76-2	E9PM46	USP47	Ubiquitin carboxyl-terminal hydrolase;Ubiquitin carboxyl-terminal hydrolase 47	yes	no	2	8.4277e-05	193.28
LFVLLPEQSPVSYSK	15	0	1705.93	E9PM46;Q96K76;Q96K76-2	E9PM46	USP47	Ubiquitin carboxyl-terminal hydrolase;Ubiquitin carboxyl-terminal hydrolase 47	yes	no	2	0.0010967	131.86
LFVLLQTSK	9	0	1047.63	E9PM46;Q96K76;Q96K76-2	E9PM46	USP47	Ubiquitin carboxyl-terminal hydrolase;Ubiquitin carboxyl-terminal hydrolase 47	yes	no	2	3.5045e-06	182.65
LNETLSSFSDDNK	13	0	1468.67	E9PM46;Q96K76;Q96K76-2	E9PM46	USP47	Ubiquitin carboxyl-terminal hydrolase;Ubiquitin carboxyl-terminal hydrolase 47	yes	no	2	2.4006e-35	280.23
SFGWDSSEAWQQHDVQELCR	20	0	2464.05	E9PM46;Q96K76;Q96K76-2	E9PM46	USP47	Ubiquitin carboxyl-terminal hydrolase;Ubiquitin carboxyl-terminal hydrolase 47	yes	no	3	0.00047101	114.96
SLLDANFEPGKK	12	1	1317.69	E9PM46;Q96K76;Q96K76-2	E9PM46	USP47	Ubiquitin carboxyl-terminal hydrolase;Ubiquitin carboxyl-terminal hydrolase 47	yes	no	2	0.00061999	132.5
SLSLQQQQDGDNGDSSK	17	0	1805.8	E9PM46;Q96K76;Q96K76-2	E9PM46	USP47	Ubiquitin carboxyl-terminal hydrolase;Ubiquitin carboxyl-terminal hydrolase 47	yes	no	2,3	4.2421e-129	389.53
STETSDFENIESPLNER	17	0	1966.88	E9PM46;Q96K76;Q96K76-2	E9PM46	USP47	Ubiquitin carboxyl-terminal hydrolase;Ubiquitin carboxyl-terminal hydrolase 47	yes	no	2	5.8226e-75	331.64
VKGPVGSLK	9	1	883.549	E9PM46;Q96K76;Q96K76-2	E9PM46	USP47	Ubiquitin carboxyl-terminal hydrolase;Ubiquitin carboxyl-terminal hydrolase 47	yes	no	2	0.037873	95.502
VLCIIQDTTNSK	12	0	1390.71	E9PM46;Q96K76	E9PM46	USP47	Ubiquitin carboxyl-terminal hydrolase;Ubiquitin carboxyl-terminal hydrolase 47	yes	no	2	4.2083e-08	198.57
VYQLLVNEQEPCK	13	0	1618.8	E9PM46;Q96K76;Q96K76-2	E9PM46	USP47	Ubiquitin carboxyl-terminal hydrolase;Ubiquitin carboxyl-terminal hydrolase 47	yes	no	2	6.6867e-12	210.91
YDEFHDYLER	10	0	1385.59	E9PM46;Q96K76;Q96K76-2	E9PM46	USP47	Ubiquitin carboxyl-terminal hydrolase;Ubiquitin carboxyl-terminal hydrolase 47	yes	no	2	0.00068454	129.16
EVLEYLGNPANYPVSIR	17	0	1932.99	E9PN70;Q9Y296;J3KP27;G5EA23;G3V1A0	E9PN70	TRAPPC4	Trafficking protein particle complex subunit 4	yes	no	2	1.8845e-15	226.74
FVVLADPR	8	0	915.518	E9PN70;Q9Y296;E9PQE8;B4DME1;E9PKS9	E9PN70	TRAPPC4	Trafficking protein particle complex subunit 4	yes	no	2	0.045203	74.127
LHCYQTLTGIK	11	0	1332.69	E9PN70;Q9Y296;E9PQE8;B4DME1	E9PN70	TRAPPC4	Trafficking protein particle complex subunit 4	yes	no	2	0.045096	69.721
NPFYSLEMPIR	11	0	1365.68	E9PN70;Q9Y296;E9PQE8;B4DME1;E9PKS9	E9PN70	TRAPPC4	Trafficking protein particle complex subunit 4	yes	no	2	0.10549	56.205
TFSYPLDLLLK	11	0	1308.73	E9PN70;Q9Y296;E9PQE8;B4DME1;E9PKS9;J3KP27;G5EA23;G3V1A0	E9PN70	TRAPPC4	Trafficking protein particle complex subunit 4	yes	no	2	0.027887	77.379
ASPDDPSGLPGR	12	0	1167.55	E9PNI7;Q53GL7;E9PK67	E9PNI7	PARP10	Poly [ADP-ribose] polymerase 10	yes	no	2	0.14805	48.044
GLPPAVPDELLTLYFENR	18	0	2043.07	E9PNI7;Q53GL7;E9PK67;E9PPE7;E9PPV8;E9PJI2;E9PIK9;E9PIA6;E9PSE7;E9PM86;E9PQQ6;E9PPU2;F8W8G7;E9PLE8;E9PSG8	E9PNI7	PARP10	Poly [ADP-ribose] polymerase 10	yes	no	2,3	0.012734	80.361
GPGHVLLR	8	0	847.503	E9PNI7;Q53GL7;E9PK67	E9PNI7	PARP10	Poly [ADP-ribose] polymerase 10	yes	no	2	0.04129	76.035
HLVALLAGPWDQSLAFPLAASGPTLAGQTLK	31	0	3142.72	E9PNI7;Q53GL7;E9PK67	E9PNI7	PARP10	Poly [ADP-ribose] polymerase 10	yes	no	3	6.6317e-16	145.61
SLLGSISCHVLCLEHPGSAR	20	0	2192.08	E9PNI7;Q53GL7;E9PK67;E9PPE7	E9PNI7	PARP10	Poly [ADP-ribose] polymerase 10	yes	no	3	6.3144e-06	149.97
VLAQADHELHGAQLSLRPAPPR	22	1	2375.28	E9PNI7;Q53GL7;E9PK67;E9PPE7;E9PPV8;E9PJI2;E9PIK9;E9PIA6;E9PSE7;E9PM86;E9PQQ6;E9PPU2	E9PNI7	PARP10	Poly [ADP-ribose] polymerase 10	yes	no	3	1.6456e-05	136.36
ISQVLGNEIK	10	0	1099.62	E9PPM1;O14683;E9PKZ4;U3KQ32;E9PIK4;E9PIN5;E9PQ46;E9PMW4;E9PS55;E9PKN9;E9PN66	E9PPM1	TP53I11	Tumor protein p53-inducible protein 11	yes	no	2	0.00065978	129.82
DMQGLSLDAASQPSK	15	0	1546.73	E9PQA6;Q96EY5;Q96EY5-3;E9PLL0;E9PLZ8;M0QZK6	E9PQA6	FAM125A	Multivesicular body subunit 12A	yes	no	2	1.609e-13	226.74
LLPLGATDTAVFDVR	15	0	1586.87	E9PQA6;Q96EY5;Q96EY5-3;Q96EY5-2;E9PLL0	E9PQA6	FAM125A	Multivesicular body subunit 12A	yes	no	2	0.0027256	101.36
SPLPLGFSPVCDPMDSK	17	0	1845.86	E9PQA6;Q96EY5;Q96EY5-3;Q96EY5-2	E9PQA6	FAM125A	Multivesicular body subunit 12A	yes	no	2	0.042076	65.477
IATFFFPK	8	0	969.532	E9PQX1;H0YEQ3;E9PME8	E9PQX1			yes	no	2	0.0043922	122.13
TSPEIASLSWGQMK	14	0	1533.75	E9PR47;K4DI89;E9PLK9;Q9H7C9;Q9H7C9-2;E9PJP1;E9PIQ4;Q9H7C9-3	E9PR47	C11orf67	UPF0366 protein C11orf67	yes	no	2	0.00062901	129.54
AKKPALVAK	9	2	924.612	E9PRY8;P29692-2;P29692;P29692-3;E9PK01;P29692-4;E9PQZ1;E9PI39;E9PQ49;H0YE72;E9PL71;H0YE58;P24534	E9PRY8	EEF1D;EEF1B2	Elongation factor 1-delta;Elongation factor 1-beta	no	no	2	0.0045575	143.28
ATAPQTQHVSPMR	13	0	1422.7	E9PRY8;P29692-2;P29692;P29692-3;E9PK01;P29692-4;E9PQZ1;E9PI39;E9PQ49;E9PL71;E9PL12;E9PPR1;E9PK06	E9PRY8	EEF1D	Elongation factor 1-delta	yes	no	2,3	9.6336e-06	183.89
ATNFLAHEK	9	0	1029.52	E9PRY8;P29692-2;P29692;P29692-3;E9PK01;P29692-4;E9PQZ1;E9PI39;E9PQ49;E9PL71;E9PL12;E9PPR1;H0YCK7;E9PIZ1;E9PMW7;E9PN91;E9PK06;E9PK72;E9PKK3;E9PJD0;E9PNW6	E9PRY8	EEF1D	Elongation factor 1-delta	yes	no	1,2	0.00017637	155
FEEHVQSVDIAAFNKI	16	1	1845.93	E9PRY8;P29692-2;P29692;P29692-3;P29692-4;E9PQZ1;H0YE72	E9PRY8	EEF1D	Elongation factor 1-delta	yes	no	2	7.543e-08	190.19
FYEQMNGPVAGASR	14	0	1525.7	E9PRY8;P29692-2;P29692;P29692-3;E9PK01;P29692-4;E9PQZ1;E9PI39;E9PQ49;E9PL71;E9PL12;E9PPR1;H0YCK7;E9PIZ1;E9PMW7;E9PN91;E9PK06;E9PK72;E9PKK3	E9PRY8	EEF1D	Elongation factor 1-delta	yes	no	2	6.4983e-18	235.22
GVVQELQQAISK	12	0	1298.72	E9PRY8;P29692-2;P29692;P29692-3;E9PK01;E9PI39;E9PQ49;E9PL71;E9PL12;E9PPR1;H0YCK7;E9PIZ1;E9PMW7;E9PN91	E9PRY8	EEF1D	Elongation factor 1-delta	yes	no	1,2	8.2603e-26	257.19
IASLEVENQSLR	12	0	1357.72	E9PRY8;P29692-2;P29692;P29692-3;E9PK01;E9PI39;E9PQ49;E9PL71;E9PL12;E9PPR1;H0YCK7;E9PIZ1;E9PMW7;E9PN91	E9PRY8	EEF1D	Elongation factor 1-delta	yes	no	2	2.3174e-34	277.06
KLQIQCVVEDDK	12	1	1473.75	E9PRY8;P29692-2;P29692;P29692-3;E9PK01;P29692-4;E9PQZ1;H0YE72;H0YE58;P24534	E9PRY8	EEF1D;EEF1B2	Elongation factor 1-delta;Elongation factor 1-beta	no	no	2	3.7358e-05	135.02
KLQIQCVVEDDKVGTDLLEEEITK	24	2	2801.44	E9PRY8;P29692-2;P29692;P29692-3;P29692-4;E9PQZ1;H0YE72;H0YE58	E9PRY8	EEF1D	Elongation factor 1-delta	yes	no	3	4.3681e-28	224.59
KPALVAK	7	1	725.48	E9PRY8;P29692-2;P29692;P29692-3;E9PK01;P29692-4;E9PQZ1;E9PI39;E9PQ49;H0YE72;E9PL71;H0YE58;P24534	E9PRY8	EEF1D;EEF1B2	Elongation factor 1-delta;Elongation factor 1-beta	no	no	1	0.02994	137.44
LVPVGYGIR	9	0	972.576	E9PRY8;P29692-2;P29692;P29692-3;E9PK01;P29692-4;E9PQZ1;H0YE72;H0YE58;E9PQC9	E9PRY8	EEF1D	Elongation factor 1-delta	yes	no	1,2	0.0021303	120.46
SIQLDGLVWGASK	13	0	1372.74	E9PRY8;P29692-2;P29692;P29692-3;E9PK01;P29692-4;E9PQZ1;H0YE72;H0YE58;E9PQC9	E9PRY8	EEF1D	Elongation factor 1-delta	yes	no	1,2	8.4459e-26	259.68
SLAGSSGPGASSGTSGDHGELVVR	24	0	2184.04	E9PRY8;P29692-2;P29692;E9PK01;E9PI39;E9PQ49;E9PL12;E9PPR1;H0YCK7;E9PIZ1;E9PMW7	E9PRY8	EEF1D	Elongation factor 1-delta	yes	no	2,3	1.4774e-28	217.17
SSILLDVKPWDDETDMAQLEACVR	24	1	2790.32	E9PRY8;P29692-2;P29692;P29692-3;E9PK01;P29692-4;E9PQZ1;H0YE72;H0YE58	E9PRY8	EEF1D	Elongation factor 1-delta	yes	no	3	1.4112e-05	126.26
EPSLSWVVNAVNCSLFSAVR	20	0	2234.12	E9PSH4;Q9H063;E9PR76	E9PSH4	MAF1	Repressor of RNA polymerase III transcription MAF1 homolog	yes	no	3	0.019402	67.449
SQGGEEEGPLSDK	13	0	1331.58	E9PSH4;Q9H063;E9PR76	E9PSH4	MAF1	Repressor of RNA polymerase III transcription MAF1 homolog	yes	no	2	0.00012105	148.41
ASGYLMDLINFLR	13	0	1511.78	F2Z2Q3;Q8TAG9;Q8TAG9-2;E7EW84;F2Z3K0	F2Z2Q3	EXOC6	Exocyst complex component 6	yes	no	2	2.0456e-06	149.23
ALLPWLLEQR	10	0	1237.72	F2Z2W7;Q8IZ69;Q8IZ69-2	F2Z2W7	TRMT2A	tRNA (uracil-5-)-methyltransferase homolog A	yes	no	2	0.00030081	152.54
TSLAQHFTAGPGR	13	0	1341.68	F2Z2W7;Q8IZ69;Q8IZ69-2	F2Z2W7	TRMT2A	tRNA (uracil-5-)-methyltransferase homolog A	yes	no	2	1.786e-05	176.87
VADVVTPLWTVPYAEQLER	19	0	2185.14	F2Z2W7;Q8IZ69;Q8IZ69-2	F2Z2W7	TRMT2A	tRNA (uracil-5-)-methyltransferase homolog A	yes	no	2	1.8503e-05	143.46
MLQAPESVLAEHYQDLR	17	0	1998.98	F2Z2X0;Q4TT34;O00746;A2IDD0;H0Y6J0;A2IDC9	F2Z2X0	NME4	Nucleoside diphosphate kinase;Nucleoside diphosphate kinase, mitochondrial	yes	no	2	2.4045e-05	143.39
NVIHASDSVEGAQR	14	0	1481.72	F2Z2X0;Q4TT34;O00746;A2IDD0	F2Z2X0	NME4	Nucleoside diphosphate kinase;Nucleoside diphosphate kinase, mitochondrial	yes	no	2	1.2192e-05	180.11
ALPLPMACTLTQFVSGSK	18	0	1919.98	F5GX74;Q6VMQ6;G3V1U0	F5GX74	ATF7IP	Activating transcription factor 7-interacting protein 1	yes	no	2	2.0107e-08	165.16
NPTASAAPLGTTLAVQAVPTAHSIVQATR	29	0	2842.53	F5GX74;Q6VMQ6;G3V1U0;Q6VMQ6-2	F5GX74	ATF7IP	Activating transcription factor 7-interacting protein 1	yes	no	3	4.8921e-10	133.41
TSLLPIDETNPDLEEK	16	0	1812.9	F5GX74;Q6VMQ6;G3V1U0;Q6VMQ6-2;A8MV73	F5GX74	ATF7IP	Activating transcription factor 7-interacting protein 1	yes	no	2	4.5161e-10	203.2
AAQTTIETAIHSLIETLK	18	0	1939.06	F5GX82;O94915;O94915-2	F5GX82	FRYL	Protein furry homolog-like	yes	no	3	0.00047042	125.67
AIANVFQNR	9	0	1031.55	F5GX82;O94915;H0Y9X0;F2Z2S2	F5GX82	FRYL	Protein furry homolog-like	yes	no	2	0.00030746	149.65
DGEPPMPTTGVILPSGNTLR	20	0	2051.04	F5GX82;O94915;F2Z2S2;D6RJI4	F5GX82	FRYL	Protein furry homolog-like	yes	no	2	0.0023369	89.846
EAAEQWLDDCKR	12	1	1519.67	F5GX82;O94915;O94915-2	F5GX82	FRYL	Protein furry homolog-like	yes	no	2	0.00024126	149.41
EIIFDLLSVGK	11	0	1232.7	F5GX82;O94915;F2Z2S2;D6RJI4	F5GX82	FRYL	Protein furry homolog-like	yes	no	1,2	7.8945e-05	138.25
ELIEELHPIIK	11	0	1332.77	F5GX82;O94915;F2Z2S2	F5GX82	FRYL	Protein furry homolog-like	yes	no	2	3.885e-18	240.1
FGVLELQEHLDTYNVK	16	0	1903.97	F5GX82;O94915;O94915-2	F5GX82	FRYL	Protein furry homolog-like	yes	no	2	3.6574e-14	222.42
GEDLQFDQLISSMSSVAEHCLPSLLR	26	0	2931.41	F5GX82;O94915;F2Z2S2;D6R9B9	F5GX82	FRYL	Protein furry homolog-like	yes	no	3	1.349e-16	180.8
GPLWNHEDVSAK	12	0	1351.65	F5GX82;O94915;H0Y9X0	F5GX82	FRYL	Protein furry homolog-like	yes	no	2	9.6064e-05	155.86
INHSSSLAR	9	0	983.515	F5GX82;O94915;H0Y9X0	F5GX82	FRYL	Protein furry homolog-like	yes	no	2	0.014216	108.43
LLIHLPLDK	9	0	1060.66	F5GX82;O94915;H0Y9X0	F5GX82	FRYL	Protein furry homolog-like	yes	no	2	0.0054933	105.78
LLWVYVIR	8	0	1060.64	F5GX82;O94915;F2Z2S2;D6RJI4	F5GX82	FRYL	Protein furry homolog-like	yes	no	2	0.0022141	137.77
LMNVLSLCGPESGLPK	16	0	1713.88	F5GX82;O94915;H0Y9X0	F5GX82	FRYL	Protein furry homolog-like	yes	no	2	2.0922e-07	176.29
MLVQLINQWK	10	0	1271.71	F5GX82;O94915;F2Z2S2;D6RJI4	F5GX82	FRYL	Protein furry homolog-like	yes	no	2	0.00080929	125.82
NEAEVINMSEELAQLESILK	20	0	2259.13	F5GX82;O94915;O94915-2	F5GX82	FRYL	Protein furry homolog-like	yes	no	2,3	3.249e-22	218.42
SAEQLTTFLK	10	0	1136.61	F5GX82;O94915;H0Y9X0	F5GX82	FRYL	Protein furry homolog-like	yes	no	2	0.020303	81.771
STSSTSSGSNSNALVPVSWK	20	0	1994.95	F5GX82;O94915;H0Y9X0	F5GX82	FRYL	Protein furry homolog-like	yes	no	2	8.4557e-05	134.29
TDGVLSQLSPLPHLYSVSYYQLSEELAR	28	0	3164.6	F5GX82;O94915;H0Y9X0;F2Z2S2	F5GX82	FRYL	Protein furry homolog-like	yes	no	3	7.3173e-18	173.68
TLDFHFDISETPIIGNK	17	0	1945.98	F5GX82;O94915;H0Y9X0	F5GX82	FRYL	Protein furry homolog-like	yes	no	2	2.7988e-08	182.57
TLMEFITSR	9	0	1096.56	F5GX82;O94915;H0Y9X0	F5GX82	FRYL	Protein furry homolog-like	yes	no	2	0.00014206	155.42
WLDNILDSLDKK	12	1	1458.77	F5GX82;O94915;H0Y9X0;F2Z2S2	F5GX82	FRYL	Protein furry homolog-like	yes	no	2	6.2911e-25	246.3
WTNFPGLQQLFLK	13	0	1590.86	F5GX82;O94915;H0Y9X0	F5GX82	FRYL	Protein furry homolog-like	yes	no	2	4.3965e-14	227.93
FQVLKPLDVK	10	1	1185.71	F5GXC3;A5PLN9-5;A5PLN9;A5PLN9-4;A5PLN9-2;A5PLN9-7	F5GXC3	C5orf44	UPF0533 protein C5orf44	yes	no	2	0.004265	119.22
GVTVIGK	7	0	672.417	F5GXC3;A5PLN9-5;A5PLN9;A5PLN9-4;A5PLN9-2;A5PLN9-7	F5GXC3	C5orf44	UPF0533 protein C5orf44	yes	no	1	0.020378	102.98
LSLEAIPDTVNLEEPFHITCK	21	0	2425.22	F5GXC3;A5PLN9-5;A5PLN9;A5PLN9-4;A5PLN9-2	F5GXC3	C5orf44	UPF0533 protein C5orf44	yes	no	3	0.0017123	87.287
LQELEEFKER	10	1	1319.67	F5GXK8	F5GXK8	DNAJB11		yes	yes	2	0.00032506	169.65
EWFVYPGNPLR	11	0	1376.69	F5GY05;F5GZX9;Q96EK7;F2Z2E1;Q96EK7-2	F5GY05	FAM120B	Constitutive coactivator of peroxisome proliferator-activated receptor gamma	yes	no	2	0.015257	83
NMFFIPSGLAVFTR	14	0	1598.83	F5GY05;F5GZX9;Q96EK7;F2Z2E1;Q96EK7-2	F5GY05	FAM120B	Constitutive coactivator of peroxisome proliferator-activated receptor gamma	yes	no	2	0.00040382	133.48
GTVLPQGPLLLSPSSLFSALHR	22	0	2289.28	F5GY24;E7ESE7;Q14693-2;Q14693;B4DGZ6;B4DET9	F5GY24	LPIN1	Phosphatidate phosphatase LPIN1	yes	no	3	0.0012268	85.087
ALLSALHWLLR	11	0	1291.78	F5GY88;O75448;O75448-2;F5H5K2;B4DDR8;E9PFL1;F5H2D6;F5H0M2;J3KSU0;J3KTL3	F5GY88	MED24	Mediator of RNA polymerase II transcription subunit 24	yes	no	2	1.4609e-06	187.97
GSVLQFMPFTTVSELVK	17	0	1881.99	F5GY88;O75448;O75448-2;B9TX62	F5GY88	MED24	Mediator of RNA polymerase II transcription subunit 24	yes	no	2	2.0818e-07	166.48
SPEGLLGVLGHMLSGK	16	0	1593.85	F5GY88;O75448;O75448-2;F5H5K2;B4DDR8	F5GY88	MED24	Mediator of RNA polymerase II transcription subunit 24	yes	no	2,3	2.8831e-11	209.6
VVLAITDLSLPLGR	14	0	1465.89	F5GY88;O75448;O75448-2;B9TX62	F5GY88	MED24	Mediator of RNA polymerase II transcription subunit 24	yes	no	2	0.041111	72.496
EAAWAITNATSGGTPEQIR	19	0	1971.96	F5GYL8;O60684;F5H4G7	F5GYL8	KPNA6	Importin subunit alpha;Importin subunit alpha-7	no	no	2	2.8385e-51	296.73
VSPCLPVLSR	10	0	1126.62	F5GYL8;O60684;F5H4G7;Q5TFJ7	F5GYL8	KPNA6	Importin subunit alpha;Importin subunit alpha-7	yes	no	2	0.040298	73.499
YLVSLGCIKPLCDLLTVMDSK	21	1	2424.25	F5GYL8;O60684;F5H4G7	F5GYL8	KPNA6	Importin subunit alpha;Importin subunit alpha-7	yes	no	2,3	1.8861e-12	176.11
AGVLSQADYLNLVQCETLEDLK	22	0	2478.23	F5GYQ1;P61421;H3BSG7;H3BQB4	F5GYQ1	ATP6V0D1	V-type proton ATPase subunit d 1	yes	no	3	4.5981e-05	117.29
LHLQSTDYGNFLANEASPLTVSVIDDR	27	0	2974.47	F5GYQ1;P61421;H3BSG7;H3BQB4;H3BQJ1	F5GYQ1	ATP6V0D1	V-type proton ATPase subunit d 1	yes	no	3	9.4096e-15	168.55
NIVWIAECIAQR	12	0	1471.76	F5GYQ1;P61421;R4GN72;J3QL14	F5GYQ1	ATP6V0D1	V-type proton ATPase subunit d 1	yes	no	2	6.4413e-05	141.37
ELFFLPLGFALK	12	0	1393.8	F5GZX4;Q9H9Y6;Q9H9Y6-2;F8W898;F5H643	F5GZX4	POLR1B	DNA-directed RNA polymerase;DNA-directed RNA polymerase I subunit RPA2	yes	no	2	4.7587e-05	167.12
MTIGMLIESMAGK	13	0	1380.68	F5GZX4;Q9H9Y6;Q9H9Y6-2;F8W898;F5H643	F5GZX4	POLR1B	DNA-directed RNA polymerase;DNA-directed RNA polymerase I subunit RPA2	yes	no	2	3.676e-05	170.66
EAWDLGVCR	9	0	1104.5	F5H012;P19474;P19474-2	F5H012	TRIM21	E3 ubiquitin-protein ligase TRIM21	yes	no	2	0.0012981	128.36
GGGSVCPVCR	10	0	1047.46	F5H012;P19474;P19474-2	F5H012	TRIM21	E3 ubiquitin-protein ligase TRIM21	yes	no	2	0.00032332	126.07
LAQQSQALQELISELDR	17	0	1941.02	F5H012;P19474	F5H012	TRIM21	E3 ubiquitin-protein ligase TRIM21	yes	no	2	7.1983e-15	223.06
LAQQSQALQELISELDRR	18	1	2097.12	F5H012;P19474	F5H012	TRIM21	E3 ubiquitin-protein ligase TRIM21	yes	no	3	0.0012105	127.32
TCAVHITLDPDTANPWLILSEDRR	24	1	2792.39	F5H012;P19474;P19474-2;H0YDP8	F5H012	TRIM21	E3 ubiquitin-protein ligase TRIM21	yes	no	3	5.0674e-06	124.08
AFITVLEMTPVLGTEIINYR	20	0	2279.22	F5H039;Q9NQX3-2;Q9NQX3;F8W7D6;G3V582	F5H039	GPHN	Gephyrin;Molybdopterin adenylyltransferase;Molybdopterin molybdenumtransferase	yes	no	2,3	2.4523e-35	258.92
ASHSAVDITK	10	0	1027.53	F5H039;Q9NQX3-2;Q9NQX3;F8W7D6;G3V582;H0YJ30	F5H039	GPHN	Gephyrin;Molybdopterin adenylyltransferase;Molybdopterin molybdenumtransferase	yes	no	1,2	0.00030963	150.1
ATEGMILTNHDHQIR	15	0	1734.85	F5H039;Q9NQX3-2;Q9NQX3;F8W7D6;G3V582;G3V355;G3V4R0;G3V4D2	F5H039	GPHN	Gephyrin;Molybdopterin adenylyltransferase;Molybdopterin molybdenumtransferase	yes	no	3	2.7939e-08	193.28
DTASLSTTPSESPR	14	0	1447.68	F5H039;Q9NQX3-2;Q9NQX3;F8W7D6;G3V582;H0YJ30	F5H039	GPHN	Gephyrin;Molybdopterin adenylyltransferase;Molybdopterin molybdenumtransferase	yes	no	2	8.2785e-06	183.96
ESDDGTEELEVR	12	0	1377.59	F5H039;Q9NQX3-2;Q9NQX3;F8W7D6	F5H039	GPHN	Gephyrin;Molybdopterin adenylyltransferase;Molybdopterin molybdenumtransferase	yes	no	2	7.9298e-05	148.18
FIIGESQAGEQPTQTVMPGQVMR	23	0	2503.22	F5H039;Q9NQX3-2;Q9NQX3;F8W7D6	F5H039	GPHN	Gephyrin;Molybdopterin adenylyltransferase;Molybdopterin molybdenumtransferase	yes	no	2,3	2.2939e-06	136.43
GSQECFQFILPALPHAIDLLR	21	0	2424.26	F5H039;Q9NQX3-2;Q9NQX3;F8W7D6;G3V582;H0YJ30	F5H039	GPHN	Gephyrin;Molybdopterin adenylyltransferase;Molybdopterin molybdenumtransferase	yes	no	3	0.00032315	107.65
GVQVLPR	7	0	767.465	F5H039;Q9NQX3-2;Q9NQX3;F8W7D6;G3V582;H0YJ30	F5H039	GPHN	Gephyrin;Molybdopterin adenylyltransferase;Molybdopterin molybdenumtransferase	yes	no	1	0.038435	84.359
IIFALPGNPVSAVVTCNLFVVPALR	25	0	2666.5	F5H039;Q9NQX3-2;Q9NQX3;F8W7D6;H0YJR5	F5H039	GPHN	Gephyrin;Molybdopterin adenylyltransferase;Molybdopterin molybdenumtransferase	yes	no	3	0.0057795	66.045
IPDSIISR	8	0	899.508	F5H039;Q9NQX3-2;Q9NQX3;F8W7D6;G3V582;H0YJ30	F5H039	GPHN	Gephyrin;Molybdopterin adenylyltransferase;Molybdopterin molybdenumtransferase	yes	no	2	0.003521	128.38
LSTASCPTPK	10	0	1060.52	F5H039;Q9NQX3-2;Q9NQX3;F8W7D6;G3V582;H0YJ30	F5H039	GPHN	Gephyrin;Molybdopterin adenylyltransferase;Molybdopterin molybdenumtransferase	yes	no	2	0.00035263	138.22
MQGILDPRPTIIK	13	1	1480.84	F5H039;Q9NQX3-2;Q9NQX3;F8W7D6;H0YJR5	F5H039	GPHN	Gephyrin;Molybdopterin adenylyltransferase;Molybdopterin molybdenumtransferase	yes	no	2	0.0048118	115.34
MSPFPLTSMDK	11	0	1252.58	F5H039;Q9NQX3-2;Q9NQX3;F8W7D6;G3V582;H0YJ30	F5H039	GPHN	Gephyrin;Molybdopterin adenylyltransferase;Molybdopterin molybdenumtransferase	yes	no	2	0.010247	89.266
PGQDIRPIGHDIK	13	1	1444.78	F5H039;Q9NQX3-2;Q9NQX3;F8W7D6	F5H039	GPHN	Gephyrin;Molybdopterin adenylyltransferase;Molybdopterin molybdenumtransferase	yes	no	2	0.00027547	162.48
RGECVLAK	8	1	931.491	F5H039;Q9NQX3-2;Q9NQX3;F8W7D6	F5H039	GPHN	Gephyrin;Molybdopterin adenylyltransferase;Molybdopterin molybdenumtransferase	yes	no	2	0.051728	93.178
VFMKPGLPTTFATLDIDGVR	20	1	2177.16	F5H039;Q9NQX3-2;Q9NQX3;F8W7D6;H0YJR5	F5H039	GPHN	Gephyrin;Molybdopterin adenylyltransferase;Molybdopterin molybdenumtransferase	yes	no	2,3	9.0097e-08	160.64
VFMKPGLPTTFATLDIDGVRK	21	2	2305.25	F5H039;Q9NQX3-2;Q9NQX3;F8W7D6;H0YJR5	F5H039	GPHN	Gephyrin;Molybdopterin adenylyltransferase;Molybdopterin molybdenumtransferase	yes	no	3	1.1063e-07	159.95
VGVLTVSDSCFR	12	0	1338.66	F5H039;Q9NQX3-2;Q9NQX3;F8W7D6;G3V582;G3V355;G3V4R0	F5H039	GPHN	Gephyrin;Molybdopterin adenylyltransferase;Molybdopterin molybdenumtransferase	yes	no	2	5.7335e-05	164.9
DVDSAQLSEYFLAFGPVASVVMDKDK	26	1	2830.37	F5H0R1;Q9H6E5;H3BRB1;J3KN81;F8WA97	F5H0R1	TUT1;MIR3654	Speckle targeted PIP5K1A-regulated poly(A) polymerase	yes	no	3	1.9967e-05	113.36
GAAPDSHQLAK	11	0	1093.55	F5H0R1;Q9H6E5;H3BRB1;C9JBX0	F5H0R1	TUT1;MIR3654	Speckle targeted PIP5K1A-regulated poly(A) polymerase	yes	no	2	0.010247	89.266
HGAPGEEGQPSHAALAER	18	0	1812.85	F5H0R1;Q9H6E5	F5H0R1	TUT1	Speckle targeted PIP5K1A-regulated poly(A) polymerase	yes	no	3	1.3183e-05	147.7
LGPLNLQDPFDLSHNVAANVTSR	23	0	2477.27	F5H0R1;Q9H6E5	F5H0R1	TUT1	Speckle targeted PIP5K1A-regulated poly(A) polymerase	yes	no	3	6.3366e-07	144.82
VRPLVYTLR	9	1	1115.68	F5H0R1;Q9H6E5;H3BRB1	F5H0R1	TUT1;MIR3654	Speckle targeted PIP5K1A-regulated poly(A) polymerase	yes	no	2	0.032287	98.044
AMTMLTIEQLSYLLK	15	0	1753.94	F5H0X3;Q9ULU4-7;Q9ULU4-11;Q9ULU4-10;Q9ULU4-13;J3KPU3;Q9ULU4;Q9ULU4-5;Q9ULU4-9;Q9ULU4-16;Q9ULU4-12;Q2HXV3;Q9ULU4-14;Q2HXV1;Q9ULU4-8;Q9ULU4-15;B7ZM62;H7C4X9;Q5TH12	F5H0X3	ZMYND8;PRKCBP1	Protein kinase C-binding protein 1	yes	no	2	5.7319e-06	174.62
ELSESVQQQSTPVPLISPK	19	0	2066.09	F5H0X3;Q9ULU4-7;Q9ULU4-11;Q9ULU4-10;Q9ULU4-13;J3KPU3;Q9ULU4;Q9ULU4-5;Q9ULU4-9;Q9ULU4-16;Q9ULU4-12;Q2HXV3;Q9ULU4-14;Q2HXV1;Q9ULU4-8;Q9ULU4-15;B7ZM62;H7C0U2;H7C4X9;Q9ULU4-6;Q9ULU4-3;Q9ULU4-4;Q9ULU4-2	F5H0X3	ZMYND8	Protein kinase C-binding protein 1	yes	no	2	0.058612	60.134
SCTQSATAPQQEADAEVNTETLNK	24	0	2592.16	F5H0X3;Q9ULU4-7;Q9ULU4-11;Q9ULU4-10;Q9ULU4-13;J3KPU3;Q9ULU4;Q9ULU4-5;Q9ULU4-9;Q9ULU4-16;Q9ULU4-12;Q2HXV3;Q9ULU4-14;Q2HXV1;Q9ULU4-8;Q9ULU4-15;B7ZM62;H7C0U2;H7C4X9;Q9ULU4-6;Q9ULU4-3;Q9ULU4-4;Q9ULU4-2	F5H0X3	ZMYND8	Protein kinase C-binding protein 1	yes	no	2,3	0.0014801	82.36
SIFNSAMQEMEVYVENIR	18	0	2159	F5H0X3;Q9ULU4-7;Q9ULU4-11;Q9ULU4-10;Q9ULU4-13;J3KPU3;Q9ULU4;Q9ULU4-5;Q9ULU4-9;Q9ULU4-16;Q9ULU4-12;Q2HXV3;Q9ULU4-14;Q2HXV1;Q9ULU4-8;Q9ULU4-15;B7ZM62;H7C0U2;H7C4X9;Q9ULU4-6;Q9ULU4-3	F5H0X3	ZMYND8	Protein kinase C-binding protein 1	yes	no	3	0.002742	99.344
SKDPGSAER	9	1	945.452	F5H0X3;Q9ULU4-7;Q9ULU4-11;Q9ULU4-10;Q9ULU4-13;J3KPU3;Q9ULU4;Q9ULU4-5;Q9ULU4-9;Q9ULU4-16;Q9ULU4-12;Q2HXV3;Q9ULU4-14;Q2HXV1;Q9ULU4-8;Q9ULU4-15;B7ZM62;H7C0U2;Q5TH12;Q5TH08;Q5TH07	F5H0X3	ZMYND8;PRKCBP1	Protein kinase C-binding protein 1	yes	no	2	0.04298	93.178
AAASIANIVK	10	0	956.565	F5H136;F5H676;F5H726	F5H136	TCP1	T-complex protein 1 subunit alpha	yes	no	2	0.058292	66.056
DTDPDSKPFSLQETYEAK	18	1	2069.94	D6RER5;Q9NVA2;D6RGI3;Q9NVA2-2;D6RDU5;H0Y961;F5H1J5;Q14141;B1AMS2;Q14141-4;Q14141-2;B4E049	F5H1J5	SEPT11;SEPT6	Septin-11;Septin-6	no	no	2	1.5824e-29	248.18
FEGEPATHTQPGVQLQSNTYDLQESNVR	28	0	3144.47	F5H1J5;Q14141;B1AMS2;Q14141-4;Q14141-2;B4E049;Q14141-3	F5H1J5	2014-09-06	Septin-6	yes	no	3	2.7701e-26	197.28
LREMLIR	7	1	929.548	D6RER5;Q9NVA2;D6RGI3;Q9NVA2-2;D6RDU5;H0Y961;Q92599;F8W8I8;F6W7K9;A6NFQ9;A6NMH6;Q92599-2;Q92599-3;F5H1J5;Q14141;B1AMS2;Q14141-4;Q14141-2;B4E049	F5H1J5	SEPT11;SEPT8;SEPT6	Septin-11;Septin-8;Septin-6	no	no	1	0.099959	128.75
RNEFLGELQK	10	1	1232.65	D6RER5;Q9NVA2;D6RGI3;Q9NVA2-2;D6RDU5;H0Y961;F5H1J5;Q14141;B1AMS2;Q14141-4;Q14141-2;B4E049	F5H1J5	SEPT11;SEPT6	Septin-11;Septin-6	no	no	2	0.081651	78.692
SLDDEVNAFK	10	0	1136.54	F5H1J5;Q14141;B1AMS2;Q14141-4;Q14141-2;B4E049	F5H1J5	2014-09-06	Septin-6	yes	no	2	2.5653e-08	198.25
SLDLVTMK	8	0	905.489	D6RER5;Q9NVA2;D6RGI3;Q9NVA2-2;D6RDU5;Q92599;F8W8I8;F6W7K9;A6NFQ9;A6NMH6;Q92599-2;Q92599-3;C9JV02;F5H1J5;Q14141;B1AMS2;Q14141-4;Q14141-2;B4E049;Q14141-3	F5H1J5	SEPT11;SEPT8;SEPT6	Septin-11;Septin-8;Septin-6	no	no	1	0.013471	98.299
STLMDTLFNTK	11	0	1269.63	D6RER5;Q9NVA2;D6RGI3;Q9NVA2-2;D6RDU5;D6R9Y6;D6RDP1;F5H1J5;Q14141;B1AMS2;Q14141-4;Q14141-2;Q14141-3	F5H1J5	SEPT11;SEPT6	Septin-11;Septin-6	no	no	2	2.5683e-22	254.19
SVSQGFCFNILCVGETGLGK	20	0	2172.03	F5H1J5;Q14141;B1AMS2;Q14141-4;Q14141-2;Q14141-3	F5H1J5	2014-09-06	Septin-6	yes	no	2	2.327e-35	259.18
TAAELLQSQGSQAGGSQTLK	20	0	1974	F5H1J5;Q14141;B1AMS2;Q14141-4;Q14141-2;B4E049	F5H1J5	2014-09-06	Septin-6	yes	no	2,3	8.9025e-82	332.26
TVPLAGHVGFDSLPDQLVNK	20	0	2106.11	F5H1J5;Q14141;B1AMS2;Q14141-4;Q14141-2;Q14141-3	F5H1J5	2014-09-06	Septin-6	yes	no	2,3	5.5443e-13	183.56
VLHTYHDSR	9	0	1126.55	F5H1J5;Q14141;B1AMS2;Q14141-4;Q14141-2;B4E049;Q14141-3	F5H1J5	2014-09-06	Septin-6	yes	no	2	0.012878	90.906
VNMEDLR	7	0	875.417	D6RER5;Q9NVA2;D6RGI3;Q9NVA2-2;D6RDU5;H0Y961;Q92599;F8W8I8;F6W7K9;A6NFQ9;A6NMH6;Q92599-2;Q92599-3;F5H1J5;Q14141;B1AMS2;Q14141-4;Q14141-2;B4E049	F5H1J5	SEPT11;SEPT8;SEPT6	Septin-11;Septin-8;Septin-6	no	no	2	0.0090305	143.61
ALSLEEFVHSLDLR	14	0	1627.86	F5H1J9;Q8N1K5	F5H1J9	THEMIS	Protein THEMIS	yes	no	2	2.2895e-12	222.74
DFYGTLILKPVYEIQGVMK	19	1	2213.18	F5H1J9;Q8N1K5;Q8N1K5-2;Q8N1K5-3	F5H1J9	THEMIS	Protein THEMIS	yes	no	2,3	7.3403e-05	142.54
DIKLENLIIK	10	1	1197.73	F5H1J9;Q8N1K5;Q8N1K5-2;Q8N1K5-3	F5H1J9	THEMIS	Protein THEMIS	yes	no	2	0.00097031	157.78
EFPIVTEVIEAPEGNHLPQSILQPGK	26	0	2841.49	F5H1J9;Q8N1K5;Q8N1K5-2;Q8N1K5-3	F5H1J9	THEMIS	Protein THEMIS	yes	no	3	3.7286e-08	121.82
EFPTAYDLEIAK	12	0	1395.69	F5H1J9;Q8N1K5;Q8N1K5-2;Q8N1K5-3	F5H1J9	THEMIS	Protein THEMIS	yes	no	2	0.008124	93.011
HFLIPTSYK	9	0	1104.6	F5H1J9;Q8N1K5;Q8N1K5-2;Q8N1K5-3	F5H1J9	THEMIS	Protein THEMIS	yes	no	2	0.00025618	151.44
ILASEIR	7	0	800.476	F5H1J9;Q8N1K5;Q8N1K5-2;Q8N1K5-3	F5H1J9	THEMIS	Protein THEMIS	yes	no	1,2	0.010644	127.12
IVADKTPYLTMEEITR	16	1	1878.98	F5H1J9;Q8N1K5;Q8N1K5-2	F5H1J9	THEMIS	Protein THEMIS	yes	no	2,3	1.4773e-09	203.99
KVVNVLACEK	10	1	1158.64	F5H1J9;Q8N1K5;Q8N1K5-2;Q8N1K5-3	F5H1J9	THEMIS	Protein THEMIS	yes	no	2	0.0009376	147.62
LENLIIK	7	0	841.527	F5H1J9;Q8N1K5;Q8N1K5-2;Q8N1K5-3	F5H1J9	THEMIS	Protein THEMIS	yes	no	1	0.022349	105.39
LGHPCFYHQK	10	0	1285.6	F5H1J9;Q8N1K5;Q8N1K5-2;Q8N1K5-3	F5H1J9	THEMIS	Protein THEMIS	yes	no	2	0.0004007	136.75
LTLLTLAEER	10	0	1157.67	F5H1J9;Q8N1K5;Q8N1K5-2;Q8N1K5-3	F5H1J9	THEMIS	Protein THEMIS	yes	no	2	3.2452e-21	240.1
RHFLIPTSYK	10	1	1260.7	F5H1J9;Q8N1K5;Q8N1K5-2;Q8N1K5-3	F5H1J9	THEMIS	Protein THEMIS	yes	no	2	0.012661	101.39
SEKEPLHVVATK	12	1	1336.74	F5H1J9;Q8N1K5;Q8N1K5-2;Q8N1K5-3	F5H1J9	THEMIS	Protein THEMIS	yes	no	2	9.8699e-13	227.06
TLVEEITEEQYYMMR	15	0	1933.88	F5H1J9;Q8N1K5;Q8N1K5-2;Q8N1K5-3	F5H1J9	THEMIS	Protein THEMIS	yes	no	2	1.1543e-12	218.68
VLIGSQNDLVDEEKER	16	1	1842.93	F5H1J9;Q8N1K5;Q8N1K5-2;Q8N1K5-3	F5H1J9	THEMIS	Protein THEMIS	yes	no	2,3	1.5579e-35	268.93
LGELPLGALQASVVQHLLSR	20	0	2100.21	F5H1R7;M0QXB9;Q9H6K5	F5H1R7	FLJ22184	Putative uncharacterized protein FLJ22184	yes	no	3	0.0097898	77.191
LTLALAPGPPPPPSR	15	0	1482.86	F5H1R7;M0QXB9;Q9H6K5	F5H1R7	FLJ22184	Putative uncharacterized protein FLJ22184	yes	no	2	0.0084874	90.707
ALKPMHSLIPLGK	13	1	1403.83	F5H1X8;P50851-2;E9PEM5;P50851;H0YAC6;H0Y9N9	F5H1X8	LRBA	Lipopolysaccharide-responsive and beige-like anchor protein	yes	no	2	0.00038863	155.66
DLSKPIGALNPK	12	1	1251.72	F5H1X8;P50851-2;E9PEM5;P50851;H0YAC6	F5H1X8	LRBA	Lipopolysaccharide-responsive and beige-like anchor protein	no	no	2	0.00023584	141.08
DNPSIFVHSPHALMLQDVK	19	0	2147.08	F5H1X8;P50851-2;E9PEM5;P50851	F5H1X8	LRBA	Lipopolysaccharide-responsive and beige-like anchor protein	yes	no	3	0.0063756	82.663
EIFVDFAPFLSR	12	0	1439.74	F5H1X8;P50851-2;E9PEM5;P50851;H0YAC6	F5H1X8	LRBA	Lipopolysaccharide-responsive and beige-like anchor protein	no	no	2	1.6925e-12	221.8
ILAYTEGLHGK	11	0	1200.65	F5H1X8;P50851-2;E9PEM5;P50851;H0YAC6	F5H1X8	LRBA	Lipopolysaccharide-responsive and beige-like anchor protein	yes	no	2	0.0015737	113.69
NAGLAFIELVNEGR	14	0	1501.79	F5H1X8;P50851-2;E9PEM5;P50851;H0YAC6	F5H1X8	LRBA	Lipopolysaccharide-responsive and beige-like anchor protein	yes	no	2	7.3393e-05	159.31
NPLGSTHPEATLK	13	0	1363.71	F5H1X8;P50851-2;E9PEM5;P50851;H0YAC6	F5H1X8	LRBA	Lipopolysaccharide-responsive and beige-like anchor protein	yes	no	2	6.508e-08	196.84
SPVDIVTGGISPVR	14	0	1395.77	F5H1X8;P50851-2;E9PEM5;P50851;H0YAC6;H0Y9N9	F5H1X8	LRBA	Lipopolysaccharide-responsive and beige-like anchor protein	yes	no	2	0.0001179	152.16
SVIVAAK	7	0	686.433	F5H1X8;P50851-2;E9PEM5;P50851;H0YAC6	F5H1X8	LRBA	Lipopolysaccharide-responsive and beige-like anchor protein	yes	no	1	0.01667	111.69
TAVEHATDEDILAK	14	0	1511.75	F5H1X8;P50851-2;E9PEM5;H0YAC6	F5H1X8	LRBA		yes	no	2	0.0076199	93.478
VANEAEFILSR	11	0	1247.65	F5H1X8;P50851-2;E9PEM5;P50851;H0YAC6	F5H1X8	LRBA	Lipopolysaccharide-responsive and beige-like anchor protein	yes	no	2	0.00014831	125.61
AQSVSQINHK	10	0	1110.58	F5H1Y4;Q9HD26;Q9HD26-2;Q9HD26-3	F5H1Y4	GOPC	Golgi-associated PDZ and coiled-coil motif-containing protein	yes	no	2	0.00023282	159.79
EHGVPILISEIHPGQPADR	19	0	2064.08	F5H1Y4;Q9HD26;Q9HD26-2	F5H1Y4	GOPC	Golgi-associated PDZ and coiled-coil motif-containing protein	yes	no	3	8.1254e-05	136.01
LYLDELEGGGNPGASCK	17	0	1778.81	F5H1Y4;Q9HD26;Q9HD26-2	F5H1Y4	GOPC	Golgi-associated PDZ and coiled-coil motif-containing protein	yes	no	2	5.8272e-37	273.88
MTSLSSCFAQLCHK	14	0	1668.74	F5H1Y4;Q9HD26;Q9HD26-2;Q9HD26-3	F5H1Y4	GOPC	Golgi-associated PDZ and coiled-coil motif-containing protein	yes	no	2	4.6137e-05	166.6
TGQSADSGTIK	11	0	1063.51	F5H1Y4;Q9HD26;Q9HD26-2;Q9HD26-3	F5H1Y4	GOPC	Golgi-associated PDZ and coiled-coil motif-containing protein	yes	no	2	0.0003092	127.83
VLQGFNK	7	0	804.449	F5H1Y4;Q9HD26;Q9HD26-2	F5H1Y4	GOPC	Golgi-associated PDZ and coiled-coil motif-containing protein	yes	no	1	0.048881	85.306
VQQIQLLGR	9	0	1053.63	F5H1Y4;Q9HD26;Q9HD26-2;Q9HD26-3	F5H1Y4	GOPC	Golgi-associated PDZ and coiled-coil motif-containing protein	yes	no	2	0.0014582	128.38
WLEVLEK	7	0	915.507	F5H1Y4;Q9HD26;Q9HD26-2;Q9HD26-3	F5H1Y4	GOPC	Golgi-associated PDZ and coiled-coil motif-containing protein	yes	no	1	0.017234	110.36
WLEVLEKEFDK	11	1	1434.74	F5H1Y4;Q9HD26;Q9HD26-2;Q9HD26-3	F5H1Y4	GOPC	Golgi-associated PDZ and coiled-coil motif-containing protein	yes	no	2	0.0011432	127.83
GDLPDCEADQLLQMIR	16	0	1872.87	F5H211;P54252;P54252-2;C9JQV6;P54252-4;G3V3R7;P54252-3;G3V4U9;G3V328;E9PJN5;G3V526;S4R399;G3V2G1;G3V3T6	F5H211	ATXN3	Ataxin-3	yes	no	2	1.6301e-07	179.79
LIGEELAQLK	10	0	1112.64	F5H211;P54252;P54252-2;C9JQV6;P54252-4;G3V3R7;P54252-3;G3V4U9;G3V328;E9PJN5;G3V526;S4R399;G3V2G1;G3V3T6;P54252-5;G3V2G2	F5H211	ATXN3	Ataxin-3	yes	no	1,2	1.5301e-05	180.36
MAEGGVTSEDYR	12	0	1313.56	F5H211;P54252;P54252-2;C9JQV6;P54252-4;G3V3R7;G3V4U9;E9PJN5;G3V526;S4R399;G3V5H3;G3V4F4;G3V4F5;G3V390;G3V3S5;G3V4B1;D6R9I5;D3VVP3;G3V3A6	F5H211	ATXN3	Ataxin-3	yes	no	2	6.8901e-05	143.42
MESIFHEK	8	0	1019.47	F5H211;P54252;P54252-2;C9JQV6;P54252-4;G3V3R7;P54252-3;G3V4U9;G3V328;E9PJN5;G3V526;G3V2G1;G3V5H3;G3V4F4;G3V4F5;G3V390;G3V3S5;G3V4B1;D6R9I5;G3V3T0;D3VVP3;G3V3A6	F5H211	ATXN3	Ataxin-3	yes	no	2	0.00011186	190.73
VWGLELILFNSPEYQR	16	0	1963.02	F5H211;P54252;P54252-2;C9JQV6;P54252-4;G3V3R7;P54252-3;G3V328;S4R399;G3V5H3;G3V4F4;G3V4F5;G3V390;G3V3T0	F5H211	ATXN3	Ataxin-3	yes	no	2	0.010864	84.508
LAMVQLVLNNLK	12	0	1354.8	F5H269;Q9Y485	F5H269	DMXL1	DmX-like protein 1	yes	no	2	0.0028072	104.43
ASTDNEELLQFPLELCSDSLPSHPFPPAK	29	0	3238.55	F5H2A1;B4DRN7;Q86YS7-2;Q86YS7;F5H5R1;F5H3N1;H0YFC4	F5H2A1	KIAA0528	Uncharacterized protein KIAA0528	yes	no	3	3.0697e-05	96.708
IHNPDEPETR	10	0	1206.56	F5H2A1;B4DRN7;Q86YS7-2;Q86YS7	F5H2A1	KIAA0528	Uncharacterized protein KIAA0528	yes	no	2	0.0014971	117.09
LSSLNLTNQALNK	13	0	1414.78	F5H2A1;B4DRN7;Q86YS7-2;Q86YS7;F5H5R1;F5H3N1;H0YFC4	F5H2A1	KIAA0528	Uncharacterized protein KIAA0528	yes	no	2	0.0016807	112.08
LSSPAAFLPACNSPSK	16	0	1645.81	F5H2A1;B4DRN7;Q86YS7-2;Q86YS7;F5H5R1;F5H3N1;H0YFE9;H0YGJ3	F5H2A1	KIAA0528	Uncharacterized protein KIAA0528	yes	no	2	0.007203	91.969
SLNPQWNSEWFK	12	0	1534.72	F5H2A1;B4DRN7;Q86YS7-2;Q86YS7;F5H5R1	F5H2A1	KIAA0528	Uncharacterized protein KIAA0528	yes	no	2	0.0011992	115.57
DLLNHAFFQEETGVR	15	0	1774.86	F5H2M7;Q9H4A3-6;Q9H4A3-5;Q9H4A3;Q9H4A3-2;F5GWT4;Q9H4A3-4	F5H2M7	WNK1	Serine/threonine-protein kinase WNK1	yes	no	2	0.00010828	138.91
EGPVASPPFMDLEQAVLPAVIPK	23	0	2404.27	F5H2M7;Q9H4A3-6;Q9H4A3-5;Q9H4A3;Q9H4A3-2;F5GWT4;Q9H4A3-4	F5H2M7	WNK1	Serine/threonine-protein kinase WNK1	yes	no	2,3	4.5846e-05	112.44
GAAATTTTTEHR	12	0	1215.58	F5H2M7;Q9H4A3-6;Q9H4A3-5;Q9H4A3;Q9H4A3-2;F5GWT4;F6UYG0	F5H2M7	WNK1	Serine/threonine-protein kinase WNK1	yes	no	2	0.00024769	131.17
LGAAAADAVTGR	12	0	1071.57	F5H2M7;Q9H4A3-6;Q9H4A3-5;Q9H4A3;Q9H4A3-2;F5GWT4;F6UYG0	F5H2M7	WNK1	Serine/threonine-protein kinase WNK1	yes	no	2	0.026766	70.563
QQVEQSSASQTGIK	14	0	1489.74	F5H2M7;Q9H4A3-6;Q9H4A3-5;Q9H4A3;Q9H4A3-2;F5GWT4;Q9H4A3-4	F5H2M7	WNK1	Serine/threonine-protein kinase WNK1	yes	no	2	0.00014923	148.41
TPPIIHR	7	0	832.492	F5H2M7;Q9H4A3-6;Q9H4A3-5;Q9H4A3;Q9H4A3-2;F5GWT4;F6UYG0;Q9Y3S1;Q9Y3S1-4;Q9Y3S1-2;H0Y7T5;F8W9F9;Q9BYP7;Q9BYP7-2;Q9BYP7-4;Q9BYP7-3;A6PVV2;C9JGD6;Q9Y3S1-3	F5H2M7	WNK1;WNK2;WNK3	Serine/threonine-protein kinase WNK1;Serine/threonine-protein kinase WNK2;Serine/threonine-protein kinase WNK3	yes	no	2	0.025197	97.602
VPPAVIIPPAAPLSGR	16	0	1553.93	F5H2M7;Q9H4A3-6;Q9H4A3-5;Q9H4A3;Q9H4A3-2;F5GWT4;Q9H4A3-4	F5H2M7	WNK1	Serine/threonine-protein kinase WNK1	yes	no	2	0.013786	82.651
VVECQLETHNR	11	0	1383.66	F5H2M7;Q9H4A3-6;Q9H4A3-5;Q9H4A3;Q9H4A3-2;F5GWT4;Q9H4A3-4	F5H2M7	WNK1	Serine/threonine-protein kinase WNK1	yes	no	2	5.6729e-05	160.52
IFPSLELNITDLLEDTPR	18	0	2085.1	F5H2R7;Q9NQC7;Q9NQC7-2;J3KRR7;H3BS09	F5H2R7	CYLD	Ubiquitin carboxyl-terminal hydrolase CYLD	yes	no	2	0.00097077	115.57
VGVPTIQQLLEWSFINSNLK	20	0	2285.24	F5H2R7;Q9NQC7;Q9NQC7-2;J3KRR7;H3BS09	F5H2R7	CYLD	Ubiquitin carboxyl-terminal hydrolase CYLD	yes	no	3	0.017357	69.522
PSDSVSSTPAATSTPSK	17	0	1618.77	F5H2X7;Q9ULV3;Q5SYW2;Q9ULV3-2;Q9ULV3-4;H0Y5D5;Q9ULV3-3;Q9ULV3-5	F5H2X7	CIZ1	Cip1-interacting zinc finger protein	yes	no	2	2.6634e-05	142.01
DYPLELFMAQCYGNISDLGK	20	0	2333.07	F5H5P2;B4DP47;P12694;F5GXU9;H0YH31	F5H5P2	BCKDHA	2-oxoisovalerate dehydrogenase subunit alpha, mitochondrial	yes	no	2	1.3763e-05	142.78
HLQTYGEHYPLDHFDK	16	0	1998.92	F5H5P2;B4DP47;P12694	F5H5P2	BCKDHA	2-oxoisovalerate dehydrogenase subunit alpha, mitochondrial	yes	no	3	0.00034872	126.71
HYLLSQGWWDEEQEK	15	0	1946.88	F5H5P2;B4DP47;P12694	F5H5P2	BCKDHA	2-oxoisovalerate dehydrogenase subunit alpha, mitochondrial	yes	no	2	3.8566e-09	207.39
KPKPNPNLLFSDVYQEMPAQLR	22	2	2584.35	F5H5P2;B4DP47;P12694	F5H5P2	BCKDHA	2-oxoisovalerate dehydrogenase subunit alpha, mitochondrial	yes	no	3	1.0404e-13	190.96
AGGDATDSSQTALDNK	16	0	1549.69	F5H604;E7EW49;E7ERI8;E3W994;O75122;J3KR49;F5H3X0;E9PBA6	F5H604	CLASP2	CLIP-associating protein 2	no	no	2	1.8101e-60	316.39
DKVRDEAQTLILK	13	2	1527.86	F5H604;E7EW49;E7ERI8	F5H604	CLASP2		yes	no	2	0.010276	117.03
DYNPYNYSDSISPFNK	16	0	1922.83	F5H604;E7EW49;E7ERI8;E3W994;O75122;J3KR49;F5H3X0;E9PBA6;H7C5M8	F5H604	CLASP2	CLIP-associating protein 2	no	no	2	1.4033e-07	181.51
EACITVAHLSTVLGNK	16	0	1711.89	F5H604;E7EW49;E7ERI8;E3W994;O75122;J3KR49;F5H3X0;E7ENG2;B3KR06;O75122-2;D6RBU8;C9J668	F5H604	CLASP2	CLIP-associating protein 2	yes	no	2	3.1472e-10	205.27
EAMFDDDADQFPDDLSLDHSDLVAELLK	28	0	3163.42	F5H604;E7EW49;E7ERI8;E3W994;O75122;J3KR49;F5H3X0;E9PBA6;H7C5M8	F5H604	CLASP2	CLIP-associating protein 2	no	no	3	1.8658e-05	100.53
EGGAGAVDEDDFIK	14	0	1421.63	F5H604;E7EW49;E7ERI8;E3W994;O75122;J3KR49;E7ENG2;B3KR06;O75122-2;D6RBU8;C9J668	F5H604	CLASP2	CLIP-associating protein 2	yes	no	2	5.6037e-12	213.18
EGLLGLQNLLK	11	0	1196.71	F5H604;E7EW49;E7ERI8;E3W994;O75122;J3KR49;F5H3X0;E9PBA6;Q7Z460;F8WA11;Q7Z460-3;F5GWS0;B7ZLX3;Q7Z460-2;F5GWM7;F5H2E2;H0Y5T1	F5H604	CLASP2;CLASP1	CLIP-associating protein 2;CLIP-associating protein 1	no	no	2	2.4917e-06	185.08
ETLNLLLPEIMPGLIQGYDNSESSVR	26	0	2887.46	F5H604;E7EW49;E7ERI8;E3W994;O75122;J3KR49;E9PBA6	F5H604	CLASP2	CLIP-associating protein 2	yes	no	3	1.8775e-08	130.19
FDHGAEAIVPTLFNLVPNSAK	21	0	2239.16	F5H604;E7EW49;E7ERI8;E3W994;O75122;J3KR49;F5H3X0;E7ENG2;B3KR06;O75122-2;D6RBU8	F5H604	CLASP2	CLIP-associating protein 2	yes	no	3	3.0985e-05	135.08
FTVDQTQTPSLK	12	0	1363.7	F5H604;E7EW49;E7ERI8;E3W994;O75122;J3KR49;F5H3X0;E9PBA6;H7C4I5	F5H604	CLASP2	CLIP-associating protein 2	yes	no	2	2.3591e-08	203.61
GIHDADAEAR	10	0	1053.48	F5H604;E7EW49;E7ERI8;E3W994;O75122;J3KR49;F5H3X0;E7ENG2;B3KR06;O75122-2	F5H604	CLASP2	CLIP-associating protein 2	yes	no	2	0.0031841	106.62
GVTEAIQNFSFR	12	0	1367.68	F5H604;E7EW49;E7ERI8;E3W994;O75122;J3KR49;F5H3X0;E9PBA6	F5H604	CLASP2	CLIP-associating protein 2	yes	no	2	0.00046751	123.28
HAAVLVETIK	10	0	1079.63	F5H604;E7EW49;E7ERI8;E3W994;O75122;J3KR49;F5H3X0;E7ENG2;B3KR06;O75122-2	F5H604	CLASP2	CLIP-associating protein 2	yes	no	2	0.00053244	133.23
HAAVLVETIKK	11	1	1207.73	F5H604;E7EW49;E7ERI8;E3W994;O75122;J3KR49;F5H3X0;E7ENG2;B3KR06;O75122-2	F5H604	CLASP2	CLIP-associating protein 2	yes	no	2	0.00022539	145.91
KEGLLGLQNLLK	12	1	1324.81	F5H604;E7EW49;E7ERI8;E3W994;O75122;J3KR49;F5H3X0;E9PBA6;Q7Z460;F8WA11;Q7Z460-3;F5GWS0;B7ZLX3;Q7Z460-2;F5GWM7;F5H2E2;H0Y5T1	F5H604	CLASP2;CLASP1	CLIP-associating protein 2;CLIP-associating protein 1	no	no	2	9.0595e-12	216.68
LCEIFTR	7	0	937.469	F5H604;E7EW49;E7ERI8;E3W994;O75122;J3KR49;F5H3X0;E9PBA6;Q7Z460;F8WA11;Q7Z460-3;F5GWS0;B7ZLX3;Q7Z460-2;F5GWM7;F5H2E2;H0Y5T1	F5H604	CLASP2;CLASP1	CLIP-associating protein 2;CLIP-associating protein 1	no	no	2	0.015814	121.99
LIPHLCILFGDSNSQVR	17	0	1968.03	F5H604;E7EW49;E7ERI8	F5H604	CLASP2		yes	no	2	0.00038035	129.05
LMDQVAPPMYIWEQLASGFK	20	0	2323.14	F5H604;E7EW49;E7ERI8	F5H604	CLASP2		yes	no	2,3	0.00019304	128.14
NHFPGEAETLYNSLEPSYQK	20	0	2323.08	F5H604;E7EW49;E7ERI8;E3W994;O75122;J3KR49;F5H3X0;E9PBA6;E7ENG2;B3KR06;O75122-2	F5H604	CLASP2	CLIP-associating protein 2	yes	no	3	0.077245	55.33
RAQTGSGGADPTTDVSGQS	19	1	1790.8	F5H604;E7EW49;E7ERI8;E3W994;O75122;J3KR49;E9PBA6;H7C5M8	F5H604	CLASP2	CLIP-associating protein 2	yes	no	2	4.7116e-11	178.43
SAEEAASVLATSISPEQCIK	20	0	2090.02	F5H604;E7EW49;E7ERI8;E3W994;O75122;J3KR49;E9PBA6	F5H604	CLASP2	CLIP-associating protein 2	yes	no	2,3	1.0992e-08	167.99
SFQPLGPGYGISQSSR	16	0	1679.83	F5H604;E7EW49;E7ERI8;E3W994;F5H3X0;E9PBA6	F5H604	CLASP2		yes	no	2	4.8136e-11	209.31
SLLVAGAAQYDCFFQHLR	18	0	2095.03	F5H604;E7EW49;E7ERI8;E3W994;O75122;J3KR49;F5H3X0;E7ENG2;B3KR06;O75122-2;D6RBU8;C9J668	F5H604	CLASP2	CLIP-associating protein 2	yes	no	2	2.0074e-13	202.18
TILLLLLETLGDKEPTIR	18	1	2037.21	F5H604;E7EW49;E7ERI8;E3W994;O75122;J3KR49;E9PBA6;H7C5M8	F5H604	CLASP2	CLIP-associating protein 2	no	no	2	6.1069e-17	222.64
TSGNPANSAR	10	0	973.458	F5H604;E7EW49;E7ERI8;E3W994;O75122;J3KR49;F5H3X0;E7ENG2;B3KR06;O75122-2;D6RBU8;C9J668	F5H604	CLASP2	CLIP-associating protein 2	yes	no	2	0.003412	105.2
VLCPIIQTADYPINLAAIK	19	0	2112.17	F5H604;E7EW49;E7ERI8;E3W994;O75122;J3KR49;E9PBA6;Q7Z460;F8WA11;Q7Z460-3;F5GWS0;B7ZLX3;Q7Z460-2;F5GWM7;F5H2E2	F5H604	CLASP2;CLASP1	CLIP-associating protein 2;CLIP-associating protein 1	no	no	2	0.0003908	124.68
VLNTGSDVEEAVADALK	17	0	1729.87	F5H604;E3W994;O75122;J3KR49;E9PBA6	F5H604	CLASP2	CLIP-associating protein 2	yes	no	2	5.253e-08	174.19
VLTTTALSTVSSGVQR	16	0	1618.89	F5H604;E7EW49;E7ERI8;E3W994;O75122;J3KR49;F5H3X0;E9PBA6	F5H604	CLASP2	CLIP-associating protein 2	yes	no	2,3	7.7402e-14	216.15
VLVNSASAQK	10	0	1015.57	F5H604;E7EW49;E7ERI8;E3W994;O75122;J3KR49;F5H3X0;E9PBA6	F5H604	CLASP2	CLIP-associating protein 2	yes	no	2	0.010303	91.549
VRDEAQTLILK	11	1	1284.74	F5H604;E7EW49;E7ERI8	F5H604	CLASP2		yes	no	2	0.00028165	147.26
VSLMGLEILSAFVDR	15	0	1648.89	F5H604;E7EW49;E7ERI8	F5H604	CLASP2		yes	no	2	0.00010911	138.73
YIETLAK	7	0	836.464	F5H604;E7EW49;E7ERI8;E3W994;O75122;J3KR49;F5H3X0;E9PBA6;H7C4I5	F5H604	CLASP2	CLIP-associating protein 2	yes	no	1	0.011046	139.92
SNFLNCYVSGFHPSDIEVDLLK	22	0	2553.22	F5H6I0;P61769	F5H6I0	B2M	Beta-2-microglobulin;Beta-2-microglobulin form pI 5.3	yes	no	2,3	7.7314e-14	184.6
VEHSDLSFSK	10	0	1147.55	F5H6I0;P61769;H0YLF3	F5H6I0	B2M	Beta-2-microglobulin;Beta-2-microglobulin form pI 5.3	yes	no	2	0.00032452	145.99
VNHVTLSQPK	10	0	1121.62	F5H6I0;P61769;H0YLF3	F5H6I0	B2M	Beta-2-microglobulin;Beta-2-microglobulin form pI 5.3	yes	no	1,2	8.7874e-05	179.51
AADFQLHTHVNDGTEFGGSIYQK	23	0	2534.18	F5H740;Q9Y277-2;Q9Y277	F5H740	VDAC3	Voltage-dependent anion-selective channel protein 3	yes	no	3	2.2425e-06	136.49
ASGNLETK	8	0	818.413	F5H740;Q9Y277-2;Q9Y277;E5RHZ6;E5RJN6;E5RFP6;E5RK27;E5RHE1	F5H740	VDAC3	Voltage-dependent anion-selective channel protein 3	yes	no	1	0.032253	89.142
CNTPTYCDLGK	11	0	1327.55	F5H740;Q9Y277-2;Q9Y277;E5RHZ6;E5RJN6;E5RFP6;E5RHE1;E5RFL1	F5H740	VDAC3	Voltage-dependent anion-selective channel protein 3	yes	no	2	6.4943e-05	160.52
GYGFGMVK	8	0	857.411	F5H740;Q9Y277-2;Q9Y277;E5RHZ6;E5RJN6;E5RFP6;E5RHE1;E5RFL1	F5H740	VDAC3	Voltage-dependent anion-selective channel protein 3	yes	no	2	0.058275	67.757
LSQNNFALGYK	11	0	1253.64	F5H740;Q9Y277-2;Q9Y277	F5H740	VDAC3	Voltage-dependent anion-selective channel protein 3	yes	no	2	7.417e-09	199.03
LTLDTIFVPNTGK	13	0	1417.78	F5H740;Q9Y277-2;Q9Y277;E5RHZ6;E5RJN6;E5RFP6;E5RK27	F5H740	VDAC3	Voltage-dependent anion-selective channel protein 3	yes	no	1,2	0.00077312	119.88
LTLDTIFVPNTGKK	14	1	1545.88	F5H740;Q9Y277-2;Q9Y277;E5RHZ6;E5RJN6;E5RFP6;E5RK27	F5H740	VDAC3	Voltage-dependent anion-selective channel protein 3	yes	no	2	2.2987e-07	192.65
VNNASLIGLGYTQTLRPGVK	20	1	2100.17	F5H740;Q9Y277-2;Q9Y277	F5H740	VDAC3	Voltage-dependent anion-selective channel protein 3	yes	no	2,3	6.53e-13	189.34
WNTDNTLGTEISWENK	16	0	1906.87	F5H740;Q9Y277-2;Q9Y277;E5RHZ6;E5RJN6;E5RFP6;E5RK27;E5RHE1	F5H740	VDAC3	Voltage-dependent anion-selective channel protein 3	yes	no	2	7.8374e-27	246.34
AGAANSQLSTSQPSLR	16	0	1586.8	F5H7W8;Q96C57;G5EA44;E7ENF1;H0YF83	F5H7W8	C12orf43	Uncharacterized protein C12orf43	yes	no	2	0.00033305	127.3
LTQLQDAVNSLADQFCNAIGVLQQCGPPASFNNIQTAINK	40	0	4358.14	F5H872;Q13503	F5H872	MED21	Mediator of RNA polymerase II transcription subunit 21	yes	no	4	1.3391e-47	199.3
LFENFYFGSLK	11	0	1363.68	F5H874;Q8N9N2-2	F5H874	ASCC1		yes	no	2	5.7395e-10	209.19
MEVLRPQLIR	10	1	1253.73	F5H874;Q8N9N2-2;Q8N9N2;E9PQZ6;E9PR40;E9PKM6;E9PL92;E9PJM2;E9PQ44	F5H874	ASCC1	Activating signal cointegrator 1 complex subunit 1	yes	no	2	0.0040918	121.6
ADHSFSDGVPSDSVEAAK	18	0	1817.81	F5HFY4;Q99733;C9JZI7;C9J6D1;E9PP22;E9PNJ7;E9PS34;E9PJJ2;E9PNW0;E9PKT8;E9PKI2;C9J1B1	F5HFY4	NAP1L4b;NAP1L4	Nucleosome assembly protein 1-like 4	yes	no	2	2.6603e-39	271.68
GIPEFWFTIFR	11	0	1411.73	F5HFY4;Q99733;C9JZI7;C9J6D1;A8MXH2;H0YCI4	F5HFY4	NAP1L4b;NAP1L4	Nucleosome assembly protein 1-like 4	yes	no	2	0.00016541	134.2
KYAALYQPLFDK	12	1	1455.78	F5HFY4;Q99733;C9JZI7;C9J6D1;A8MXH2;E9PNJ7;E9PS34;E9PJJ2;E9PNW0;E9PKT8	F5HFY4	NAP1L4b;NAP1L4	Nucleosome assembly protein 1-like 4	yes	no	2	9.9795e-12	215.53
LDNVPHTPSSYIETLPK	17	0	1909.98	F5HFY4;Q99733;C9J6D1;A8MXH2;E9PP22;E9PNJ7;E9PS34;E9PJJ2;E9PNW0;E9PKI2	F5HFY4	NAP1L4b;NAP1L4	Nucleosome assembly protein 1-like 4	yes	no	2	2.5576e-06	154.88
LTDQVMQNPR	10	0	1200.59	F5HFY4;Q99733;C9JZI7;C9J6D1;E9PP22;E9PNJ7;E9PS34;E9PJJ2;E9PNW0;E9PKT8;E9PKI2;C9J1B1	F5HFY4	NAP1L4b;NAP1L4	Nucleosome assembly protein 1-like 4	yes	no	2	1.3807e-16	231.42
MKSEPDKADPFSFEGPEIVDCDGCTIDWK	29	2	3372.46	F5HFY4;Q99733;C9JZI7;E9PP22;H0YCI4	F5HFY4	NAP1L4b;NAP1L4	Nucleosome assembly protein 1-like 4	yes	no	3	3.9313e-13	147.76
NVDMLSELVQEYDEPILK	18	0	2134.05	F5HFY4;Q99733;C9JZI7;A8MXH2;H0YCI4	F5HFY4	NAP1L4b;NAP1L4	Nucleosome assembly protein 1-like 4	yes	no	2	4.6747e-50	286.69
QVPNESFFNFFNPLK	15	0	1826.9	F5HFY4;Q99733;H0YCI4	F5HFY4	NAP1L4b;NAP1L4	Nucleosome assembly protein 1-like 4	yes	no	2	4.2999e-05	152.88
SEPDKADPFSFEGPEIVDCDGCTIDWK	27	1	3113.33	F5HFY4;Q99733;C9JZI7;E9PP22;H0YCI4	F5HFY4	NAP1L4b;NAP1L4	Nucleosome assembly protein 1-like 4	yes	no	3	5.8597e-19	190.37
VLAALQER	8	0	898.524	F5HFY4;Q99733;C9JZI7;C9J6D1;A8MXH2;E9PP22;E9PNJ7;E9PS34;E9PJJ2;E9PNW0;E9PKT8;E9PKI2;C9J1B1	F5HFY4	NAP1L4b;NAP1L4	Nucleosome assembly protein 1-like 4	yes	no	1,2	0.00047049	160.88
GLTFQEVENFFTFLK	15	0	1818.92	F6XEV2;Q9BPX6-3;H9KVB8;Q9BPX6;Q9BPX6-2;Q9BPX6-4;Q9BPX6-5;E9PQV6	F6XEV2	MICU1	Calcium uptake protein 1, mitochondrial	yes	no	2	1.1584e-18	240.2
CDFTEDQTAGDGK	13	0	1442.56	F8VPF3	F8VPF3	MYL6		yes	yes	2	0.14474	49.423
AENDVDNELLDYEDDEVETAAGGDGAEAPAKK	32	1	3349.46	F8VQ10;Q13838-2;Q13838;Q5STU3;F6WLT2;F6TRA5;F6UN21;F6S4E6;F6R6M7;F6QYI9;E7EMX2;F6S2B7;F6U6E2;F6QWI5	F8VQ10	DDX39B;BAT1	Spliceosome RNA helicase DDX39B	yes	no	3	9.3962e-11	125.39
CIALAQLLVEQNFPAIAIHR	20	0	2276.25	F8VQ10;Q13838-2;Q13838;Q5STU3;B4DP52;F6UJC5;H0Y400;H0YCC6	F8VQ10	DDX39B;BAT1	Spliceosome RNA helicase DDX39B	yes	no	3,4	3.8249e-22	216.71
EIRPVCR	7	1	928.491	F8VQ10;Q13838-2;Q13838;Q5STU3;B4DP52;F6WLT2;F6UJC5;B4DIJ6;H0YCC6	F8VQ10	DDX39B;BAT1	Spliceosome RNA helicase DDX39B	yes	no	2	0.071546	105.39
HFILDECDK	9	0	1175.53	F8VQ10;Q13838-2;Q13838;Q5STU3;B4DP52;F6WLT2;F6TRA5;F6UN21;F6S4E6;F6UJC5;B4DIJ6	F8VQ10	DDX39B;BAT1	Spliceosome RNA helicase DDX39B	yes	no	2	0.0050252	107.79
KFMQDPMEIFVDDETK	16	1	1971.9	F8VQ10;Q13838-2;Q13838;Q5STU3;B4DP52;F6WLT2;F6UJC5;H0YCC6	F8VQ10	DDX39B;BAT1	Spliceosome RNA helicase DDX39B	yes	no	2	4.4708e-06	159.04
NCPHIVVGTPGR	12	0	1305.66	F8VQ10;Q13838-2;Q13838;Q5STU3;B4DP52;F6WLT2;F6TRA5;F6UN21;F6S4E6;F6UJC5;B4DIJ6	F8VQ10	DDX39B;BAT1	Spliceosome RNA helicase DDX39B	yes	no	2,3	9.3349e-25	189.24
VAVFFGGLSIK	11	0	1136.66	F8VQ10;Q13838-2;Q13838;Q5STU3;B4DP52;F6WLT2;F6TRA5;F6UN21;F6S4E6;F6UJC5;B4DIJ6;F6R6M7;F6QYI9	F8VQ10	DDX39B;BAT1	Spliceosome RNA helicase DDX39B	yes	no	1,2	0.00017418	133.81
VNIAFNYDMPEDSDTYLHR	19	0	2299.02	F8VQ10;Q13838-2;Q13838;Q5STU3;B4DP52;H0Y400	F8VQ10	DDX39B;BAT1	Spliceosome RNA helicase DDX39B	yes	no	2,3	1.043e-30	248.18
DVETTSSVSVK	11	0	1150.57	F8VQY2;Q96RL1;Q96RL1-2;D6RCQ3;D6RC40;D6RCF3;Q96RL1-5;D6RDZ5;D6R9M3	F8VQY2	UIMC1	BRCA1-A complex subunit RAP80	yes	no	2	2.8822e-06	183.99
SRPLATGPSSQSHQEK	16	1	1708.85	F8VQY2;Q96RL1;Q96RL1-2;Q96RL1-3;D6RCQ3;D6RC40	F8VQY2	UIMC1	BRCA1-A complex subunit RAP80	yes	no	3	0.01165	100.23
TTDSGLTEGIWQLVPPSLFK	20	0	2188.14	F8VQY2;Q96RL1;Q96RL1-2;Q96RL1-3	F8VQY2	UIMC1	BRCA1-A complex subunit RAP80	yes	no	2	0.00042728	116.6
LELFLPEEYPMAAPK	15	0	1746.89	F8VV71;P61088;F8VSD4;F8VZ29	F8VV71	UBE2N	Ubiquitin-conjugating enzyme E2 N	yes	no	2	0.0015261	110.44
YFHVVIAGPQDSPFEGGTFK	20	0	2195.07	F8VV71;P61088;F8VSD4;F8VZ29	F8VV71	UBE2N	Ubiquitin-conjugating enzyme E2 N	yes	no	2,3	0.00029361	122.44
GEDVPLTEQTVSQVLQSAK	19	0	2028.04	F8VVA7;P61923;F8W651;F8VWL5;B4DDX8;B4DHZ0;F8VYK5	F8VVA7	COPZ1	Coatomer subunit zeta-1	yes	no	2	1.1892e-23	238.8
MEALILEPSLYTVK	14	0	1605.87	F8VVA7;P61923;F8W651;F8VYZ4;F8VS17;F8W156;F8VUC5;F8VXB1	F8VVA7	COPZ1	Coatomer subunit zeta-1	yes	no	1,2	0.0029474	103.34
DAWVQAIESQILASLQCCESSK	22	0	2522.18	F8VVT9;Q99490;J3KNM6;Q99490-2	F8VVT9	AGAP2	Arf-GAP with GTPase, ANK repeat and PH domain-containing protein 2	yes	no	3	0.00072516	92.897
TALFYAR	7	0	840.449	F8VVT9;Q99490;J3KNM6;Q99490-2	F8VVT9	AGAP2	Arf-GAP with GTPase, ANK repeat and PH domain-containing protein 2	yes	no	1	0.033122	95.957
VAPPPPAPK	9	0	872.512	F8VVT9;Q99490;J3KNM6	F8VVT9	AGAP2	Arf-GAP with GTPase, ANK repeat and PH domain-containing protein 2	yes	no	2	0.042949	73.26
LCSLSNQTESSSSEK	15	0	1655.73	F8VWT9;J3KPF0;Q9Y4D8;Q9Y4D8-4;Q9Y4D8-2	F8VWT9	C12orf51	Probable E3 ubiquitin-protein ligase C12orf51	yes	no	2	0.00061183	119.54
MGLLLVFPLIQSQSR	15	0	1700.96	F8VWT9;J3KPF0;Q9Y4D8-5	F8VWT9	C12orf51		yes	no	2	0.015167	82.651
SVLGTGWPK	9	0	943.513	F8VWT9;J3KPF0;Q9Y4D8;Q9Y4D8-4;Q9Y4D8-2;Q9Y4D8-5;Q9Y4D8-3	F8VWT9	C12orf51	Probable E3 ubiquitin-protein ligase C12orf51	yes	no	2	0.081343	61.679
TVYALPTIAFAFVCHPSVLPIYSELK	26	0	2935.56	F8VX04;Q9H2H9	F8VX04	SLC38A1	Sodium-coupled neutral amino acid transporter 1	yes	no	3	0.0016856	78.554
YVTFNSK	7	0	857.428	F8VX04;Q9H2H9	F8VX04	SLC38A1	Sodium-coupled neutral amino acid transporter 1	yes	no	1	0.047161	85.265
DIGEGNLSTAAAAALAAAAVK	21	0	1884	F8VXC8;Q8TAQ2;Q8TAQ2-3;Q8TAQ2-2	F8VXC8	SMARCC2	SWI/SNF complex subunit SMARCC2	yes	no	2,3	3.5507e-115	361.37
HVSNAPLTK	9	0	965.529	F8VXC8;Q8TAQ2;Q8TAQ2-3;Q8TAQ2-2;F8VZW6	F8VXC8	SMARCC2	SWI/SNF complex subunit SMARCC2	yes	no	2	0.004419	110.38
KGPSTPYTK	9	1	977.518	F8VXC8;Q8TAQ2;Q8TAQ2-3;Q8TAQ2-2	F8VXC8	SMARCC2	SWI/SNF complex subunit SMARCC2	yes	no	2	0.05384	83.499
CNSLPAK	7	0	788.385	F8VXU5;Q9UBQ0-2;Q9UBQ0	F8VXU5	VPS29	Vacuolar protein sorting-associated protein 29	yes	no	1	0.065102	72.138
ESYDYLK	7	0	916.418	F8VXU5;Q9UBQ0-2;Q9UBQ0	F8VXU5	VPS29	Vacuolar protein sorting-associated protein 29	yes	no	1	0.011798	134.44
FEAFEHENK	9	0	1149.51	F8VXU5;Q9UBQ0-2;Q9UBQ0;Q05DG7	F8VXU5	VPS29	Vacuolar protein sorting-associated protein 29	yes	no	2	0.00011947	156.83
GDFDENLNYPEQK	13	0	1567.68	F8VXU5;Q9UBQ0-2;Q9UBQ0	F8VXU5	VPS29	Vacuolar protein sorting-associated protein 29	yes	no	2	7.0362e-08	195.77
IQHILCTGNLCTK	13	0	1556.78	F8VXU5;Q9UBQ0-2;Q9UBQ0	F8VXU5	VPS29	Vacuolar protein sorting-associated protein 29	yes	no	2	2.4773e-05	173.25
LVLVLGDLHIPHR	13	0	1480.89	F8VXU5;Q9UBQ0-2;Q9UBQ0	F8VXU5	VPS29	Vacuolar protein sorting-associated protein 29	yes	no	2,3	0.00043957	129.34
TLAGDVHIVR	10	0	1079.61	F8VXU5;Q9UBQ0-2;Q9UBQ0	F8VXU5	VPS29	Vacuolar protein sorting-associated protein 29	yes	no	2	3.0716e-09	208.63
VVTVGQFK	8	0	876.507	F8VXU5;Q9UBQ0-2;Q9UBQ0	F8VXU5	VPS29	Vacuolar protein sorting-associated protein 29	yes	no	1,2	0.0014017	146.58
ALIASAGADALAK	13	0	1170.66	F8VYA6;Q9NRL3;F5GYK2;M0R317	F8VYA6	STRN4	Striatin-4	yes	no	2	3.7543e-06	188.91
GSSGPTQINQVVSHPNQPLTITAHDDR	27	0	2868.41	F8VYA6;Q9NRL3;F5GYK2;M0R317	F8VYA6	STRN4	Striatin-4	yes	no	3	5.9707e-06	103.67
IWDPSSSSPACLCTFPTASEHGVPTSVAFTSTEPAHIVASFR	42	0	4504.11	F8VYA6;Q9NRL3;F5GYK2;M0R317;M0QZM0	F8VYA6	STRN4	Striatin-4	yes	no	4	0.0017548	50.942
NAALDVEPIHAFR	13	0	1451.75	F8VYA6;Q9NRL3;F5GYK2;M0QZM0	F8VYA6	STRN4	Striatin-4	yes	no	2	0.00013427	142.38
LAAVAQGLQETSIPK	15	0	1524.85	F8VYC4;P0DJD1;J3QTV4;P0DJD0	F8VYC4	RGPD1;RGPD2	RANBP2-like and GRIP domain-containing protein 2;RANBP2-like and GRIP domain-containing protein 1	yes	no	2	1.6219e-06	187.16
RGDESQFLLQAPGSTELEELTVQVAR	26	1	2872.46	F8VZ95;P57076;C9J818;D3DSE6;F5GXV2;C9JX57;Q9NX33	F8VZ95	C21orf59	Uncharacterized protein C21orf59	yes	no	3	3.6027e-22	201.29
ALVDELEWEIAQVDPK	16	0	1853.94	F8W031;Q9Y2B0;F8VXJ7;F8VP03;Q9Y2B0-2;F8W1U5;H0YIH9	F8W031	CNPY2	Protein canopy homolog 2	yes	no	2	1.0947e-06	164.01
SEAHLTELLEEICDR	15	0	1813.85	F8W031;Q9Y2B0;F8VXJ7;F8W1K5	F8W031	CNPY2	Protein canopy homolog 2	yes	no	2	1.8269e-05	164.09
ADIDNLPR	8	0	912.466	F8W543	F8W543	NAP1L1		yes	yes	1,2	0.0050038	122.28
AALRPLVK	8	1	866.57	F8W727;P62910;D3YTB1;D3YTI8	F8W727	RPL32	60S ribosomal protein L32	yes	no	2	0.0036028	151.29
AALRPLVKPK	10	2	1091.72	F8W727;P62910;D3YTB1;D3YTI8	F8W727	RPL32	60S ribosomal protein L32	yes	no	2	0.086575	93.178
ELEVLLMCNK	10	0	1247.63	F8W727;P62910;D3YTB1	F8W727	RPL32	60S ribosomal protein L32	yes	no	1,2	3.491e-21	255.07
FKGQILMPNIGYGSNKK	17	2	1894.01	F8W727;P62910;D3YTB1	F8W727	RPL32	60S ribosomal protein L32	yes	no	2,3	4.6335e-14	224.59
FLVHNVK	7	0	855.497	F8W727;P62910;D3YTB1	F8W727	RPL32	60S ribosomal protein L32	yes	no	1,2	0.028535	114.02
GQILMPNIGYGSNKK	15	1	1618.85	F8W727;P62910;D3YTB1	F8W727	RPL32	60S ribosomal protein L32	yes	no	2	5.9472e-06	185.95
HMLPSGFRK	9	1	1071.56	F8W727;P62910;D3YTB1	F8W727	RPL32	60S ribosomal protein L32	yes	no	2	0.033772	93.429
SYCAEIAHNVSSK	13	0	1464.67	F8W727;P62910;D3YTB1	F8W727	RPL32	60S ribosomal protein L32	yes	no	2	1.1825e-45	292.8
RPESFTTPEGPKPR	14	2	1597.82	F8W8D3;Q14493;H7C4H8	F8W8D3	SLBP	Histone RNA hairpin-binding protein	yes	no	2,3	0.00013673	177.63
ASGESEEASPSLTAEER	17	0	1748.77	F8W8R6;O15550;F5H6S1;F5H5V6	F8W8R6	KDM6A	Lysine-specific demethylase 6A	yes	no	2	1.2789e-10	201.3
APPHELTEEEK	11	0	1278.61	F8W8S0;Q13409;Q13409-5;Q13409-2;B7ZA04;Q13409-3;Q13409-6;E7EQL5;E7EV09	F8W8S0	DYNC1I2	Cytoplasmic dynein 1 intermediate chain 2	yes	no	2	0.00012414	136.02
DLEDKEGEIQAGAK	14	1	1501.73	F8W8S0;Q13409;Q13409-5;Q13409-2;B7ZA04;Q13409-3;Q13409-6;E7EQL5	F8W8S0	DYNC1I2	Cytoplasmic dynein 1 intermediate chain 2	yes	no	2	5.2106e-05	178.23
EAVAPVQEESDLEK	14	0	1542.74	F8W8S0;Q13409;Q13409-5;Q13409-2;B7ZA04;Q13409-3;Q13409-6;E7EQL5;E7EV09;E7EMU4;E7ESD3;E7EQU2;E7ETL8;E7ET01;E7ERH4;E7ERR6;E7EUM4;E9PGG1;E7EU01	F8W8S0	DYNC1I2	Cytoplasmic dynein 1 intermediate chain 2	yes	no	2	3.5615e-12	218.6
EAVAPVQEESDLEKK	15	1	1670.84	F8W8S0;Q13409;Q13409-5;Q13409-2;B7ZA04;Q13409-3;Q13409-6;E7EQL5;E7EV09;E7EMU4;E7ESD3;E7EQU2;E7ETL8;E7ET01;E7ERH4;E7ERR6;E7EUM4;E9PGG1;E7EU01	F8W8S0	DYNC1I2	Cytoplasmic dynein 1 intermediate chain 2	yes	no	2	3.4738e-05	169.3
EIVTYTK	7	0	852.459	F8W8S0;Q13409;Q13409-5;Q13409-2;B7ZA04;Q13409-3;Q13409-6;E7EQL5;E7EV09;E7EMU4;E7ESD3;E7EQU2;E7ETL8;E7ET01	F8W8S0	DYNC1I2	Cytoplasmic dynein 1 intermediate chain 2	yes	no	1	0.052276	82.671
ETQTPVMAQPKEDEEEDDDVVAPKPPIEPEEEK	33	2	3747.72	F8W8S0;Q13409;Q13409-5;Q13409-2;B7ZA04;Q13409-3;Q13409-6;E7EQL5;E7EV09;E7EMU4;E7ESD3;E7EQU2	F8W8S0	DYNC1I2	Cytoplasmic dynein 1 intermediate chain 2	yes	no	3	1.3803e-15	147.22
ITQVDFPPR	9	0	1071.57	F8W8S0;Q13409;Q13409-5;Q13409-2;B7ZA04;Q13409-3;Q13409-6;E7EQL5;E7EV09;E7EMU4;E7ESD3;E7EQU2;E7ETL8;E7ET01	F8W8S0	DYNC1I2	Cytoplasmic dynein 1 intermediate chain 2	yes	no	2	0.05978	66.27
SVSTPSEAGSQDSGDGAVGSR	21	0	1949.86	F8W8S0;Q13409;Q13409-5;Q13409-2;B7ZA04;Q13409-3;Q13409-6;E7EQL5;E7EV09;E7EMU4;E7ESD3;E7EQU2;E7ETL8;E7ET01;E7ERH4;E7ERR6;E7EUM4;E9PGG1	F8W8S0	DYNC1I2	Cytoplasmic dynein 1 intermediate chain 2	yes	no	2,3	3.737e-06	148.01
IADKIESGK	9	1	959.529	F8WA39;Q13613;Q13613-2;B7Z3D5;H0YDX3;F6X5S1	F8WA39	MTMR1	Myotubularin-related protein 1	yes	no	2	0.017551	136.63
LAQMEEAPLFPGESIK	16	0	1758.89	F8WA39;Q13613;Q13613-2;Q8NEC6;E9PPP8;H7C406;H7BZJ1	F8WA39	MTMR1	Myotubularin-related protein 1	yes	no	2	0.0053396	95.767
PAAAAAAGCEGGGGPNPGPAGGR	23	0	1918.87	F8WA39;Q13613;Q13613-2;Q8NEC6;E9PPP8	F8WA39	MTMR1	Myotubularin-related protein 1	yes	no	3	0.0081717	68.525
TAQLTSLAMLMLDSYYR	17	0	1975.97	F8WA39;Q13613;Q13613-2;B7Z3D5;H0YDX3;F6X5S1	F8WA39	MTMR1	Myotubularin-related protein 1	yes	no	2	0.0016171	109.87
GQVYPWGNWFQPNR	14	0	1747.82	F8WA42;C9J660;Q8NBJ7-3;J3KQJ1;H7C3B2;Q8NBJ7;C9JL30;Q8NBJ7-2;A8MXB9	F8WA42	SUMF2	Sulfatase-modifying factor 2	yes	no	2	0.11176	56.205
QPAGPGSGIR	10	0	938.493	F8WA42;C9J660;Q8NBJ7-3;J3KQJ1;H7C3B2;Q8NBJ7;C9JL30;Q8NBJ7-2;E9PG02	F8WA42	SUMF2	Sulfatase-modifying factor 2	yes	no	2	0.0024049	111.46
SVLWWLPVEK	10	0	1255.7	F8WA42;C9J660;Q8NBJ7-3;J3KQJ1;H7C3B2;Q8NBJ7;C9JL30;Q8NBJ7-2;E9PG02;E9PBT8;F8WEX5	F8WA42	SUMF2	Sulfatase-modifying factor 2	yes	no	2	0.010743	90.827
EIPFSLVQFPLWESLK	16	0	1932.04	F8WAB8;Q70HW3;H7C430;Q70HW3-2;H0YCZ5	F8WAB8	SLC25A26	S-adenosylmethionine mitochondrial carrier protein	yes	no	2	1.3682e-06	160.81
AEELHYPLGER	11	0	1312.64	F8WCY5;Q14257;A8MXP8;H0YL43	F8WCY5	RCN2	Reticulocalbin-2	yes	no	2	0.0018747	111.94
EALLGVQEDVDEYVK	15	0	1705.84	F8WCY5;Q14257;H0YL43	F8WCY5	RCN2	Reticulocalbin-2	yes	no	2	3.4272e-18	228.73
KLSEEEILENPDLFLTSEATDYGR	24	1	2768.34	F8WCY5;Q14257;A8MXP8	F8WCY5	RCN2	Reticulocalbin-2	yes	no	3	4.6104e-10	164.69
LSEEEILENPDLFLTSEATDYGR	23	0	2640.24	F8WCY5;Q14257;A8MXP8	F8WCY5	RCN2	Reticulocalbin-2	yes	no	2,3	1.6639e-21	209.71
NGDGFVSLEEFLGDYR	16	0	1816.83	F8WCY5;Q14257;A8MXP8	F8WCY5	RCN2	Reticulocalbin-2	yes	no	2	0.00010201	136.01
VIDFDENTALDDAEEESFRK	20	1	2342.05	F8WCY5;Q14257;H0YL43	F8WCY5	RCN2	Reticulocalbin-2	yes	no	2,3	6.8683e-22	221.13
WDPTANEDPEWILVEK	16	0	1940.92	F8WCY5;Q14257;A8MXP8	F8WCY5	RCN2	Reticulocalbin-2	yes	no	2	1.8341e-19	230.97
WDPTANEDPEWILVEKDR	18	1	2212.04	F8WCY5;Q14257;A8MXP8	F8WCY5	RCN2	Reticulocalbin-2	yes	no	2	1.1465e-10	185.28
TPEPESSEAPQDPLNWFGILVPHSLR	26	0	2915.45	F8WCZ3;B4DJ47;Q96NT0;B8ZZ99	F8WCZ3	CCDC115	Coiled-coil domain-containing protein 115	yes	no	3	5.0064e-10	149.93
FQYLLNPR	8	0	1049.57	F8WD28;Q9Y6T7;B5MBY2;B5MCD5;C9JTC0;Q9Y6T7-2	F8WD28	DGKB	Diacylglycerol kinase beta	yes	no	1,2	0.00024332	168.23
AEVETISK	8	0	875.46	G3V1A6;P57764	G3V1A6	GSDMD	Gasdermin-D	yes	no	1	0.02767	82.671
DILEPDAAEPDVQR	14	0	1566.75	G3V1A6;P57764;E9PIB2;E9PQR9;E9PNZ0;E9PQ48	G3V1A6	GSDMD	Gasdermin-D	yes	no	2	0.00014829	148.52
ELCQLLLEGLEGVLR	15	0	1740.94	G3V1A6;P57764;H0YDB0	G3V1A6	GSDMD	Gasdermin-D	yes	no	2,3	1.1893e-25	246.64
MCALYASLALLSGLSQEPH	19	0	2060.01	G3V1A6;P57764	G3V1A6	GSDMD	Gasdermin-D	yes	no	2,3	3.2254e-08	160.8
TVTIPSGSTLAFR	13	0	1348.74	G3V1A6;P57764;E9PIB2	G3V1A6	GSDMD	Gasdermin-D	yes	no	2	0.00014194	138.89
VVQELDHGGEFIPVTSLQSSTGFQPYCLVVR	31	0	3461.73	G3V1A6;P57764;E9PIB2;E9PQR9;E9PNZ0;E9PQ48;E9PRF1	G3V1A6	GSDMD	Gasdermin-D	yes	no	3	1.0012e-16	154.45
AISVLAK	7	0	700.448	G3V2F7;Q13404-1;Q13404-2;Q13404-7;Q13404;Q13404-8;Q13404-6	G3V2F7	TMEM189;UBE2V1	Ubiquitin-conjugating enzyme E2 variant 1	yes	no	1	0.048881	79.454
LLEELEEGQK	10	0	1186.61	G3V2F7;Q13404-1;Q13404-2;Q13404-7;Q13404;Q13404-8;Q15819;H0YBX6;D6RG00;E5RIF1	G3V2F7	TMEM189;UBE2V1;UBE2V2	Ubiquitin-conjugating enzyme E2 variant 1;Ubiquitin-conjugating enzyme E2 variant 2	yes	no	2	1.705e-08	202.2
VVLQELR	7	0	855.518	G3V2F7;Q13404-1;Q13404-2;Q13404-7;Q13404;Q13404-8;Q15819;Q13404-6;G3V113;H0YBP9	G3V2F7	TMEM189;UBE2V1;UBE2V2	Ubiquitin-conjugating enzyme E2 variant 1;Ubiquitin-conjugating enzyme E2 variant 2	yes	no	2	0.071622	69.198
WTGMIIGPPR	10	0	1126.6	G3V2F7;Q13404-1;Q13404-2;Q13404-7;Q13404;Q13404-8;Q15819;H0YBX6;G3V113;D6RG00;E5RIF1	G3V2F7	TMEM189;UBE2V1;UBE2V2	Ubiquitin-conjugating enzyme E2 variant 1;Ubiquitin-conjugating enzyme E2 variant 2	yes	no	2	0.040905	70.056
YPEAPPFVR	9	0	1074.55	G3V2F7;Q13404-1;Q13404-2;Q13404-7;Q13404;Q13404-6	G3V2F7	TMEM189;UBE2V1	Ubiquitin-conjugating enzyme E2 variant 1	yes	no	2	0.0020801	121.05
AAADLMAYCEAHAK	14	0	1520.68	G3V2N0;G3V3J9;P59768	G3V2N0	GNG2	Guanine nucleotide-binding protein subunit gamma;Guanine nucleotide-binding protein G(I)/G(S)/G(O) subunit gamma-2	yes	no	2	4.8981e-08	199.13
ASNNTASIAQAR	12	0	1202.6	G3V2N0;G3V3J9;P59768;G3V415;G3V2C9	G3V2N0	GNG2	Guanine nucleotide-binding protein subunit gamma;Guanine nucleotide-binding protein G(I)/G(S)/G(O) subunit gamma-2	yes	no	2	0.00010622	154.36
EDPLLTPVPASENPFR	16	0	1780.9	G3V2N0;G3V3J9;P59768	G3V2N0	GNG2	Guanine nucleotide-binding protein subunit gamma;Guanine nucleotide-binding protein G(I)/G(S)/G(O) subunit gamma-2	yes	no	2	1.6648e-05	150.34
KLVEQLK	7	1	856.538	G3V2N0;G3V3J9;P59768;G3V415;G3V2C9	G3V2N0	GNG2	Guanine nucleotide-binding protein subunit gamma;Guanine nucleotide-binding protein G(I)/G(S)/G(O) subunit gamma-2	yes	no	2	0.071441	98.523
MEANIDR	7	0	847.386	G3V2N0;G3V3J9;P59768;G3V415;G3V2C9	G3V2N0	GNG2	Guanine nucleotide-binding protein subunit gamma;Guanine nucleotide-binding protein G(I)/G(S)/G(O) subunit gamma-2	yes	no	2	0.061127	73.931
ASVVPVK	7	0	698.433	G3V325;P56134-2;C9JJT5;P56134-4	G3V325	PTCD1		yes	no	1	0.044815	83.843
LALIGGLEGFLSK	13	0	1316.77	G3V325;O75127	G3V325	PTCD1	Pentatricopeptide repeat-containing protein 1	yes	no	2	0.010362	89.013
EVNVSPCPTQPCQLSK	16	0	1842.86	G3V3D1;E7EMS2;G3V3E8;H0YIZ1;P61916;J3KMY5;B4DQV7;G3V2V8	G3V3D1	NPC2	Epididymal secretory protein E1	yes	no	2	2.1968e-14	224.67
APASGICFSPVNELLFVTIGLDKR	24	1	2603.38	G3V3F1;Q8NHV4;Q8NHV4-2;G3V4I9	G3V3F1	NEDD1	Protein NEDD1	yes	no	3	5.0612e-10	163.78
FIQNMIQETLDDFR	14	0	1768.85	G3V3F1;Q8NHV4;Q8NHV4-2	G3V3F1	NEDD1	Protein NEDD1	yes	no	2	1.1301e-08	207.52
LVTSGAESGNLNTSPSSNQTR	21	0	2119.01	G3V3F1;Q8NHV4;Q8NHV4-2	G3V3F1	NEDD1	Protein NEDD1	yes	no	2,3	4.8627e-28	231.52
SVNVNAASGGVQNSGIVR	18	0	1727.89	G3V3F1;Q8NHV4;Q8NHV4-2	G3V3F1	NEDD1	Protein NEDD1	yes	no	2	6.0042e-93	345.56
FCPHHLVNSESK	12	0	1453.68	G3V3G9;Q5TAQ9	G3V3G9	DCAF8	DDB1- and CUL4-associated factor 8	yes	no	2	0.00054271	120.57
ICEQFEAETPTDSETTQK	18	0	2112.92	H0YJ60;P40855;P40855-5;Q5QNY5;B7Z6I5;H0YDY4;G3V3G9	G3V3G9	DCAF8;PEX19	Peroxisomal biogenesis factor 19	no	no	2	1.9438e-30	256.84
IWAPTAEASTELTGLK	16	0	1686.88	G3V3G9;Q5TAQ9	G3V3G9	DCAF8	DDB1- and CUL4-associated factor 8	yes	no	2	0.00033149	127.36
VAELSATQCCK	11	0	1265.57	G3V3G9;Q5TAQ9	G3V3G9	DCAF8	DDB1- and CUL4-associated factor 8	yes	no	2	4.5156e-13	211.46
VGLYTIYVNPANTHQFAVGGR	21	0	2276.17	G3V3G9;Q5TAQ9	G3V3G9	DCAF8	DDB1- and CUL4-associated factor 8	yes	no	3	8.081e-05	128.59
VLTAVHGIQSAFDEAMSYCR	20	0	2254.05	G3V4A5;O75586;B4E2P0	G3V4A5	MED6	Mediator of RNA polymerase II transcription subunit 6	yes	no	3	0.00063614	108.77
HLIHFLK	7	0	906.544	G3V4K3;Q9H9C1;Q9H9C1-2	G3V4K3	C14orf133;SPE39	Spermatogenesis-defective protein 39 homolog	yes	no	2	0.012841	121.68
NNAPVQILQEYVNLVEDVDTK	21	0	2400.22	G3V4K3;Q9H9C1;Q9H9C1-2	G3V4K3	C14orf133;SPE39	Spermatogenesis-defective protein 39 homolog	yes	no	2,3	5.5039e-19	205.21
MISDLIAGGIQPLQNLSVLK	20	0	2109.19	G3V4T6;O43708;G3V5T0;G3V267;O43708-2;H0YJN8	G3V4T6	GSTZ1	Maleylacetoacetate isomerase	yes	no	2	1.8911e-07	155.87
DALNENSQLQESQK	14	0	1602.75	G3V599;O15320;O15320-10;O15320-3;O15320-4;O15320-2;O15320-7;O15320-8;O15320-5;O15320-6;O15320-9	G3V599	CTAGE5	Cutaneous T-cell lymphoma-associated antigen 5	yes	no	2	5.0269e-06	187.16
EATEAQSLEATCEK	14	0	1565.69	G3V599;O15320;O15320-10;O15320-3;O15320-4;O15320-2;O15320-7;O15320-8;Q96RT6	G3V599	CTAGE5;CTAGE1	Cutaneous T-cell lymphoma-associated antigen 5;Protein cTAGE-2	yes	no	2	4.3363e-12	216.54
AALAHPFFQDVTKPVPHLR	19	1	2143.17	G3V5T9;P24941;P24941-2;E7ESI2	G3V5T9	CDK2	Cyclin-dependent kinase 2	yes	no	3,4	3.0858e-11	184.99
ALFPGDSEIDQLFR	14	0	1606.8	G3V5T9;P24941;P24941-2;E7ESI2	G3V5T9	CDK2	Cyclin-dependent kinase 2	no	no	2	0.00057807	128.76
APEILLGCK	9	0	999.542	G3V5T9;P24941	G3V5T9	CDK2	Cyclin-dependent kinase 2	yes	no	2	7.3107e-05	169.44
DLKPQNLLINTEGAIK	16	1	1765.99	G3V5T9;P24941;P24941-2;E7ESI2	G3V5T9	CDK2	Cyclin-dependent kinase 2	yes	no	2	2.9676e-09	197.88
ELNHPNIVK	9	0	1062.58	G3V5T9;P24941;P24941-2	G3V5T9	CDK2	Cyclin-dependent kinase 2	yes	no	2	0.002337	141.2
FMDASALTGIPLPLIK	16	0	1685.94	G3V5T9;P24941;P24941-2;E7ESI2	G3V5T9	CDK2	Cyclin-dependent kinase 2	yes	no	2,3	9.1527e-10	196.18
LLDVIHTENK	10	0	1180.65	G3V5T9;P24941;P24941-2;E7ESI2	G3V5T9	CDK2	Cyclin-dependent kinase 2	yes	no	2	3.8994e-08	192.12
LTGEVVALKK	10	1	1056.65	G3V5T9;P24941;P24941-2;E7ESI2;G3V317	G3V5T9	CDK2	Cyclin-dependent kinase 2	yes	no	2	0.00034429	167.67
SLLSQMLHYDPNKR	14	1	1700.87	G3V5T9;P24941;P24941-2;E7ESI2	G3V5T9	CDK2	Cyclin-dependent kinase 2	yes	no	2	0.00082398	136.83
TYTHEVVTLWYR	12	0	1566.78	G3V5T9;P24941	G3V5T9	CDK2	Cyclin-dependent kinase 2	no	no	2	0.0085771	92.19
AINQGGLTSVAVR	13	0	1284.71	G3V5Z7;P60900;G3V295;B4DXJ9;G3V3I1;G3V3U4	G3V5Z7	PSMA6	Proteasome subunit alpha type;Proteasome subunit alpha type-6	yes	no	2	9.1663e-18	205.96
ATAAGVK	7	0	616.354	G3V5Z7;P60900;G3V295;B4DXJ9;B4DQR4	G3V5Z7	PSMA6	Proteasome subunit alpha type;Proteasome subunit alpha type-6	yes	no	1	0.028634	94.163
GKDCAVIVTQK	11	1	1217.64	G3V5Z7;P60900;G3V295;B4DXJ9;G3V3I1;G3V3U4	G3V5Z7	PSMA6	Proteasome subunit alpha type;Proteasome subunit alpha type-6	yes	no	2	0.0001966	161.48
HITIFSPEGR	10	0	1155.6	G3V5Z7;P60900;G3V295;G3V3I1;G3V3U4;G3V2S7;G3V4S5	G3V5Z7	PSMA6	Proteasome subunit alpha type;Proteasome subunit alpha type-6	yes	no	2	0.00011699	167.67
LLDSSTVTHLFK	12	0	1359.74	G3V5Z7;P60900;G3V295;B4DXJ9;G3V3I1;G3V3U4	G3V5Z7	PSMA6	Proteasome subunit alpha type;Proteasome subunit alpha type-6	yes	no	2,3	3.7491e-08	199.82
LYQVEYAFK	9	0	1159.59	G3V5Z7;P60900;G3V295;G3V3I1;G3V3U4	G3V5Z7	PSMA6	Proteasome subunit alpha type;Proteasome subunit alpha type-6	yes	no	1,2	5.8256e-05	190.88
QTESTSFLEK	10	0	1168.56	G3V5Z7;P60900;G3V295;B4DXJ9;B4DQR4	G3V5Z7	PSMA6	Proteasome subunit alpha type;Proteasome subunit alpha type-6	yes	no	2	0.043438	72.2
YEAANWK	7	0	880.408	G3V5Z7;P60900;G3V295;B4DXJ9;G3V3I1;B4DQR4	G3V5Z7	PSMA6	Proteasome subunit alpha type;Proteasome subunit alpha type-6	yes	no	1,2	0.028536	100.07
YGYEIPVDMLCK	12	0	1486.68	G3V5Z7;P60900;G3V295;B4DXJ9;G3V3I1;B4DQR4	G3V5Z7	PSMA6	Proteasome subunit alpha type;Proteasome subunit alpha type-6	yes	no	2	4.7219e-05	167.2
NEPTSEPTEPSQAGEDLEK	19	0	2056.91	G3XAA4;D3DQA3;Q9NQC1;Q9NQC1-2;Q9NQC1-3;B5MBX1	G3XAA4	PHF15	Protein Jade-2	yes	no	2	0.0047087	84.249
AELGEADEAELQR	13	0	1429.67	G3XAN8;Q9Y5J9;E9PIR3	G3XAN8	TIMM8B	Mitochondrial import inner membrane translocase subunit Tim8 B	yes	no	2	6.4182e-05	166.48
FAQIVQK	7	0	832.481	G3XAN8;Q9Y5J9	G3XAN8	TIMM8B	Mitochondrial import inner membrane translocase subunit Tim8 B	yes	no	1	0.012298	132.94
EDPANILQELPAPLLDDK	18	0	1990.03	G5E9D4;Q96EB1-2;B4E3W0;Q96EB1;E9PPJ9	G5E9D4	ELP4	Elongator complex protein 4	yes	no	2,3	1.6001e-11	188.6
IGIQNLGSPLWGDDICCAENGGNSHSLTK	29	0	3112.43	G5E9D4;Q96EB1-2;B4E3W0;Q96EB1	G5E9D4	ELP4	Elongator complex protein 4	yes	no	3	2.3831e-06	102.21
LVSIAGTRPSVR	12	1	1254.74	G5E9D4;Q96EB1-2;B4E3W0;Q96EB1;E9PPJ9	G5E9D4	ELP4	Elongator complex protein 4	yes	no	2	0.0019863	120.77
VTTLSDVVVGLESFIGSER	19	0	2007.05	G5E9D4;Q96EB1-2;B4E3W0;Q96EB1	G5E9D4	ELP4	Elongator complex protein 4	yes	no	2,3	0.006131	82.865
AVAPTMSLHGSHLYTSLPSLGLEQPLALTK	30	0	3131.67	G5E9M7;Q14135-4;G5E9F4;Q14135;Q14135-2;G5E9M9;E7EWF5;Q14135-6;Q14135-5;E7EQU6;E7ERW0;F8W708;C9JBN2	G5E9M7	VGLL4	Transcription cofactor vestigial-like protein 4	yes	no	3	1.1319e-10	132.53
ATNIEVLSNTFQFTNEAR	18	0	2054.01	G5E9Q2;O75534-3;O75534;O75534-2;E9PLT0	G5E9Q2	CSDE1	Cold shock domain-containing protein E1	yes	no	2	4.3782e-50	287.54
ATVECVK	7	0	805.4	G5E9Q2;O75534-3;O75534;O75534-2;E9PLT0	G5E9Q2	CSDE1	Cold shock domain-containing protein E1	yes	no	1,2	0.013016	128.38
AVAAPRPDR	9	1	951.525	G5E9Q2;O75534-3;O75534;O75534-2;E9PLT0	G5E9Q2	CSDE1	Cold shock domain-containing protein E1	yes	no	2	0.0046445	123.98
CQGVVCAMK	9	0	1051.46	G5E9Q2;O75534-3;O75534;O75534-2;E9PLT0;E9PNG3	G5E9Q2	CSDE1	Cold shock domain-containing protein E1	yes	no	2	0.0025229	118.5
DNFGFIETANHDK	13	0	1506.67	G5E9Q2;O75534-3;O75534;O75534-2;E9PLT0	G5E9Q2	CSDE1	Cold shock domain-containing protein E1	yes	no	2	1.9032e-18	242.8
[truncated: 34,028 more rows]
