# Supplementary material for: A bead-based cleavage method for large-scale identification of protease substrates
Source: Sci Rep. 2016 Mar 3;6:22645. doi: 10.1038/srep22645 (PMC4776233; doi:10.1038/srep22645)
Supplement: Supplementary Table S7 [file srep22645-s8.xls]

## Sheet: Table S7
Table S7 The statistical representation analysis of 509 high confident substrates in biological process by Panther(http://www.pantherdb.org/). The whole proteome on beads was uploaded as the reference gene list. PANTHER version 9.0(Released 20140124) was used as Annotation version and bonferroni correction was used to assess the data. Only the categories with p-value better than 0.05 were display…
	Whole proteome.txt (REF)	509 high confident substrates.txt
PANTHER GO-Slim Biological Process	Mapped ID 4058	Mapped ID 503	Expected	Fold Enrichment	Over/Under(+/-)	P value
RNA splicing	143	38	17.73	2.14	+	0.00239
RNA splicing, via transesterification reactions	143	38	17.73	2.14	+	0.00239
mRNA splicing, via spliceosome	199	51	24.67	2.07	+	0.000212
mRNA processing	240	59	29.75	1.98	+	0.00011
RNA metabolic process	647	116	80.2	1.45	+	0.00394
biological regulation	629	109	77.97	1.4	+	0.0296
nucleobase-containing compound metabolic process	1010	165	125.19	1.32	+	0.00771
Unclassified	1302	154	161.39	0.95	-	0
lipid metabolic process	183	6	22.68	0.26	-	0.00502
carbohydrate metabolic process	152	1	18.84	< 0.2	-	1.78e-05
